# Supplementary material for: N-Phenyl-[1,1′-biphen­yl]-2-carboxamide
Source: IUCrdata. 2026 Jun 5;11(Pt 6):x260575. doi: 10.1107/S2414314626005754 (PMC13330908; doi:10.1107/S2414314626005754)
Supplement: Supplementary file 1 [file x-11-x260575-sup1.cif]

##############################################################################
#                                                                            #
# This CIF contains the data for a data article accepted for                 #
# publication in IUCrData. It conforms to the requirements of                #
# Notes for Authors for IUCrData, and has been                               #
# peer reviewed under the auspices of IUCrData.                              #
#                                                                            #
# Full details of the Crystallographic Information File format               #
# are given in the paper "The Crystallographic Information File (CIF):       #
# a New Standard Archive File for Crystallography" by S. R. Hall, F. H.      #
# Allen and I. D. Brown [Acta Cryst. (1991), A47, 655-685].                  #
#                                                                            #
# The current version of the core CIF dictionary is obtainable from          #
# ftp://ftp.iucr.org/pub/cif_core.dic.                                       #
#                                                                            #
# Software is freely available for graphical display of the structure(s)     #
# in this CIF. For information consult the CIF software page                 #
# http://www.iucr.org/resources/cif/software.                                #
#                                                                            #
# This file may be used for bona fide research purposes within the           #
# scientific community so long as proper attribution is given to the data    # 
# article from which it was obtained.                                        #
#                                                                            #
##############################################################################
data_shelx
_audit_creation_method     SHELXL-97
_journal_date_recd_electronic     2026-05-27
_journal_date_accepted     2026-05-29
_journal_name_full     'IUCrData'
_journal_year     2026
_journal_volume     11
_journal_issue      1
_journal_page_first     0
_journal_page_last     0
_journal_paper_category     HO
_journal_paper_doi     10.1107/S2414314626005754
_journal_coeditor_code     VM4077
_publ_contact_author_name
;
Nour El Houda Guerah
;
_publ_contact_author_address
;
Laboratoire des sciences analytiques, materiaux et environnement (LSAME),
Universit\'e Oum El Bouaghi, Oum El Bouaghi, 04000 Algeria.
;
_publ_contact_author_email     'guerah.nourelhouda@univ-oeb.dz'
_publ_contact_author_fax     ?
_publ_contact_author_phone     ?
_publ_section_title
;
<i>N</i>-Phenyl-[1,1'-biphenyl]-2-carboxamide
;
_publ_section_title_footnote     .
loop_
    _publ_author_name
    _publ_author_footnote
    _publ_author_address
    'Nour El Houda Guerah' .
;
Laboratoire des sciences analytiques, materiaux et environnement (LSAME),
Universit\'e Oum El Bouaghi, Oum El Bouaghi, 04000, Algeria
;
    'Attia Tarek' .
;
D\'epartement des Sciences de la Mati\`ere,
Universit\'e d'Oum El Bouaghi, 04000, Algeria
;
    'Allaoui Mahfoud Mounib' .
;
D\'epartement des Sciences de la Mati\`ere,
Universit\'e d'Oum El Bouaghi, 04000, Algeria
;
    'Jean-Claude Daran' .
;
Laboratoire de Chimie de Coordination
UPR-CNRS 8241
205, route de Narbonne
31077 Toulouse cedex, France
;
    'Eric Manoury' .
;
Laboratoire de Chimie de Coordination
UPR-CNRS 8241
205, route de Narbonne
31077 Toulouse cedex, France
;
_publ_section_synopsis
;
The title molecule contains a carboxamide fragment in which the amide N atom is
bonded to a phenyl group, while the carbonyl C atom is attached to a biphenyl
unit. In the crystal, molecules are linked by N---H...O hydrogen bonds,
forming chains running parallel to the a axis. These chains are further
connected by C---H...\p interactions, resulting in a three-dimensional
supramolecular network.
;
data_I
_audit_creation_method     'SHELXL-2018/3'
_chemical_name_systematic
;
<i>N</i>-Phenyl-[1,1'-biphenyl]-2-carboxamide
;
_chemical_name_common     ?
_chemical_formula_moiety     'C19 H15 N O'
_chemical_formula_sum     'C19 H15 N O'
_chemical_formula_iupac     'C19 H15 N O'
_chemical_formula_weight     273.32
_chemical_melting_point     ?
_space_group_crystal_system     triclinic
_space_group_name_H-M_alt     'P-1'
_space_group_name_Hall     '-P 1'
loop_
    _space_group_symop_operation_xyz
    'x, y, z'
    '-x, -y, -z'
_cell_length_a     5.29350(10)
_cell_length_b     12.0493(2)
_cell_length_c     12.3713(3)
_cell_angle_alpha     65.411(2)
_cell_angle_beta     80.417(2)
_cell_angle_gamma     80.6440(10)
_cell_volume     703.67(3)
_cell_formula_units_Z     2
_cell_measurement_reflns_used     15231
_cell_measurement_theta_min     3.9600
_cell_measurement_theta_max     63.4960
_cell_measurement_temperature     100(2)
_exptl_crystal_description     needle
_exptl_crystal_colour     colorless
_exptl_crystal_size_max     0.180
_exptl_crystal_size_mid     0.060
_exptl_crystal_size_min     0.040
_exptl_crystal_density_diffrn     1.290
_exptl_crystal_density_meas     ?
_exptl_crystal_density_method     ?
_exptl_crystal_F_000     288
_exptl_absorpt_coefficient_mu     0.624
_exptl_absorpt_correction_type     multi-scan
_exptl_absorpt_process_details
;
(CrysAlisPro; Rigaku OD, 2021)
;
_exptl_absorpt_correction_T_min     0.84
_exptl_absorpt_correction_T_max     1.0
_diffrn_ambient_temperature     100(2)
_diffrn_source     'micro-focus sealed X-ray tube'
_diffrn_radiation_type     'Cu K\a'
_diffrn_radiation_wavelength     1.54184
_diffrn_radiation_monochromator     mirror
_diffrn_measurement_device_type     'XtaLAB Synergy, Dualflex, HyPix'
_diffrn_measurement_device     'four-circle diffractometer'
_diffrn_measurement_method     '\w scans'
_diffrn_detector     'Hybrid Pixel Array Detector'
_diffrn_detector_area_resol_mean     10.0000
_diffrn_reflns_number     20896
_diffrn_reflns_av_R_equivalents     0.0300
_diffrn_reflns_av_unetI/netI     0.0149
_diffrn_reflns_theta_min     3.954
_diffrn_reflns_theta_max     63.658
_diffrn_reflns_theta_full     63.658
_diffrn_measured_fraction_theta_max     0.973
_diffrn_measured_fraction_theta_full     0.973
_diffrn_reflns_limit_h_min     -6
_diffrn_reflns_limit_h_max     6
_diffrn_reflns_limit_k_min     -13
_diffrn_reflns_limit_k_max     13
_diffrn_reflns_limit_l_min     -14
_diffrn_reflns_limit_l_max     13
_diffrn_radiation_probe     x-ray
_refine_special_details
;Hydrogen atoms bonded to carbon atoms were placed at geometrically idealized positions and refined using a riding model, with Uiso(H) = 1.2Ueq(C). The amide H atom was located in a difference-Fourier map and freely refined.
;
_reflns_number_total     2252
_reflns_number_gt     2084
_reflns_threshold_expression     'I > 2\s(I)'
_refine_ls_structure_factor_coef     Fsqd
_refine_ls_matrix_type     full
_refine_ls_R_factor_all     0.0337
_refine_ls_R_factor_gt     0.0311
_refine_ls_wR_factor_gt     0.0784
_refine_ls_wR_factor_ref     0.0805
_refine_ls_goodness_of_fit_ref     1.050
_refine_ls_restrained_S_all     1.050
_refine_ls_number_reflns     2252
_refine_ls_number_parameters     194
_refine_ls_number_restraints     0
_refine_ls_hydrogen_treatment     mixed
_refine_ls_weighting_scheme     calc
_refine_ls_weighting_details
              'w=1/[\s^2^(Fo^2^)+(0.0444P)^2^+0.1624P] where P=(Fo^2^+2Fc^2^)/3'
_atom_sites_solution_hydrogens     mixed
_atom_sites_solution_primary     direct
_atom_sites_solution_secondary     difmap
_refine_ls_shift/su_max     0.000
_refine_ls_shift/su_mean     0.000
_refine_diff_density_max     0.109
_refine_diff_density_min     -0.196
_refine_ls_extinction_coef     .
loop_
    _atom_type_symbol
    _atom_type_description
    _atom_type_scat_dispersion_real
    _atom_type_scat_dispersion_imag
    _atom_type_scat_source
    'C' 'C' 0.0181 0.0091
                         'International Tables Vol C Tables 4.2.6.8 and 6.1.1.4'
    'H' 'H' 0.0000 0.0000
                         'International Tables Vol C Tables 4.2.6.8 and 6.1.1.4'
    'N' 'N' 0.0311 0.0180
                         'International Tables Vol C Tables 4.2.6.8 and 6.1.1.4'
    'O' 'O' 0.0492 0.0322
                         'International Tables Vol C Tables 4.2.6.8 and 6.1.1.4'
_computing_data_collection
;
CrysAlisPro (Rigaku OD, 2021)
;
_computing_cell_refinement
;
CrysAlisPro (Rigaku OD, 2021)
;
_computing_data_reduction
;
CrysAlisPro (Rigaku OD, 2021)
;
_computing_structure_solution
;
<i>SHELXT</i> (Sheldrick, 2015a)
;
_computing_structure_refinement
;
SHELXL (Sheldrick, 2015b)
;
_computing_molecular_graphics
;
ORTEPIII (Burnett & Johnson, 1996); ORTEP-3 for Windows (Farrugia,
2012)
WINGX (Farrugia, 2012) and Mercury (Macrae <i>et al.</i>,
2020)
;
loop_
    _atom_site_type_symbol
    _atom_site_label
    _atom_site_fract_x
    _atom_site_fract_y
    _atom_site_fract_z
    _atom_site_U_iso_or_equiv
    _atom_site_adp_type
    _atom_site_calc_flag
    _atom_site_occupancy
    _atom_site_disorder_assembly
    _atom_site_disorder_group
    O O1 0.56138(14) 0.48552(7) 0.15047(7) 0.0233(2) Uani d 1 . .
    N N1 0.12096(18) 0.51216(8) 0.16680(8) 0.0204(2) Uani d 1 . .
    H H1 -0.016(3) 0.4735(12) 0.1824(11) 0.026(3) Uiso d 1 . .
    C C1 0.3539(2) 0.44452(10) 0.16721(9) 0.0191(3) Uani d 1 . .
    C C2 0.0753(2) 0.63423(10) 0.15990(10) 0.0198(3) Uani d 1 . .
    C C3 0.2518(2) 0.72007(10) 0.10018(10) 0.0227(3) Uani d 1 . .
    H H3 0.411682 0.698081 0.062454 0.027 Uiso calc 1 . .
    C C4 0.1921(2) 0.83811(10) 0.09629(11) 0.0246(3) Uani d 1 . .
    H H4 0.312790 0.896678 0.055944 0.029 Uiso calc 1 . .
    C C5 -0.0406(2) 0.87187(10) 0.15028(10) 0.0243(3) Uani d 1 . .
    H H5 -0.079582 0.952895 0.147088 0.029 Uiso calc 1 . .
    C C6 -0.2159(2) 0.78608(10) 0.20900(10) 0.0239(3) Uani d 1 . .
    H H6 -0.376344 0.808549 0.245972 0.029 Uiso calc 1 . .
    C C7 -0.1588(2) 0.66771(10) 0.21413(10) 0.0220(3) Uani d 1 . .
    H H7 -0.279691 0.609315 0.254787 0.026 Uiso calc 1 . .
    C C11 0.33708(19) 0.31320(10) 0.19073(10) 0.0194(3) Uani d 1 . .
    C C12 0.2034(2) 0.28790(10) 0.11718(10) 0.0222(3) Uani d 1 . .
    H H12 0.112167 0.353274 0.058094 0.027 Uiso calc 1 . .
    C C13 0.2018(2) 0.16830(10) 0.12918(11) 0.0246(3) Uani d 1 . .
    H H13 0.112241 0.151757 0.077916 0.029 Uiso calc 1 . .
    C C14 0.3319(2) 0.07337(10) 0.21654(11) 0.0253(3) Uani d 1 . .
    H H14 0.333382 -0.008692 0.224702 0.030 Uiso calc 1 . .
    C C15 0.4600(2) 0.09738(10) 0.29225(11) 0.0239(3) Uani d 1 . .
    H H15 0.545952 0.030985 0.352639 0.029 Uiso calc 1 . .
    C C16 0.4657(2) 0.21702(10) 0.28175(10) 0.0204(3) Uani d 1 . .
    C C21 0.5881(2) 0.23759(10) 0.37111(10) 0.0210(3) Uani d 1 . .
    C C22 0.8175(2) 0.16885(10) 0.41265(10) 0.0251(3) Uani d 1 . .
    H H22 0.901319 0.111695 0.380268 0.030 Uiso calc 1 . .
    C C23 0.9242(2) 0.18298(11) 0.50042(11) 0.0303(3) Uani d 1 . .
    H H23 1.079857 0.135190 0.527985 0.036 Uiso calc 1 . .
    C C24 0.8061(2) 0.26608(12) 0.54823(11) 0.0327(3) Uani d 1 . .
    H H24 0.880431 0.276035 0.608025 0.039 Uiso calc 1 . .
    C C25 0.5781(2) 0.33477(11) 0.50809(11) 0.0296(3) Uani d 1 . .
    H H25 0.495631 0.391962 0.540670 0.035 Uiso calc 1 . .
    C C26 0.4698(2) 0.32056(10) 0.42091(10) 0.0239(3) Uani d 1 . .
    H H26 0.312917 0.367838 0.394535 0.029 Uiso calc 1 . .
loop_
    _atom_site_aniso_label
    _atom_site_aniso_U_11
    _atom_site_aniso_U_22
    _atom_site_aniso_U_33
    _atom_site_aniso_U_12
    _atom_site_aniso_U_13
    _atom_site_aniso_U_23
    O1 0.0196(4) 0.0220(4) 0.0287(5) -0.0038(3) -0.0038(3) -0.0094(3)
    N1 0.0181(5) 0.0181(5) 0.0260(5) -0.0042(4) -0.0032(4) -0.0088(4)
    C1 0.0205(6) 0.0205(5) 0.0167(6) -0.0028(4) -0.0033(4) -0.0071(4)
    C2 0.0219(6) 0.0187(5) 0.0207(6) -0.0005(4) -0.0086(4) -0.0081(5)
    C3 0.0204(6) 0.0222(6) 0.0248(6) -0.0020(4) -0.0048(5) -0.0079(5)
    C4 0.0259(6) 0.0203(6) 0.0268(6) -0.0056(5) -0.0081(5) -0.0056(5)
    C5 0.0290(6) 0.0194(6) 0.0273(6) 0.0005(5) -0.0114(5) -0.0101(5)
    C6 0.0232(6) 0.0256(6) 0.0257(6) 0.0007(5) -0.0059(5) -0.0129(5)
    C7 0.0215(6) 0.0228(6) 0.0231(6) -0.0041(4) -0.0045(5) -0.0091(5)
    C11 0.0170(5) 0.0205(6) 0.0208(6) -0.0030(4) 0.0011(4) -0.0090(5)
    C12 0.0222(6) 0.0228(6) 0.0212(6) -0.0032(4) -0.0028(5) -0.0081(5)
    C13 0.0264(6) 0.0266(6) 0.0258(6) -0.0062(5) -0.0023(5) -0.0143(5)
    C14 0.0266(6) 0.0207(6) 0.0314(7) -0.0029(5) -0.0010(5) -0.0139(5)
    C15 0.0217(6) 0.0205(6) 0.0278(6) 0.0001(4) -0.0034(5) -0.0086(5)
    C16 0.0160(5) 0.0224(6) 0.0228(6) -0.0023(4) 0.0006(4) -0.0099(5)
    C21 0.0206(5) 0.0202(5) 0.0201(6) -0.0059(4) -0.0010(4) -0.0052(4)
    C22 0.0214(6) 0.0245(6) 0.0255(6) -0.0051(5) -0.0026(5) -0.0053(5)
    C23 0.0250(6) 0.0325(7) 0.0271(7) -0.0087(5) -0.0077(5) -0.0020(5)
    C24 0.0379(7) 0.0376(7) 0.0235(7) -0.0158(6) -0.0076(5) -0.0072(6)
    C25 0.0377(7) 0.0301(6) 0.0229(6) -0.0112(5) -0.0011(5) -0.0107(5)
    C26 0.0242(6) 0.0239(6) 0.0228(6) -0.0048(5) -0.0019(5) -0.0078(5)
_geom_special_details
;
 All esds (except the esd in the dihedral angle between two l.s. planes)
 are estimated using the full covariance matrix.  The cell esds are taken
 into account individually in the estimation of esds in distances, angles
 and torsion angles; correlations between esds in cell parameters are only
 used when they are defined by crystal symmetry.  An approximate (isotropic)
 treatment of cell esds is used for estimating esds involving l.s. planes.
;
loop_
    _geom_bond_atom_site_label_1
    _geom_bond_atom_site_label_2
    _geom_bond_site_symmetry_2
    _geom_bond_distance
    _geom_bond_publ_flag
    O1 C1 . 1.2283(13) ?
    N1 C1 . 1.3626(14) ?
    N1 C2 . 1.4198(14) ?
    C1 C11 . 1.5001(15) ?
    C2 C7 . 1.3905(16) ?
    C2 C3 . 1.3920(16) ?
    C3 C4 . 1.3882(16) ?
    C4 C5 . 1.3851(17) ?
    C5 C6 . 1.3857(16) ?
    C6 C7 . 1.3859(15) ?
    C11 C12 . 1.3919(16) ?
    C11 C16 . 1.4098(16) ?
    C12 C13 . 1.3872(16) ?
    C13 C14 . 1.3833(17) ?
    C14 C15 . 1.3864(16) ?
    C15 C16 . 1.3975(15) ?
    C16 C21 . 1.4906(16) ?
    C21 C22 . 1.3969(15) ?
    C21 C26 . 1.3970(16) ?
    C22 C23 . 1.3844(17) ?
    C23 C24 . 1.3820(19) ?
    C24 C25 . 1.3862(18) ?
    C25 C26 . 1.3828(17) ?
loop_
    _geom_angle_atom_site_label_1
    _geom_angle_atom_site_label_2
    _geom_angle_atom_site_label_3
    _geom_angle_site_symmetry_1
    _geom_angle_site_symmetry_3
    _geom_angle
    _geom_angle_publ_flag
    C1 N1 C2 . . 126.70(9) ?
    O1 C1 N1 . . 123.91(10) ?
    O1 C1 C11 . . 122.02(9) ?
    N1 C1 C11 . . 114.07(9) ?
    C7 C2 C3 . . 119.80(10) ?
    C7 C2 N1 . . 117.46(10) ?
    C3 C2 N1 . . 122.73(10) ?
    C4 C3 C2 . . 119.36(10) ?
    C5 C4 C3 . . 121.06(10) ?
    C4 C5 C6 . . 119.23(10) ?
    C5 C6 C7 . . 120.42(11) ?
    C6 C7 C2 . . 120.13(10) ?
    C12 C11 C16 . . 120.43(10) ?
    C12 C11 C1 . . 118.88(9) ?
    C16 C11 C1 . . 120.61(10) ?
    C13 C12 C11 . . 120.74(10) ?
    C14 C13 C12 . . 119.33(11) ?
    C13 C14 C15 . . 120.33(10) ?
    C14 C15 C16 . . 121.51(10) ?
    C15 C16 C11 . . 117.62(10) ?
    C15 C16 C21 . . 119.56(10) ?
    C11 C16 C21 . . 122.66(10) ?
    C22 C21 C26 . . 118.06(10) ?
    C22 C21 C16 . . 120.66(10) ?
    C26 C21 C16 . . 121.17(10) ?
    C23 C22 C21 . . 120.80(11) ?
    C24 C23 C22 . . 120.51(11) ?
    C23 C24 C25 . . 119.35(11) ?
    C26 C25 C24 . . 120.40(12) ?
    C25 C26 C21 . . 120.88(11) ?
loop_
    _geom_hbond_atom_site_label_D
    _geom_hbond_atom_site_label_H
    _geom_hbond_atom_site_label_A
    _geom_hbond_site_symmetry_A
    _geom_hbond_distance_DH
    _geom_hbond_distance_HA
    _geom_hbond_distance_DA
    _geom_hbond_angle_DHA
    _geom_hbond_publ_flag
    C3 H3 O1 . 0.95 2.38 2.9035(15) 114 yes
    C7 H7 O1 1_455 0.95 2.64 3.2433(13) 122 yes
    N1 H1 O1 1_455 0.877(16) 2.307(16) 3.0790(12) 146.9(13) yes
    C13 H13 Cg1 2_565 0.95 2.78 3.5815(13) 142 yes
    C24 H24 Cg1 2_666 0.95 2.94 3.8444(13) 160 yes
_shelx_space_group_comment
;
The symmetry employed for this shelxl refinement is uniquely defined
by the following loop, which should always be used as a source of
symmetry information in preference to the above space-group names.
They are only intended as comments.
;
_shelx_estimated_absorpt_T_min     0.896
_shelx_estimated_absorpt_T_max     0.975
_shelx_hkl_file
;
   0   0  -1 23191.5 716.171   3
   0   0   1 23308.4 660.797  16
   0   0  -2 91412.3 2394.00  26
   0   0  -2 92212.5 2402.77  17
   0   0   2 90394.9 2485.23  16
   0   0  -2 93850.2 2490.83  16
   0   0  -2 95051.9 2493.44  32
   0   0  -3 954147. 25130.2  16
   0   0  -3 999999. 25136.7  32
   0   0   3 979621. 25012.0   5
   0   0  -4 93865.8 2490.34  41
   0   0  -4 91789.4 2479.24  40
   0   0  -4 96240.2 2516.87  35
   0   0  -4 94878.3 2506.06  34
   0   0  -4 94216.5 2649.78  16
   0   0  -4 92979.5 2488.54  53
   0   0  -4 91581.8 2486.18  54
   0   0  -4 92905.5 2492.23  52
   0   0  -4 92631.7 2513.88  50
   0   0  -4 96384.6 2643.31  32
   0   0   4 94315.4 2485.14   9
   0   0   4 90070.0 2487.02   5
   0   0   4 91098.7 2400.34  22
   0   0  -5 1216.12 121.426  40
   0   0  -5 1302.06 129.646  34
   0   0  -5 1254.13 133.933  35
   0   0   5 1027.87 109.160   9
   0   0   5 909.535 155.183   6
   0   0   5 982.548 106.899   5
   0   0  -5 1351.23 164.479  32
   0   0  -5 1197.16 136.256  50
   0   0  -5 1050.65 116.122  52
   0   0  -5 1337.32 125.885  53
   0   0  -5 1208.04 118.737  54
   0   0  -5 1258.71 124.074  41
   0   0   5 967.170 51.1832  22
   0   0  -6 19871.9 698.023  34
   0   0  -6 19048.9 668.887  54
   0   0  -6 19380.1 672.843  52
   0   0  -6 19083.6 668.923  53
   0   0  -6 19489.8 708.559  50
   0   0   6 19803.4 687.156  12
   0   0  -6 17846.9 594.107  39
   0   0  -6 19377.0 665.655  40
   0   0  -6 19373.2 673.851  41
   0   0   6 18435.4 653.684   9
   0   0   6 18202.0 797.160   6
   0   0   6 19524.9 675.712   5
   0   0  -6 19420.9 776.509  32
   0   0  -7 9132.96 444.853  34
   0   0   7 8613.28 398.804  19
   0   0   7 8945.63 413.204   9
   0   0   7 9088.36 424.818   5
   0   0  -7 8598.76 461.638  37
   0   0  -7 8734.07 415.211  40
   0   0   7 9111.40 405.706  20
   0   0   7 9717.79 451.121  12
   0   0  -7 9376.60 411.607  33
   0   0   8 502.102 105.888  19
   0   0   8 542.283 116.643   9
   0   0  -8 313.227 123.838  37
   0   0  -8 568.365 125.107  34
   0   0   8 237.848 88.5980  20
   0   0   8 504.508 124.933  12
   0   0  -8 455.514 103.170  33
   0   0  -9 10106.7 529.656  34
   0   0  -9 8712.44 436.692  33
   0   0   9 8918.91 485.606  56
   0   0   9 9618.82 471.459   9
   0   0  -9 9997.79 558.814  37
   0   0   9 9611.25 522.131  11
   0   0   9 9778.03 519.316  12
   0   0   9 8214.66 440.093  20
   0   0   9 9719.82 456.973  19
   0   0 -10 7055.33 478.388  37
   0   0  10 7605.49 461.788  12
   0   0  10 6760.40 419.425  56
   0   0  10 7682.93 466.576  11
   0   0 -11 508.358 158.715  37
   0   0  11 224.258 117.618  12
   0   0  11 477.179 144.222  11
   0   0 -12 149.486 108.822  37
   0   0  12 86.3020 100.528  18
   0   1 -12 1813.78 212.410  37
   0  -1  12 1975.88 236.065  48
   0  -1  12 1381.68 209.361  49
   0  -1  12 1181.13 184.404  18
   0   1 -11-42.1536 116.618  37
   0  -1  11-18.6215 106.649  11
   0  -1  10 8720.20 490.303  56
   0   1 -10 8578.95 542.055  37
   0  -1  10 10102.2 546.473  11
   0   1 -10 8608.80 443.689  33
   0  -1  10 9410.61 534.952  12
   0  -1   9 3512.37 302.733  56
   0  -1   9 3897.09 329.196  11
   0   1  -9 3752.69 342.009  37
   0  -1   9 3976.18 327.276  12
   0   1  -9 3561.44 276.634  33
   0  -1   8 61744.7 1891.80  11
   0  -1   8 60458.5 1874.16  12
   0   1  -8 58435.1 1803.14  33
   0  -1   8 54835.5 1770.51  20
   0  -1   8 63601.2 1812.97  19
   0  -1   8 62207.3 1827.54   9
   0   1  -8 56539.8 1902.87  37
   0  -1   8 60454.9 1861.24  56
   0  -1   7 30568.6 1050.58  12
   0   1  -7 28113.2 1013.36  54
   0  -1   7 30117.5 989.079  20
   0  -1   7 28725.4 981.885  19
   0  -1   7 31451.9 1014.24   9
   0  -1   7 30549.2 1042.62  56
   0   1  -7 30183.9 1075.93  50
   0   1  -7 29756.9 1023.79  52
   0   1  -7 30946.7 1036.69  53
   0  -1   6 40054.5 1212.86  20
   0   1  -6 39630.8 1238.65  40
   0  -1   6 39353.8 1257.59  12
   0  -1   6 40672.8 1215.86  19
   0   1  -6 39560.7 1277.83  50
   0   1  -6 39612.7 1241.17  52
   0   1  -6 36658.5 1381.54  32
   0   1  -6 37323.6 1229.89  53
   0   1  -6 40914.6 1246.11  54
   0  -1   6 40539.0 1482.39   7
   0  -1   6 42778.0 1240.26   9
   0  -1   5 59616.5 1687.20   9
   0  -1   5 60581.4 1938.58   7
   0   1  -5 59140.8 1899.32  32
   0   1  -5 56433.8 1612.05  44
   0   1  -5 57587.4 1615.38  43
   0   1  -5 60526.3 1692.54  40
   0   1  -5 59503.6 1697.64  53
   0   1  -5 60195.2 1698.74  54
   0  -1   5 62248.2 1712.18  12
   0  -1   5 59757.2 1672.33  20
   0   1  -5 58647.6 1979.18  16
   0  -1   5 59909.5 1675.29  19
   0   1  -5 58785.8 1724.11  50
   0   1  -5 56482.7 1686.19  52
   0   1  -4 44923.7 1276.27  17
   0  -1   4 45954.9 1291.25  19
   0   1  -4 46472.8 1561.06  16
   0  -1   4 47559.3 1290.47  20
   0   1  -4 45336.7 1295.86  40
   0   1  -4 44098.1 1311.71  34
   0  -1   4 45837.2 1309.65  12
   0   1  -4 47294.6 1309.27  53
   0   1  -4 46129.0 1305.16  54
   0  -1   4 46388.5 1499.56   7
   0  -1   4 46592.5 1300.58   5
   0  -1   4 40766.6 1276.07   9
   0   1  -4 44056.5 1316.33  50
   0   1  -4 42719.0 1293.77  52
   0   1  -4 45005.2 1250.04  26
   0  -1   3 154309. 4013.63  12
   0   1  -3 161706. 3997.08  17
   0  -1   3 156227. 4257.54  16
   0   1  -3 159114. 4260.54  16
   0   1  -3 157487. 3972.29  26
   0   1  -3 155109. 4384.62   3
   0  -1   3 157449. 4193.05   7
   0  -1   3 150341. 3999.35   9
   0  -1   3 159363. 4010.23   5
   0  -1   3 151220. 3904.64  22
   0   1  -3 155123. 4019.65  34
   0  -1   2 104687. 2810.19  16
   0   1  -2 102920. 2594.75  17
   0   1  -2 102889. 2803.99  16
   0   1  -2 103031. 2629.87  31
   0   1  -2 102193. 2580.23  26
   0  -1   2 99423.6 2603.63   5
   0  -1   2 104060. 2737.08   7
   0   1  -2 106633. 2868.36   3
   0  -1   2 100285. 2609.77   9
   0   1  -2 102488. 2623.47   8
   0  -1   2 100048. 2540.30  22
   0  -1   2 99988.8 2599.27  20
   0   1  -1 134.586 46.4712  31
   0  -1   1 168.722 55.4554   7
   0  -1   1 208.022 39.6862   9
   0   1  -1 158.392 32.5118   6
   0   1  -1 181.468 69.3331   3
   0  -1   1 204.230 66.1111  16
   0   1  -1 321.094 37.9559  17
   0  -1   1 179.918 20.4795  22
   0   1   0 25769.1 771.419  16
   0  -1   0 25305.7 758.448   7
   0   1   1 110075. 2864.68  31
   0   1   1 110988. 2877.55  32
   0   1   1 106377. 2803.34  16
   0  -1  -1 104479. 2887.62   7
   0   1   2 160809. 4322.25  32
   0   1   2 171214. 4299.95  31
   0  -1  -2 158624. 4317.24  32
   0   1   3 147637. 3862.84  32
   0   1   3 143019. 3765.31  31
   0  -1  -3 140952. 3847.32  32
   0   1   3 143510. 3764.90   8
   0  -1  -4 7766.93 376.967  32
   0   1   4 6777.50 497.153   3
   0  -1  -4 7286.16 305.958  37
   0  -1  -4 8113.05 309.947  35
   0  -1  -4 7305.99 287.784  34
   0  -1  -5 1625.57 126.604  41
   0   1   5 1722.58 289.819   3
   0  -1  -5 1491.50 165.737  32
   0  -1  -5 1861.12 123.515  33
   0  -1  -5 1529.40 118.690  40
   0  -1  -5 1517.90 143.278  37
   0  -1  -5 1542.57 138.136  35
   0  -1  -5 1567.42 130.028  34
   0  -1  -6 55918.8 1566.26  41
   0   1   6 56483.6 1584.55   5
   0   1   6 57915.6 2198.05   3
   0  -1  -6 55512.5 1690.25  32
   0  -1  -6 56203.9 1538.96  33
   0  -1  -6 56869.4 1590.38  34
   0  -1  -6 60202.2 1622.37  35
   0  -1  -6 56467.5 1625.15  37
   0  -1  -6 53243.6 1545.00  40
   0   1   7 132.950 67.8663   9
   0   1   7 255.709 122.619   6
   0   1   7 275.568 207.856   3
   0   1   7 195.527 132.090   7
   0   1   7 325.445 77.1527   5
   0  -1  -7 223.037 83.2960  41
   0  -1  -7 322.419 88.3114  40
   0  -1  -7 189.223 62.5634  33
   0  -1  -7 248.517 88.8133  35
   0  -1  -7 125.415 78.3779  34
   0  -1  -7 323.222 113.960  37
   0   1   8 22954.7 833.494  12
   0  -1  -8 21868.5 861.663  37
   0   1   8 21008.9 773.935   9
   0   1   8 21710.6 803.114   5
   0  -1  -8 20162.6 736.794  33
   0  -1  -8 23620.5 830.922  34
   0   1   9 19471.3 733.726  19
   0   1   9 20923.3 760.483   9
   0   1   9 18836.2 727.005  20
   0   1   9 20458.5 812.333  12
   0  -1  -9 20369.0 857.321  37
   0  -1  -9 18988.2 706.567  33
   0  -1 -10 5911.44 429.693  37
   0   1  10 6063.65 397.530  12
   0   1  10 5322.03 385.271  11
   0   1  10 4893.06 346.349  56
   0  -1 -11 5761.16 422.040  37
   0   1  11 5600.55 383.279  12
   0  -1 -12 18667.8 808.151  37
   0   1  12 17244.3 737.391  11
   0  -1 -13 693.128 143.330  37
   0  -2  12 570.164 150.253  49
   0  -2  12 942.438 171.389  48
   0   2 -12 773.150 144.171  37
   0  -2  11 745.537 178.711  49
   0  -2  11 994.483 202.430  48
   0  -2  11 627.539 149.409  11
   0   2 -11 867.405 169.801  37
   0  -2  11 787.414 158.646  18
   0  -2  10 17758.4 768.966  11
   0  -2  10 16210.4 714.883  56
   0  -2  10 16450.8 752.167  12
   0   2 -10 15277.3 657.139  33
   0   2 -10 15868.7 773.648  37
   0  -2   9 6727.70 453.229  11
   0  -2   9 7079.23 464.489  12
   0  -2   9 7487.79 463.923  56
   0   2  -9 7045.81 484.707  37
   0   2  -9 6222.63 392.685  33
   0   2  -8 4120.55 311.757  33
   0  -2   8 4676.79 354.037  12
   0  -2   8 4016.55 291.540  19
   0  -2   8 4384.88 301.667  20
   0  -2   8 4554.71 323.940   9
   0  -2   8 5415.16 375.874  11
   0   2  -8 4233.73 322.024  52
   0  -2   8 4795.42 351.916  56
   0   2  -7 8952.55 478.789  34
   0  -2   7 8447.34 464.775  11
   0  -2   7 8220.08 456.127  12
   0  -2   7 8438.69 437.004   9
   0  -2   7 8861.62 468.846  56
   0  -2   7 8249.02 416.294  20
   0  -2   7 8989.71 430.741  19
   0   2  -7 8424.43 450.890  54
   0   2  -7 7809.88 440.083  53
   0   2  -7 7440.04 425.481  52
   0   2  -7 8222.63 478.378  50
   0  -2   6 34126.2 1093.49   9
   0   2  -6 33238.5 1109.90  53
   0   2  -6 33600.2 1112.73  54
   0  -2   6 32988.2 1116.48  56
   0  -2   6 32423.8 1065.29  19
   0  -2   6 33888.9 1074.43  20
   0   2  -6 32932.3 1102.15  40
   0   2  -6 34899.1 1134.22  34
   0   2  -6 33827.1 1144.68  50
   0   2  -6 31089.3 1093.62  52
   0   2  -6 33013.1 1322.67  32
   0  -2   6 33961.7 1122.68  12
   0  -2   6 31892.3 1112.29  11
   0   2  -5 37317.9 1134.79  52
   0   2  -5 34745.6 1034.09  26
   0  -2   5 34971.3 1321.40   7
   0  -2   5 39116.9 1123.57   9
   0  -2   5 36419.3 1136.09  56
   0   2  -5 33457.4 1023.41  44
   0   2  -5 33755.6 1023.30  43
   0  -2   5 35501.1 1093.85  20
   0  -2   5 34443.7 1086.86  19
   0   2  -5 37570.3 1142.46  34
   0  -2   5 36715.9 1131.81  12
   0   2  -5 35878.7 1123.74  54
   0   2  -5 36302.3 1127.51  53
   0   2  -5 33204.2 1071.83  17
   0  -2   4 19.7841 90.1746   7
   0  -2   4 16.5951 54.8791   9
   0  -2   4 83.1392 79.0676  56
   0   2  -4-9.87880 70.8203  15
   0   2  -4 43.6818 41.9639  44
   0   2  -4 54.6121 40.7895  43
   0  -2   4 44.9952 60.9870  12
   0   2  -4 18.3064 62.7656  34
   0   2  -4 45.2369 68.8759  53
   0   2  -4 5.54517 38.4705  26
   0   2  -4-8.99564 65.1724  54
   0   2  -4 229.806 140.884  16
   0   2  -4-14.6123 60.6423  17
   0  -2   4 23.5114 62.4145  19
   0  -2   4 7.76834 56.8656  20
   0   2  -3 22262.3 750.597  52
   0   2  -3 24889.8 777.740  50
   0   2  -3 24273.5 711.407  26
   0  -2   3 24395.5 767.117  56
   0  -2   3 23762.8 744.739  19
   0  -2   3 24387.6 748.480  20
   0   2  -3 23684.1 752.549  40
   0   2  -3 24390.3 761.688  34
   0  -2   3 23852.5 914.347   7
   0   2  -3 24678.4 1073.71   3
   0   2  -3 24660.0 792.800   8
   0  -2   3 22609.2 743.173   9
   0   2  -3 24873.5 765.771  54
   0   2  -3 25729.0 771.577  53
   0   2  -3 24415.9 801.138  31
   0  -2   3 25108.9 763.895  12
   0   2  -3 24853.2 737.934  17
   0   2  -3 23643.8 1015.18  16
   0  -2   3 23471.0 1027.07  16
   0   2  -2 195176. 4943.42  26
   0  -2   2 192334. 4989.32  56
   0  -2   2 188664. 4972.99  20
   0  -2   2 180127. 4963.36  19
   0  -2   2 192015. 4981.88  12
   0   2  -2 200016. 4963.43  17
   0  -2   2 198423. 5309.52  16
   0   2  -2 188806. 5270.46  16
   0   2  -2 185857. 4968.81  40
   0  -2   2 186402. 4972.94   9
   0   2  -2 191574. 5081.56   8
   0   2  -2 186538. 5270.66   3
   0  -2   2 196931. 5163.18   7
   0   2  -2 192029. 4991.35  50
   0   2  -2 193429. 5093.67  31
   0  -2   1 179522. 5005.89   9
   0   2  -1 191278. 4997.00  17
   0   2  -1 196149. 5159.02  31
   0   2  -1 191495. 4985.27  26
   0  -2   1 197367. 5006.18  20
   0  -2   1 195943. 4962.30  21
   0  -2   1 197493. 5007.70  19
   0  -2   1 192089. 5168.22   7
   0   2  -1 197686. 5168.39   7
   0   2  -1 196365. 5209.90   3
   0   2   0 366229. 9143.45  14
   0   2   0 351881. 9168.03  15
   0  -2   0 349798. 9155.34  11
   0   2   0 362933. 9358.50  16
   0  -2   0 352034. 9326.97   7
   0  -2  -1 21435.1 745.416   7
   0  -2  -1 21390.0 649.757   1
   0   2   1 18660.1 543.222   2
   0   2   1 20664.5 729.027  31
   0  -2  -1 20752.8 686.867  16
   0   2   1 21037.4 687.995  16
   0   2   1 20940.9 584.540  15
   0  -2  -1 21484.8 567.495  12
   0   2   2 7243.40 368.176  32
   0   2   2 6680.18 343.289  31
   0  -2  -2 6225.03 260.584  16
   0   2   2 7158.12 341.251   1
   0   2   2 7082.49 392.787   7
   0   2   3 21817.5 853.394   7
   0   2   3 23400.5 802.298  32
   0   2   3 21066.5 752.748  31
   0   2   4 7180.80 464.258   7
   0   2   4 6957.29 485.481   3
   0   2   4 7307.78 353.166   8
   0   2   4 7717.29 365.343  31
   0  -2  -4 7263.14 395.659  32
   0   2   4 7918.96 413.638  32
   0  -2  -4 7583.00 307.053  35
   0  -2  -4 7806.71 314.134  37
   0   2   5 1401.22 216.623   7
   0   2   5 1793.14 151.306   8
   0   2   5 2250.14 306.711   3
   0  -2  -5 1724.10 192.449  32
   0   2   5 1910.32 150.059  31
   0  -2  -5 1816.03 133.586  28
   0  -2  -5 1915.17 129.320  41
   0  -2  -5 1899.29 152.468  35
   0  -2  -5 1983.57 130.449  34
   0  -2  -5 1751.39 148.536  37
   0   2   6 92892.1 3107.02   7
   0  -2  -6 98978.5 2676.97  28
   0  -2  -6 96314.0 2856.80  32
   0  -2  -6 98656.3 2679.46  41
   0  -2  -6 103016. 2699.16  34
   0  -2  -6 97603.6 2644.02  33
   0  -2  -6 100968. 2736.55  35
   0  -2  -6 95336.4 2644.85  40
   0  -2  -6 103155. 2764.72  37
   0   2   7 29499.2 1515.90   3
   0   2   7 28141.1 928.580   5
   0   2   7 25985.0 1262.90   7
   0  -2  -7 26994.6 862.230  28
   0  -2  -7 27667.1 894.136  41
   0  -2  -7 28252.3 970.383  37
   0  -2  -7 29282.3 961.253  35
   0  -2  -7 26433.0 846.285  33
   0  -2  -7 29640.8 920.985  34
   0   2   8 4861.73 288.884   9
   0   2   8 5143.56 311.470   5
   0   2   8 5802.62 530.870   6
   0   2   8 4062.31 595.805   3
   0  -2  -8 5241.52 333.911  35
   0  -2  -8 5766.70 320.308  34
   0  -2  -8 5199.68 341.075  36
   0  -2  -8 4703.28 254.629  33
   0  -2  -8 5061.48 296.757  41
   0  -2  -8 5728.10 364.888  37
   0   2   9 22294.9 836.621   9
   0   2   9 21932.0 864.154   5
   0  -2  -9 24220.9 951.041  37
   0   2   9 25772.7 907.470  12
   0  -2  -9 25603.9 955.179  36
   0  -2 -10 32894.6 1250.09  37
   0   2  10 34162.2 1188.48  12
   0  -2 -11 9437.00 545.906  37
   0   2  11 8018.67 473.007  12
   0   2  11 8788.63 497.233  11
   0  -2 -12 21779.3 920.672  37
   0   2  12 22079.0 862.210  11
   0  -2 -13 26184.1 982.128  37
   0   3 -11 716.147 143.550  37
   0  -3  11 700.525 170.124  48
   0  -3  11 732.114 168.694  49
   0  -3  10 4892.37 366.536  18
   0  -3  10 5039.42 412.177  49
   0  -3  10 4814.31 406.640  48
   0  -3  10 5286.72 377.940  11
   0   3 -10 5014.27 386.825  37
   0   3 -10 4462.80 306.762  33
   0  -3  10 5338.81 354.280  56
   0   3  -9 1484.11 200.132  33
   0  -3   9 1735.36 232.312  12
   0  -3   9 2033.02 246.401  11
   0  -3   9 1782.33 227.727  56
   0   3  -9 1567.80 242.377  37
   0   3  -8 16175.6 742.747  54
   0   3  -8 16302.3 727.293  33
   0  -3   8 16870.1 767.831  11
   0  -3   8 16372.3 721.754   9
   0   3  -8 17200.4 803.090  50
   0   3  -8 16965.6 751.656  53
   0   3  -8 16275.7 729.805  52
   0  -3   8 16070.3 694.937  19
   0  -3   8 17085.9 700.592  20
   0  -3   8 16964.9 770.715  12
   0  -3   8 18034.9 788.626  56
   0   3  -7 6206.63 405.335  34
   0   3  -7 5585.62 388.461  53
   0   3  -7 5532.68 384.111  54
   0  -3   7 6532.31 414.271  11
   0  -3   7 6184.59 383.443   9
   0   3  -7 5912.90 390.504  52
   0  -3   7 5513.19 351.605  20
   0  -3   7 6106.32 367.572  19
   0  -3   7 5925.50 396.245  12
   0  -3   7 6328.94 419.163  56
   0  -3   6 5539.36 360.594  56
   0  -3   6 5646.58 345.367   9
   0  -3   6 5595.78 359.928  11
   0  -3   6 5705.67 334.145  20
   0  -3   6 5204.59 322.791  19
   0   3  -6 6219.81 374.519  34
   0   3  -6 5805.18 365.679  54
   0   3  -6 4628.08 335.117  53
   0   3  -6 5478.09 351.027  52
   0  -3   6 5236.07 349.140  12
   0   3  -6 5038.67 456.206  32
   0   3  -5 37778.9 1246.15  52
   0   3  -5 36872.2 1134.13  26
   0  -3   5 40137.7 1262.65  12
   0   3  -5 38200.6 1136.55  44
   0  -3   5 40824.8 1279.93  56
   0   3  -5 36703.0 1129.78  43
   0  -3   5 42115.2 1237.47  19
   0  -3   5 38762.5 1215.27  20
   0   3  -5 39380.5 1252.42  34
   0  -3   5 39642.7 1258.78  11
   0  -3   5 42369.8 1254.61   9
   0   3  -5 40639.6 1269.19  54
   0   3  -5 39063.3 1261.22  53
   0   3  -5 37348.3 1193.70  17
   0   3  -5 34841.7 1268.03  15
   0  -3   4 13454.6 512.259   9
   0  -3   4 12671.0 508.133  11
   0  -3   4 12739.7 508.682  12
   0   3  -4 12312.2 507.211  53
   0   3  -4 11559.5 496.338  54
   0   3  -4 12735.1 440.166  26
   0   3  -4 12225.0 523.450  50
   0   3  -4 12419.7 512.288  52
   0  -3   4 12015.0 660.648   7
   0   3  -4 10151.8 467.210   8
   0  -3   4 13181.0 523.731  56
   0   3  -4 11389.3 431.463  44
   0   3  -4 11718.4 433.379  43
   0   3  -4 11770.1 491.081  40
   0   3  -4 12327.8 496.829  34
   0   3  -4 12280.5 799.988  16
   0   3  -4 12398.5 471.124  17
   0   3  -4 10234.7 476.985  31
   0  -3   4 12335.1 485.000  20
   0  -3   4 12318.9 483.681  19
   0  -3   3 521.438 104.968  12
   0  -3   3 462.864 100.677  56
   0   3  -3 628.438 109.264  54
   0   3  -3 512.256 104.354  53
   0   3  -3 461.251 101.101  52
   0  -3   3 456.469 95.8507   9
   0  -3   3 711.553 159.963   7
   0   3  -3 258.113 155.155   3
   0   3  -3 423.703 105.775   8
   0   3  -3 559.384 111.298  50
   0   3  -3 617.436 77.9129  26
   0   3  -3 611.656 79.4213  44
   0   3  -3 512.943 75.8823  43
   0   3  -3 571.565 100.002  40
   0   3  -3 406.462 89.0740  34
   0  -3   3 301.512 149.198  16
   0   3  -3 583.049 88.6290  17
   0  -3   3 415.853 93.1542  19
   0   3  -3 706.523 199.093  16
   0   3  -3 565.712 118.075  31
   0  -3   3 484.571 93.8161  20
   0  -3   2 12012.3 418.118   9
   0  -3   2 10994.9 421.482  56
   0   3  -2 10903.5 373.102  26
   0   3  -2 10408.7 409.070  52
   0   3  -2 10133.7 411.817  50
   0   3  -2 10575.2 299.899  23
   0   3  -2 11116.0 378.920  44
   0   3  -2 10307.6 607.152   3
   0   3  -2 10692.4 523.784   8
   0  -3   2 10698.9 562.390   7
   0   3  -2 10554.5 375.144  43
   0   3  -2 9974.20 387.091  40
   0   3  -2 10597.3 395.104  34
   0   3  -2 10677.6 529.333  31
   0  -3   2 10643.6 397.181  19
   0  -3   2 10380.3 396.636  20
   0   3  -2 11070.6 649.531  16
   0  -3   2 10781.2 662.331  16
   0   3  -2 10397.1 385.829  17
   0   3  -1 7624.35 305.797  15
   0  -3   1 7698.28 316.491  56
   0   3  -1 8255.02 451.951   7
   0   3  -1 8072.88 457.729   3
   0  -3   1 7744.57 447.502   7
   0   3  -1 7758.88 442.209  31
   0  -3   1 8091.98 307.508  19
   0  -3   1 7961.06 306.472  20
   0   3  -1 7744.46 292.349  40
   0   3  -1 7616.48 294.860  17
   0  -3   1 7889.65 513.570  16
   0   3  -1 7359.93 303.610  54
   0   3  -1 8015.91 312.521  53
   0   3  -1 7780.57 284.579  26
   0  -3   1 7764.23 301.175  11
   0  -3   1 7434.97 303.761   9
   0   3  -1 7520.88 305.555  50
   0  -3   0 63086.4 1709.28  12
   0   3   0 63332.4 1684.31  14
   0   3   0 62594.1 1957.21  31
   0   3   0 65421.9 1999.89  16
   0   3   0 63170.5 1949.11   7
   0  -3   0 64593.5 1958.39   7
   0  -3   0 63074.2 1711.37  11
   0   3   1 61033.2 1903.74  31
   0   3   1 61659.8 1668.07  15
   0  -3  -1 63028.4 1645.89  12
   0  -3  -1 59370.3 1663.53  56
   0   3   1 60209.2 1862.41  16
   0  -3  -1 64092.1 1887.49  16
   0  -3  -1 62006.1 1644.22  11
   0  -3  -1 64215.7 1927.96   7
   0  -3  -1 56982.2 1740.18   1
   0  -3  -2 4593.28 184.488  11
   0  -3  -2 4254.30 213.706   9
   0  -3  -2 4799.05 187.942  12
   0   3   2 4618.52 163.415  14
   0   3   2 4622.65 165.515   2
   0   3   2 4901.90 148.116   4
   0  -3  -2 4188.88 336.780   7
   0   3   2 4059.39 266.333   1
   0   3   2 4754.22 339.993  31
   0   3   2 4517.93 279.214  16
   0  -3  -2 5222.21 294.308  16
   0  -3  -2 4055.52 203.893  19
   0  -3  -2 4464.69 202.996  20
   0   3   3 52856.1 1680.80   7
   0   3   3 52006.6 1563.46   1
   0   3   3 53884.6 1600.54  31
   0  -3  -3 48566.2 1380.06  16
   0   3   4 98772.9 2920.59   8
   0   3   4 109132. 3060.24   1
   0   3   4 100104. 3081.97   7
   0   3   4 102913. 2950.37  31
   0  -3  -4 98999.5 2694.58  29
   0  -3  -4 101042. 2721.35  37
   0  -3  -4 101047. 2719.75  28
   0  -3  -5 1609.81 138.768  28
   0  -3  -5 1448.16 105.178  41
   0  -3  -5 1503.62 140.353  37
   0   3   5 1126.05 213.588   7
   0   3   5 1342.99 166.709   8
   0   3   5 1549.90 255.524   3
   0  -3  -5 1644.45 124.651  29
   0   3   5 1344.41 175.185  31
   0  -3  -5 1630.69 140.231  35
   0  -3  -6 28921.2 861.916  41
   0  -3  -6 27601.4 825.609  39
   0  -3  -6 27847.8 933.484  37
   0   3   6 24584.7 968.643   8
   0   3   6 31930.5 1425.73   3
   0   3   6 28330.1 1287.82   7
   0  -3  -6 29353.6 871.620  29
   0   3   6 28374.9 1011.03  31
   0  -3  -6 30412.1 919.315  28
   0  -3  -6 28285.7 929.263  35
   0  -3  -6 29970.0 867.825  34
   0  -3  -7 67930.5 1951.28  41
   0  -3  -7 68007.2 1924.98  29
   0  -3  -7 69814.3 1987.63  28
   0  -3  -7 67011.6 2037.48  36
   0  -3  -7 74463.5 2047.97  35
   0  -3  -7 72035.5 1970.45  34
   0  -3  -7 71912.4 2063.04  37
   0   3   7 73958.5 2749.62   3
   0   3   7 65092.8 2482.75   7
   0  -3  -8 2480.29 190.945  28
   0  -3  -8 2574.12 225.195  35
   0  -3  -8 2165.01 216.664  36
   0  -3  -8 2114.88 180.641  41
   0  -3  -8 2227.58 226.484  37
   0   3   8 3060.70 462.904   1
   0   3   8 2486.63 420.572   3
   0  -3  -9 52395.8 1711.12  36
   0  -3  -9 60336.1 1725.14  35
   0  -3  -9 55015.4 1726.78  37
   0   3   9 56095.5 2491.38   1
   0   3   9 47579.6 1582.43   9
   0   3   9 52223.5 1645.05   5
   0   3   9 49193.1 2142.89   6
   0   3  10 961.052 150.499  12
   0  -3 -10 739.039 168.154  37
   0  -3 -10 883.214 175.878  36
   0   3  11 219.682 114.549   4
   0   3  11 307.459 113.133  11
   0  -3 -11 200.407 131.859  37
   0  -3 -12 529.885 154.136  37
   0  -3 -13 2494.69 249.587  37
   0   3  13 1563.82 204.684  18
   0  -4  10 93.8604 99.4952  18
   0   4 -10-90.3099 101.703  37
   0   4  -9 2999.07 274.972  33
   0  -4   9 3609.00 314.237  56
   0  -4   9 3597.01 321.475  11
   0   4  -9 3634.69 336.773  37
   0  -4   9 3484.01 304.726  18
   0  -4   8 4341.18 361.544  11
   0  -4   8 3675.01 290.585  19
   0  -4   8 3483.02 286.085  20
   0  -4   8 3982.09 334.306  18
   0   4  -8 3664.15 310.419  33
   0  -4   8 3371.49 322.506  56
   0   4  -8 3123.40 306.419  54
   0  -4   8 3617.48 331.519  12
   0   4  -8 2975.18 301.726  53
   0   4  -8 3679.84 309.766  52
   0  -4   7 106.548 113.621  56
   0  -4   7 164.008 101.461  20
   0   4  -7 59.5679 105.871  34
   0  -4   7-20.3538 112.622  12
   0  -4   7 20.3904 106.609  11
   0  -4   7 54.1434 96.2316   9
   0   4  -7 80.5114 115.280  53
   0   4  -7 58.0911 101.242  52
   0   4  -7 40.0100 108.697  54
   0  -4   7-16.5020 87.9909  19
   0  -4   6 6902.56 400.568  19
   0  -4   6 6640.91 396.450  20
   0   4  -6 8079.89 450.006  34
   0  -4   6 7562.05 427.783   9
   0  -4   6 6982.48 431.969  11
   0   4  -6 6447.50 416.106  54
   0   4  -6 7880.49 453.691  53
   0   4  -6 5980.85 425.963  50
   0   4  -6 6596.55 429.037  52
   0  -4   6 6838.61 444.248  56
   0  -4   6 6912.12 427.861  12
   0  -4   5 8806.87 470.932  56
   0  -4   5 8233.33 445.946  12
   0  -4   5 7635.97 412.832  20
   0  -4   5 8015.30 417.513  19
   0   4  -5 8805.38 445.172  34
   0  -4   5 8295.43 437.967   9
   0   4  -5 7569.92 344.686  26
   0   4  -5 7759.21 451.693  15
   0   4  -5 8182.52 403.084  17
   0   4  -5 7851.20 439.672  52
   0   4  -5 8038.80 461.699  50
   0   4  -5 8592.73 454.922  54
   0   4  -5 8262.57 448.136  53
   0   4  -4 8138.17 415.569  52
   0   4  -4 7559.68 414.457  50
   0   4  -4 7561.28 332.582  26
   0  -4   4 7784.61 418.131  56
   0   4  -4 7240.87 329.548  44
   0   4  -4 7812.93 371.150  17
   0   4  -4 7120.14 328.956  43
   0   4  -4 7495.73 386.485  40
   0   4  -4 7686.74 388.921  34
   0   4  -4 7333.94 402.830  53
   0   4  -4 6829.26 392.622  54
   0  -4   4 8390.91 408.756   9
   0  -4   4 7338.96 380.299  19
   0  -4   4 7817.01 388.028  20
   0  -4   3 13799.8 538.183   9
   0   4  -3 13061.7 469.440  26
   0   4  -3 12329.1 645.930   8
   0  -4   3 12324.1 710.958   7
   0   4  -3 12761.7 529.760  52
   0   4  -3 13272.2 544.701  50
   0  -4   3 13018.8 546.433  56
   0   4  -3 12176.8 468.779  44
   0   4  -3 13259.8 477.620  43
   0   4  -3 12588.3 507.479  40
   0   4  -3 12301.1 502.163  34
   0   4  -3 12641.0 846.842  16
   0   4  -3 13231.0 499.454  17
   0   4  -3 12421.5 655.037  31
   0  -4   3 12542.5 514.298  20
   0  -4   3 12562.5 514.261  19
   0  -4   2 4209.55 241.345  11
   0  -4   2 4433.43 252.562   9
   0   4  -2 4115.71 365.784   8
   0  -4   2 3944.07 377.371   7
   0   4  -2 3935.65 400.031   3
   0  -4   2 4811.42 275.948  56
   0  -4   2 4260.57 211.516  58
   0   4  -2 4354.49 219.728  26
   0   4  -2 4444.52 257.053  50
   0   4  -2 4400.05 256.001  52
   0   4  -2 3921.12 146.484  23
   0   4  -2 4172.91 254.421  15
   0   4  -2 4686.95 230.670  44
   0   4  -2 4311.08 226.196  43
   0   4  -2 4398.55 240.210  40
   0   4  -2 4369.16 230.794  34
   0   4  -2 4351.11 233.238  17
   0  -4   2 3442.41 415.162  16
   0   4  -2 3765.99 424.745  16
   0   4  -2 3757.58 346.664  31
   0  -4   2 4173.91 216.597  30
   0  -4   2 4476.91 252.152  19
   0  -4   2 4406.12 249.214  20
   0  -4   1 2257.63 157.710  11
   0  -4   1 2017.72 161.386   9
   0  -4   1 1915.51 168.508  56
   0  -4   1 2055.31 141.627  58
   0   4  -1 1989.00 157.148  54
   0   4  -1 1679.96 150.345  53
   0   4  -1 1998.84 252.162   7
   0   4  -1 1681.44 227.733   3
   0  -4   1 1725.01 247.955   7
   0   4  -1 1991.82 252.479   8
   0   4  -1 1809.34 151.961  50
   0  -4   1 3009.31 191.667  48
   0  -4   1 2910.76 190.511  49
   0   4  -1 1824.34 154.055  15
   0  -4   1 2023.45 151.256  12
   0   4  -1 2026.71 143.153  44
   0   4  -1 2076.23 145.634  43
   0  -4   1 2017.58 138.077  38
   0   4  -1 2091.71 148.295  40
   0   4  -1 1918.93 135.536  34
   0   4  -1 2296.78 274.013  31
   0  -4   1 1868.44 146.618  30
   0  -4   1 1761.25 146.995  20
   0  -4   1 1971.52 156.071  19
   0   4  -1 1915.99 142.727  17
   0  -4   1 2378.53 313.717  16
   0   4  -1 1997.23 288.558  16
   0   4   0 4780.86 240.547  52
   0   4   0 4671.42 227.952  50
   0   4   0 4698.24 222.841  26
   0  -4   0 4684.43 224.145  58
   0  -4   0 4699.32 227.510  12
   0   4   0 4739.11 238.965  15
   0   4   0 5044.80 395.118   7
   0  -4   0 5659.38 416.879   7
   0  -4   0 4407.46 229.262  49
   0  -4   0 4995.49 241.555  48
   0  -4   0 4530.90 223.046  38
   0  -4   0 4950.45 195.819  18
   0   4   0 5757.32 443.918  16
   0   4   0 4877.09 233.621  17
   0   4   0 4545.25 233.738  54
   0   4   0 4923.05 240.980  53
   0   4   0 5455.07 413.027  31
   0  -4   0 5161.11 238.224  30
   0  -4   0 5294.38 246.490  20
   0  -4   0 4909.80 239.181  19
   0  -4   0 4729.88 223.838  11
   0  -4   0 4830.51 242.535   9
   0  -4  -1 688.643 84.8057  38
   0  -4  -1 604.332 150.697  16
   0   4   1 575.184 161.047  16
   0   4   1 735.578 88.6716  54
   0   4   1 604.289 58.8111  14
   0   4   1 725.691 95.8511  15
   0  -4  -1 575.958 85.7090  29
   0  -4  -1 595.675 81.9612  30
   0  -4  -1 760.695 88.1782  11
   0  -4  -1 535.673 78.3739  12
   0   4   1 662.068 172.028   7
   0  -4  -1 644.693 177.255   7
   0  -4  -1 518.451 99.8377   1
   0   4   1 564.223 83.4456  53
   0  -4  -2 6963.12 266.103  11
   0   4   2 6926.71 426.544  16
   0  -4  -2 7129.55 432.014  16
   0  -4  -2 6714.38 290.787  28
   0   4   2 6921.27 473.665  31
   0  -4  -2 6640.15 290.517  29
   0  -4  -2 7352.78 293.039  19
   0  -4  -2 6947.65 292.878  20
   0  -4  -2 7124.08 292.370  56
   0  -4  -2 6003.54 461.203   7
   0   4   2 6242.74 284.679  15
   0  -4  -2 7050.87 270.672  12
   0   4   2 6406.56 227.336  14
   0   4   3 12267.2 376.359  14
   0  -4  -3 11877.5 434.513  20
   0  -4  -3 12556.0 438.707  19
   0  -4  -3 12500.8 441.329  37
   0  -4  -3 11382.3 415.832  38
   0  -4  -3 12049.6 540.317  16
   0  -4  -3 11539.1 429.036  30
   0   4   3 11813.9 654.692  31
   0  -4  -3 11286.5 424.108  56
   0   4   3 11790.7 379.633   2
   0   4   3 12655.3 710.442   7
   0   4   3 12282.7 353.927   4
   0   4   3 10815.5 559.962   1
   0  -4  -3 12875.3 452.360  28
   0  -4  -3 11590.2 401.192  11
   0  -4  -4 14588.3 519.299  29
   0  -4  -4 14598.8 504.046  30
   0   4   4 15223.0 757.359  31
   0   4   4 14145.5 709.620   1
   0   4   4 14411.4 811.762   7
   0   4   4 15246.4 744.930   8
   0  -4  -4 14347.5 491.809  38
   0  -4  -4 15192.8 530.291  37
   0  -4  -4 14558.3 483.630  49
   0  -4  -4 15108.0 486.793  48
   0   4   5 869.924 227.910   7
   0   4   5 724.163 164.067   1
   0   4   5 811.629 174.066   8
   0  -4  -5 577.921 99.3543  35
   0  -4  -5 801.617 110.434  37
   0  -4  -5 741.551 90.9102  30
   0   4   5 616.286 161.945  31
   0  -4  -5 693.003 99.8492  29
   0  -4  -5 629.718 100.826  28
   0   4   6 5947.86 432.424  31
   0  -4  -6 5323.24 294.931  28
   0  -4  -6 5599.52 276.094  29
   0  -4  -6 5042.46 241.290  30
   0  -4  -6 5454.94 298.900  35
   0   4   6 5456.21 516.060   1
   0   4   6 5177.87 519.288   7
   0   4   6 4966.88 384.633   8
   0   4   6 4371.85 483.632   3
   0  -4  -6 5874.37 314.038  37
   0  -4  -6 5084.55 230.563  41
   0  -4  -7 541.934 93.1539  29
   0  -4  -7 772.420 134.327  37
   0  -4  -7 827.273 126.646  35
   0  -4  -7 698.848 124.135  36
   0   4   7 363.643 135.189   7
   0   4   7 595.605 198.036   1
   0   4   7 512.801 186.291   3
   0  -4  -7 494.342 78.0890  41
   0  -4  -7 449.762 99.2636  28
   0   4   8 14757.9 1036.92   1
   0   4   8 15469.9 1087.06   3
   0  -4  -8 13042.1 509.169  29
   0  -4  -8 13625.0 574.848  28
   0  -4  -8 13572.6 517.561  41
   0  -4  -8 14248.7 621.493  37
   0  -4  -8 14188.9 605.565  35
   0  -4  -8 13852.5 620.941  36
   0   4   9 19014.6 1334.64   1
   0  -4  -9 23755.6 895.214  37
   0  -4  -9 19111.2 768.334  28
   0  -4  -9 21939.9 846.339  35
   0  -4  -9 21752.0 864.498  36
   0   4  10 11694.9 577.834   5
   0  -4 -10 12726.6 648.450  37
   0  -4 -10 12928.3 627.943  35
   0  -4 -10 13814.9 658.229  36
   0   4  10 12797.3 572.590  12
   0  -4 -11 4115.85 358.834  36
   0  -4 -11 4187.44 363.776  37
   0   4  11 3701.75 313.186   4
   0  -4 -12 11259.1 607.367  37
   0  -4 -13 725.612 155.199  37
   0  -4 -14 265.866 105.158  37
   0   5 -10 3611.23 273.612  37
   0  -5  10 3260.66 277.270  48
   0  -5  10 3547.24 289.165  49
   0  -5   9 702.177 156.843  56
   0   5  -9 1077.26 186.221  37
   0  -5   9 1253.85 188.020  11
   0   5  -9 1110.78 161.597  33
   0  -5   9 1005.91 202.549  49
   0  -5   9 1227.05 214.947  48
   0  -5   9 1032.65 171.264  18
   0  -5   8 3106.58 310.367  11
   0  -5   8 2685.86 283.218  56
   0  -5   8 3046.79 276.344  18
   0   5  -8 2845.28 284.682  54
   0   5  -8 2623.27 276.155  53
   0   5  -8 2812.69 266.660  52
   0  -5   8 2653.39 309.009  49
   0  -5   8 2575.91 307.053  48
   0  -5   8 2553.42 284.656  12
   0   5  -8 3057.39 281.118  33
   0  -5   7 2087.20 228.869  20
   0  -5   7 1433.64 229.773  56
   0  -5   7 1518.77 202.711  19
   0  -5   7 1687.80 216.876  18
   0  -5   7 1564.33 218.933   9
   0   5  -7 1429.57 220.560  54
   0   5  -7 2305.03 264.075  53
   0  -5   7 1427.82 218.693  12
   0   5  -7 1487.37 234.078  50
   0  -5   7 2027.19 278.556  49
   0  -5   7 1608.87 255.410  48
   0   5  -7 1635.15 216.275  52
   0  -5   6 241.077 142.633  48
   0  -5   6 47.8567 132.434  49
   0   5  -6 180.462 131.367  50
   0   5  -6 206.533 108.028  54
   0  -5   6 283.894 123.631   9
   0  -5   6 183.463 134.847  12
   0  -5   6-17.4308 87.4721  19
   0  -5   6 206.633 108.081  18
   0  -5   6 121.432 92.5496  20
   0   5  -6 131.073 109.061  34
   0   5  -6 62.3297 106.479  53
   0   5  -6 81.0770 110.177  52
   0  -5   6 153.292 112.225  56
   0  -5   5 18039.6 772.478   9
   0  -5   5 18423.9 754.048  19
   0  -5   5 17963.2 744.910  20
   0   5  -5 20093.9 782.416  34
   0   5  -5 17900.7 721.831  17
   0   5  -5 16283.2 786.782  15
   0   5  -5 17683.1 780.339  54
   0   5  -5 19129.3 801.028  53
   0  -5   5 19436.2 824.136  56
   0   5  -5 18491.4 787.386  52
   0   5  -5 18483.8 808.845  50
   0   5  -4 10759.5 539.745  52
   0   5  -4 11229.3 554.810  50
   0   5  -4 10657.3 441.420  26
   0   5  -4 11516.3 549.388  53
   0   5  -4 11510.4 547.610  54
   0   5  -4 9971.44 438.496  44
   0   5  -4 10877.1 452.031  43
   0  -5   4 10827.0 514.502  19
   0  -5   4 10930.2 517.067  20
   0   5  -4 10677.0 501.800  34
   0   5  -4 11371.1 499.298  17
   0  -5   4 10601.3 547.614  56
   0  -5   4 10453.8 523.471   9
   0  -5   4 9334.69 497.409  11
   0   5  -3 4584.98 250.359  26
   0   5  -3 4441.87 397.719   8
   0   5  -3 4144.32 295.679  52
   0   5  -3 4316.08 302.174  50
   0  -5   3 3958.77 298.305  49
   0  -5   3 3910.56 300.693  48
   0  -5   3 4534.26 315.671  56
   0   5  -3 3447.00 230.964  44
   0   5  -3 4025.58 244.203  43
   0  -5   3 4820.98 296.240  20
   0  -5   3 4780.79 297.561  19
   0   5  -3 4740.16 276.225  34
   0   5  -3 4048.29 262.466  17
   0  -5   3 4238.03 289.876  11
   0  -5   3 4069.91 295.471   9
   0   5  -3 4399.44 405.263  31
   0  -5   2 48156.9 1395.34   9
   0  -5   2 43908.2 1358.86  11
   0  -5   2 45885.6 1406.41  56
   0   5  -2 44508.1 1307.43  26
   0   5  -2 43720.1 1687.20   8
   0  -5   2 41671.5 1694.68   7
   0   5  -2 45537.8 1378.63  50
   0   5  -2 46120.8 1389.53  52
   0  -5   2 43388.0 1384.45  48
   0  -5   2 45753.4 1396.19  49
   0  -5   2 44129.9 1359.87  12
   0   5  -2 45150.3 1386.83  15
   0   5  -2 40106.0 1300.38  44
   0   5  -2 42880.8 1313.54  43
   0   5  -2 43647.7 1333.35  40
   0   5  -2 43562.4 1315.05  34
   0  -5   2 45072.4 1306.45  18
   0   5  -2 45389.3 1343.62  17
   0   5  -2 41951.9 1660.57  31
   0  -5   2 41863.5 1306.66  30
   0  -5   2 45301.1 1365.58  20
   0  -5   2 43878.7 1358.87  19
   0  -5   1 789.256 121.147  12
   0  -5   1 827.248 115.527  11
   0  -5   1 750.143 127.544  56
   0   5  -1 1170.44 140.852  54
   0   5  -1 886.897 109.200  26
   0   5  -1 869.238 191.310   3
   0   5  -1 823.321 197.807   7
   0   5  -1 992.503 221.080   8
   0  -5   1 902.871 129.104   9
   0  -5   1 1119.81 239.946   7
   0   5  -1 906.483 129.042  53
   0  -5   1 989.340 135.327  49
   0   5  -1 777.341 117.761  50
   0  -5   1 804.296 131.700  48
   0   5  -1 647.615 116.915  15
   0   5  -1 934.128 111.795  44
   0   5  -1 725.180 105.578  43
   0   5  -1 1029.09 115.074  40
   0   5  -1 828.618 96.5161  34
   0   5  -1 904.914 212.619  31
   0  -5   1 1037.04 121.247  30
   0  -5   1 952.641 129.099  20
   0  -5   1 844.439 121.938  19
   0  -5   1 1125.27 262.413  16
   0   5  -1 863.858 117.863  17
   0   5  -1 927.403 246.847  16
   0  -5   1 857.495 100.264  18
   0  -5   0 88728.3 2390.58  49
   0  -5   0 81371.5 2374.09  48
   0  -5   0 84169.9 2797.91   7
   0   5   0 88367.9 2811.92   8
   0   5   0 88249.2 2797.47   7
   0   5   0 85571.6 2393.07  53
   0   5   0 83020.7 2386.92  54
   0   5   0 87684.5 2370.43  26
   0   5   0 87886.2 2405.11  15
   0  -5   0 85839.0 2372.58  12
   0  -5   0 87941.3 2398.93  19
   0  -5   0 83843.4 2391.34  20
   0  -5   0 83457.5 2361.73  38
   0  -5   0 88322.8 2307.49  18
   0   5   0 89987.7 2901.55  16
   0   5   0 89962.5 2390.36  17
   0   5   0 82462.7 2791.58  31
   0  -5   0 85529.8 2389.90  30
   0  -5   0 85586.0 2347.13  28
   0   5   0 86035.1 2377.52  50
   0   5   0 85630.8 2399.21  52
   0  -5   0 87883.1 2373.56  11
   0  -5   0 87225.1 2409.39   9
   0  -5  -1 151340. 3979.78  11
   0  -5  -1 147974. 3994.40  38
   0   5   1 145421. 4438.68  16
   0  -5  -1 155053. 3910.51  18
   0  -5  -1 150113. 4462.04  16
   0  -5  -1 152791. 4015.12  30
   0   5   1 149205. 4467.51  31
   0  -5  -1 149046. 3991.77  28
   0   5   1 147803. 3996.60  54
   0   5   1 149707. 4000.45  53
   0  -5  -1 148218. 3979.96  49
   0  -5  -1 147328. 3981.57  48
   0   5   1 149529. 4443.16   8
   0  -5  -1 149839. 4466.15   7
   0  -5  -1 154334. 4145.15   1
   0   5   1 151283. 4460.87   7
   0   5   1 147215. 3982.78  50
   0   5   1 150409. 3976.42  51
   0   5   1 154577. 4019.08  52
   0   5   1 143775. 3904.29  14
   0  -5  -1 154437. 3989.42  12
   0   5   1 157020. 4027.58  15
   0   5   2 15951.2 517.448  50
   0   5   2 16008.8 515.199  51
   0  -5  -2 15114.1 510.833  49
   0  -5  -2 14349.5 505.968  48
   0   5   2 16658.6 850.308   8
   0   5   2 15026.2 846.900   7
   0  -5  -2 16337.3 877.978   7
   0  -5  -2 14518.8 543.341  20
   0  -5  -2 15373.0 552.266  19
   0  -5  -2 15640.7 545.270  38
   0   5   2 14321.7 767.840  16
   0  -5  -2 15077.6 781.476  16
   0  -5  -2 15617.6 556.162  28
   0   5   2 15320.1 845.865  31
   0  -5  -2 15892.8 555.646  30
   0  -5  -2 15812.6 562.945  29
   0   5   2 15488.9 529.929  54
   0   5   2 16307.8 538.831  53
   0   5   2 14620.3 548.144  15
   0  -5  -2 15284.9 521.852  12
   0   5   2 13840.3 444.760  14
   0  -5  -2 16518.0 559.211  56
   0  -5  -2 15860.1 523.102  11
   0  -5  -3 163327. 4239.54  11
   0  -5  -3 161414. 4556.84  16
   0  -5  -3 150017. 4272.05  30
   0   5   3 162758. 4746.57  31
   0  -5  -3 170311. 4311.01  28
   0  -5  -3 170339. 4234.76  48
   0  -5  -3 162908. 4227.62  49
   0   5   3 168721. 4747.52   8
   0  -5  -3 167977. 4293.28  19
   0  -5  -3 173833. 4300.87  20
   0  -5  -3 162747. 4281.01  56
   0   5   3 142598. 4167.04  14
   0   5   3 167168. 4300.99  15
   0  -5  -3 165602. 4244.92  12
   0   5   4 26383.8 738.351  14
   0   5   4 25018.6 821.615  15
   0   5   4 26368.0 1174.64  31
   0  -5  -4 23598.0 804.654  30
   0  -5  -4 25521.9 843.738  28
   0  -5  -4 24624.1 824.403  29
   0   5   4 24808.2 703.078   4
   0   5   4 23985.4 1128.23   8
   0   5   4 25960.2 748.853   2
   0   5   4 25720.3 1232.70   7
   0  -5  -4 25196.8 809.333  56
   0  -5  -4 24874.9 814.808  20
   0  -5  -4 24779.2 813.849  19
   0  -5  -4 23862.6 794.646  38
   0  -5  -4 26375.8 832.326  37
   0  -5  -4 24274.4 764.184  48
   0  -5  -4 25371.7 769.601  49
   0   5   5 22530.8 1184.32   7
   0   5   5 22892.7 703.988   2
   0   5   5 20550.8 1031.33   8
   0   5   5 20848.2 1020.81   1
   0   5   5 22944.8 673.035   4
   0  -5  -5 21286.3 733.870  30
   0  -5  -5 22010.2 755.398  29
   0   5   5 21996.8 1068.30  31
   0  -5  -5 21898.8 766.311  37
   0  -5  -5 22180.5 715.514  27
   0  -5  -6 15226.6 590.697  37
   0   5   6 16424.4 912.828   1
   0   5   6 13359.2 786.943   8
   0   5   6 14636.6 934.298   3
   0   5   6 14730.9 966.711   7
   0  -5  -6 14211.5 571.182  35
   0  -5  -6 14384.5 560.418  29
   0  -5  -6 14933.9 595.479  28
   0  -5  -6 14075.4 532.661  30
   0   5   6 14725.9 837.561  31
   0  -5  -7 20890.0 759.366  37
   0   5   7 20131.6 1200.32   3
   0   5   7 20637.4 1164.75   1
   0  -5  -7 19100.7 742.005  36
   0  -5  -7 19331.8 731.970  35
   0  -5  -7 19910.4 744.153  28
   0  -5  -7 19757.8 701.228  29
   0  -5  -7 17275.9 639.868  30
   0  -5  -8 6428.25 393.760  37
   0   5   8 7379.20 701.743   1
   0   5   8 7666.63 739.075   3
   0  -5  -8 6349.14 374.396  35
   0  -5  -8 6417.19 400.390  36
   0  -5  -8 6967.41 393.909  28
   0  -5  -8 6329.03 336.256  29
   0  -5  -9 12255.3 620.604  37
   0  -5  -9 12962.4 608.739  35
   0  -5  -9 13424.0 638.565  36
   0  -5  -9 13594.4 607.877  28
   0  -5 -10 11433.9 614.983  37
   0   5  10 11210.0 566.769   5
   0   5  10 12641.6 575.372   4
   0  -5 -10 11600.7 613.302  36
   0  -5 -10 13213.6 610.470  35
   0  -5 -10 10981.4 544.899  28
   0  -5 -11-21.2877 104.404  36
   0  -5 -11-21.7204 126.452  37
   0   5  11-38.6875 70.0682   2
   0   5  11-17.2848 67.6270   4
   0  -5 -12 2212.78 259.364  37
   0  -5 -13 109.236 107.722  37
   0  -5 -14 4343.35 300.587  37
   0   6  -9 373.635 118.267  37
   0  -6   9 247.278 123.343  49
   0  -6   9 344.004 131.055  48
   0   6  -8 164.647 103.338  33
   0   6  -8 222.556 95.6813  52
   0  -6   8 89.9008 108.042  56
   0  -6   8 89.6615 93.7999  18
   0  -6   8 41.4000 122.475  48
   0  -6   8 61.4501 117.348  49
   0  -6   7 625.445 156.143   9
   0  -6   7 672.178 149.481  18
   0  -6   7 839.699 161.585  19
   0  -6   7 738.520 187.542  48
   0   6  -7 1131.11 205.883  50
   0  -6   7 826.202 193.873  49
   0   6  -7 1124.70 187.536  53
   0   6  -7 596.577 149.295  52
   0  -6   7 806.306 161.758  20
   0  -6   7 1169.45 201.047  56
   0   6  -7 772.767 173.969  54
   0  -6   6 1156.66 196.860   9
   0  -6   6 1124.41 179.497  18
   0  -6   6 670.957 153.795  19
   0  -6   6 855.671 167.639  20
   0   6  -6 871.879 180.809  53
   0   6  -6 824.753 169.840  52
   0   6  -6 975.191 189.511  54
   0  -6   6 690.680 184.655  56
   0  -6   6 609.993 178.128  49
   0   6  -6 956.880 194.945  50
   0  -6   6 959.312 210.109  48
   0  -6   5 5895.54 416.957   9
   0  -6   5 5815.07 412.353  11
   0  -6   5 6009.49 401.497  19
   0  -6   5 6231.45 402.320  20
   0   6  -5 5769.02 415.490  53
   0   6  -5 5397.77 403.233  54
   0  -6   5 5682.77 368.015  18
   0   6  -5 5064.99 342.758  17
   0   6  -5 5480.44 409.151  52
   0   6  -5 5689.44 419.528  50
   0  -6   5 6035.19 446.450  49
   0  -6   5 5313.99 422.380  48
   0  -6   5 6055.47 440.316  56
   0   6  -4 1647.99 214.740  53
   0   6  -4 1209.45 193.085  54
   0   6  -4 1237.96 134.401  26
   0  -6   4 1314.78 213.004  56
   0  -6   4 1475.96 216.601  49
   0   6  -4 1324.41 198.465  50
   0  -6   4 1319.99 195.046  48
   0   6  -4 1715.06 223.805  52
   0   6  -4 1382.67 150.477  44
   0   6  -4 1251.14 145.289  43
   0  -6   4 887.373 169.969  20
   0   6  -4 1087.38 157.405  34
   0  -6   4 1409.07 203.978   9
   0  -6   4 1238.76 190.694  19
   0   6  -4 1362.21 175.761  17
   0  -6   4 1641.72 185.613  18
   0  -6   4 1572.37 211.134  11
   0  -6   4 852.946 171.110  12
   0   6  -3 39762.3 1348.14  52
   0   6  -3 38641.7 1341.82  50
   0   6  -3 38972.8 1225.76  26
   0  -6   3 41287.2 1374.03  48
   0  -6   3 41179.6 1374.12  49
   0   6  -3 39644.2 1240.33  44
   0   6  -3 39112.6 1349.09  15
   0  -6   3 38644.9 1322.05  12
   0   6  -3 37547.6 1230.28  43
   0  -6   3 40203.0 1324.16  19
   0  -6   3 41245.2 1327.21  20
   0   6  -3 41464.1 1274.27  34
   0  -6   3 38133.9 1242.73  18
   0   6  -3 38705.9 1281.01  17
   0  -6   3 39842.3 1367.07  56
   0  -6   3 38334.6 1320.35  11
   0  -6   3 41008.1 1348.30   9
   0  -6   2 1034.70 163.394   9
   0   6  -2 1032.81 212.642   8
   0  -6   2 719.631 152.734  56
   0   6  -2 820.054 147.626  54
   0   6  -2 698.912 113.471  26
   0   6  -2 699.863 142.111  52
   0   6  -2 781.363 150.627  53
   0   6  -2 626.319 129.040  50
   0  -6   2 572.188 130.750  49
   0  -6   2 717.097 143.368  48
   0   6  -2 1115.98 166.115  15
   0   6  -2 623.889 112.137  44
   0   6  -2 652.394 112.574  43
   0  -6   2 690.299 133.315  20
   0   6  -2 745.765 114.137  34
   0  -6   2 864.973 145.047  19
   0  -6   2 660.303 105.276  18
   0   6  -2 845.452 128.484  17
   0   6  -2 906.825 198.623  31
   0  -6   2 696.441 117.956  30
   0  -6   2 691.995 130.964  12
   0  -6   2 992.226 148.873  11
   0   6  -1 681.758 201.333   8
   0  -6   1 420.235 111.962   9
   0  -6   1 365.578 180.453   7
   0   6  -1 463.020 185.135   7
   0  -6   1 325.446 113.019  56
   0   6  -1 343.108 99.9675  54
   0   6  -1 423.983 92.8856  26
   0   6  -1 390.215 107.514  15
   0   6  -1 532.357 117.654  53
   0  -6   1 307.673 99.8763  49
   0   6  -1 264.932 99.1837  50
   0  -6   1 362.415 108.698  48
   0   6  -1 268.789 54.4807  23
   0   6  -1 401.934 92.3729  44
   0   6  -1 403.519 93.3956  43
   0  -6   1 587.979 121.045  20
   0   6  -1 370.696 79.2590  34
   0  -6   1 364.754 104.506  12
   0  -6   1 378.734 103.987  11
   0   6  -1 318.767 172.052  31
   0  -6   1 430.075 106.392  30
   0  -6   1 387.020 79.0591  18
   0   6  -1 412.246 101.268  17
   0  -6   1 536.231 114.822  19
   0   6   0 82183.2 2321.06  50
   0   6   0 81549.5 2353.11  52
   0   6   0 83186.6 2309.05  26
   0   6   0 84729.2 2839.24   7
   0  -6   0 82397.8 2850.45   7
   0   6   0 82515.5 2842.94   8
   0  -6   0 83727.6 2326.14  49
   0  -6   0 79507.4 2318.59  48
   0  -6   0 81865.4 2317.83  12
   0   6   0 83208.1 2355.53  15
   0   6   0 83603.9 2316.14  44
   0   6   0 87090.7 2320.15  43
   0  -6   0 83797.4 2374.16   9
   0  -6   0 82490.6 2313.62  11
   0   6   0 87037.6 2985.92  16
   0  -6   0 78203.6 2926.15  16
   0   6   0 81570.6 2322.94  17
   0  -6   0 79626.9 2223.24  18
   0   6   0 77983.2 2813.61  31
   0  -6   0 79785.9 2276.03  28
   0  -6   0 80847.4 2335.68  30
   0   6   0 82085.2 2341.94  53
   0   6   0 82888.1 2342.52  54
   0  -6   0 82840.0 2351.34  20
   0  -6   0 83886.1 2352.65  19
   0  -6  -1 24262.3 816.121  48
   0  -6  -1 24272.1 814.216  49
   0   6   1 27092.3 1265.61   8
   0  -6  -1 22135.9 915.644   1
   0   6   1 26873.4 1261.11   7
   0  -6  -1 25453.7 1262.63   7
   0   6   1 25300.0 842.617  54
   0   6   1 26320.3 850.659  53
   0   6   1 27027.5 850.995  26
   0  -6  -1 26062.0 833.897  12
   0   6   1 24877.6 857.723  15
   0  -6  -1 25576.3 827.322  11
   0  -6  -1 25025.8 845.588  38
   0   6   1 24784.9 1250.32  16
   0   6   1 27730.0 866.644  17
   0  -6  -1 27320.5 1299.82  16
   0  -6  -1 23771.9 732.404  18
   0  -6  -1 25381.3 834.127  28
   0   6   1 25392.2 1252.71  31
   0  -6  -1 25139.8 858.620  30
   0  -6  -1 22548.4 846.430  56
   0   6   1 26177.3 861.145  52
   0   6   1 25646.5 826.521  50
   0  -6  -2 57982.6 1645.10  12
   0   6   2 59839.1 1692.18  15
   0   6   2 59421.8 2208.15   7
   0  -6  -2 56573.5 2171.48   7
   0  -6  -2 56349.3 1621.58  49
   0  -6  -2 52964.0 1614.91  48
   0  -6  -2 60391.8 1649.22  11
   0  -6  -2 56711.8 1664.26  38
   0  -6  -2 54810.9 2077.36  16
   0  -6  -2 57034.4 1691.76  30
   0  -6  -2 55295.7 1669.90  28
   0   6   2 57559.4 1657.67  53
   0   6   2 59765.8 1663.77  54
   0  -6  -2 58333.2 1687.92  56
   0   6   2 56277.5 1681.96  52
   0   6   2 57846.2 1629.80  51
   0   6   2 56577.8 1629.63  50
   0   6   3 215601. 5609.60  15
   0  -6  -3 214839. 5551.32  12
   0   6   3 216500. 6269.14   7
   0   6   3 212490. 6170.80   8
   0  -6  -3 218471. 5531.11  49
   0  -6  -3 205285. 5521.65  48
   0  -6  -3 220271. 5616.26  20
   0  -6  -3 214825. 5609.57  19
   0  -6  -3 210711. 5542.68  11
   0  -6  -3 179728. 5618.05   9
   0   6   3 218859. 5611.38  17
   0  -6  -3 201261. 5971.36  16
   0  -6  -3 208955. 5609.85  29
   0  -6  -3 213212. 5613.05  28
   0   6   3 205816. 6176.58  31
   0   6   3 210051. 5565.28  53
   0   6   3 207377. 5559.65  54
   0   6   3 211302. 5527.57  51
   0   6   3 208499. 5530.26  50
   0  -6  -3 213247. 5599.35  56
   0   6   4 87223.8 2447.50  15
   0   6   4 88235.6 2964.87   8
   0  -6  -4 82753.5 2414.53  38
   0  -6  -4 87823.0 2433.73  56
   0   6   4 86854.2 2365.22  50
   0   6   4 84499.3 2362.49  51
   0  -6  -4 85716.7 2441.91  30
   0  -6  -4 88749.2 2474.64  28
   0   6   4 85315.8 2967.95  31
   0  -6  -4 86898.4 2450.13  20
   0  -6  -4 87554.9 2449.76  19
   0  -6  -4 85870.6 2371.99  11
   0  -6  -4 88808.3 2367.48  48
   0  -6  -4 86582.5 2364.30  49
   0  -6  -5 5325.82 310.434  37
   0   6   5 5866.81 256.600   2
   0   6   5 4657.90 547.154   7
   0   6   5 4554.02 495.049   8
   0  -6  -5 5459.92 264.394  48
   0  -6  -5 5438.39 264.548  49
   0   6   5 5199.05 516.782  31
   0  -6  -5 4732.82 289.264  30
   0  -6  -5 5261.41 310.090  29
   0  -6  -5 4989.96 315.965  28
   0   6   5 5254.06 309.926  15
   0  -6  -6 20062.1 684.391  27
   0  -6  -6 19255.8 751.177  37
   0   6   6 20722.4 632.858   4
   0   6   6 20204.3 676.230   2
   0   6   6 20806.3 1130.97  31
   0  -6  -6 20296.9 749.258  29
   0  -6  -6 20098.5 724.259  30
   0   6   7 13746.7 929.603   1
   0   6   7 14546.8 552.429   2
   0   6   7 14733.7 516.106   4
   0   6   7 12739.7 941.934   3
   0  -6  -7 14158.1 586.913  29
   0  -6  -7 13351.9 548.979  30
   0  -6  -7 13998.3 624.252  28
   0  -6  -7 14756.6 620.034  37
   0  -6  -7 13323.6 586.054  35
   0  -6  -7 12853.3 598.509  36
   0   6   8 5348.28 314.844   2
   0   6   8 5113.58 584.680   1
   0   6   8 5410.98 289.259   4
   0   6   8 5293.61 608.066   3
   0  -6  -8 5641.81 370.840  28
   0  -6  -8 4846.79 313.451  29
   0  -6  -8 5171.87 354.263  37
   0  -6  -8 4953.44 333.740  35
   0  -6  -8 5116.99 355.859  36
   0   6   9 12103.4 543.638   2
   0   6   9 11899.3 508.750   4
   0  -6  -9 10683.6 558.725  28
   0  -6  -9 11336.1 582.087  37
   0  -6  -9 10741.0 575.273  36
   0  -6  -9 10608.6 543.253  35
   0   6  10 5780.59 372.718   2
   0   6  10 5506.81 342.881   4
   0  -6 -10 5272.20 377.501  28
   0  -6 -10 5831.04 412.822  37
   0  -6 -10 6497.47 428.630  36
   0  -6 -10 5689.04 384.305  35
   0   6  11 17668.2 772.236   2
   0  -6 -11 16889.9 735.577  28
   0  -6 -11 19013.5 838.314  37
   0  -6 -11 18202.3 817.978  36
   0  -6 -11 18387.8 780.623  35
   0  -6 -12 19037.0 825.240  37
   0  -6 -12 17529.0 796.106  36
   0  -6 -13 2470.57 250.656  37
   0  -6 -14 27.2914 81.9670  37
   0  -7   8 7553.43 420.304  49
   0  -7   8 6927.99 406.514  48
   0   7  -8 7412.06 420.849  37
   0   7  -8 7464.95 390.727  33
   0   7  -7 3439.84 299.276  54
   0  -7   7 2823.36 242.377  18
   0   7  -7 3887.55 308.956  33
   0  -7   7 3047.93 293.294  56
   0  -7   7 3362.24 306.332  49
   0  -7   7 3846.94 321.939  48
   0  -7   7 3294.70 295.980  11
   0   7  -7 3136.76 276.896  52
   0   7  -7 3365.03 295.765  53
   0  -7   6 17399.7 796.503  12
   0   7  -6 17479.6 780.961  52
   0   7  -6 18193.6 813.174  50
   0  -7   6 16122.9 696.884  18
   0  -7   6 18271.8 806.712  11
   0  -7   6 15357.8 757.151   9
   0  -7   6 16387.7 795.348  56
   0  -7   6 15364.3 723.129  20
   0  -7   6 18095.6 770.892  19
   0  -7   6 17143.5 801.294  49
   0  -7   6 18166.4 821.793  48
   0   7  -6 16667.3 773.309  53
   0   7  -6 17868.0 794.685  54
   0  -7   5 13995.1 707.754  12
   0   7  -5 15194.0 741.190  50
   0   7  -5 14871.1 720.542  52
   0  -7   5 14836.5 641.134  18
   0  -7   5 14059.8 701.055   9
   0  -7   5 13521.2 693.915  11
   0  -7   5 14254.3 731.262  56
   0  -7   5 14095.3 680.761  20
   0  -7   5 13811.9 677.009  19
   0  -7   5 13592.9 706.234  49
   0  -7   5 14141.6 722.259  48
   0   7  -5 14998.7 727.680  54
   0   7  -5 14748.8 722.923  53
   0  -7   4 69603.5 2188.49  20
   0  -7   4 71166.4 2195.99  19
   0  -7   4 68268.8 2075.92  18
   0   7  -4 66620.8 2105.19  17
   0  -7   4 71345.5 2199.01  11
   0  -7   4 68800.0 2211.46   9
   0   7  -4 73422.8 2232.90  52
   0   7  -4 72813.7 2236.73  50
   0  -7   4 72513.6 2216.14  12
   0  -7   4 62785.6 2178.11  49
   0  -7   4 73677.9 2242.60  48
   0  -7   4 71749.7 2261.38  56
   0  -7   3 16415.8 769.261  48
   0  -7   3 18293.5 796.406  49
   0  -7   3 18247.3 782.063  12
   0   7  -3 18507.1 817.074  15
   0   7  -3 16912.8 786.500  52
   0   7  -3 17763.3 788.857  50
   0   7  -3 16616.7 672.718  44
   0   7  -3 17331.0 681.878  43
   0  -7   3 17861.8 777.772  20
   0  -7   3 17402.4 767.134  19
   0  -7   3 18818.7 694.507  18
   0   7  -3 17811.7 734.928  17
   0  -7   3 18554.5 805.308   9
   0  -7   3 17969.6 773.865  11
   0   7  -3 17026.5 669.433  26
   0  -7   3 17750.8 809.508  56
   0   7  -2 53890.0 1724.98  54
   0   7  -2 54403.3 1730.49  53
   0   7  -2 52910.3 1612.85  26
   0  -7   2 55173.0 1721.65  48
   0  -7   2 55407.1 1718.61  49
   0   7  -2 53760.8 1740.67  15
   0  -7   2 54363.8 1700.14  12
   0   7  -2 55039.9 1713.87  50
   0   7  -2 50919.3 1704.52  52
   0   7  -2 50973.7 1614.29  44
   0   7  -2 53222.6 1628.94  43
   0  -7   2 54875.4 1715.36  20
   0  -7   2 55174.6 1718.05  19
   0  -7   2 49441.1 1563.83  18
   0   7  -2 58213.9 1685.42  17
   0  -7   2 50193.0 1625.26  30
   0  -7   2 50717.7 1676.91  11
   0  -7   2 53725.1 1736.27   9
   0  -7   2 53105.3 1753.09  56
   0   7  -1 10526.2 529.086  54
   0   7  -1 11076.9 539.549  53
   0   7  -1 10764.2 484.494  26
   0  -7   1 11030.5 522.922  49
   0  -7   1 11276.2 531.590  48
   0  -7   1 10985.7 516.401  12
   0   7  -1 11896.7 564.373  15
   0   7  -1 10564.1 519.828  50
   0   7  -1 10988.2 498.816  44
   0   7  -1 10317.1 491.115  43
   0  -7   1 11005.7 548.559  19
   0  -7   1 11067.4 546.167  20
   0  -7   1 10300.8 430.060  18
   0   7  -1 11303.2 519.514  17
   0  -7   1 10818.6 514.160  30
   0  -7   1 11775.7 525.744  11
   0  -7   1 10585.0 551.179   9
   0  -7   1 11330.2 566.953  56
   0  -7   0 9275.29 445.581  49
   0  -7   0 9950.83 457.379  48
   0   7   0 9231.38 482.278  15
   0  -7   0 9970.57 466.497  12
   0   7   0 8962.52 479.816  52
   0   7   0 9503.23 456.383  50
   0   7   0 9472.60 448.192  26
   0   7   0 10257.8 461.256  44
   0   7   0 9602.73 449.722  43
   0  -7   0 10103.2 491.908  20
   0  -7   0 10561.3 502.225  19
   0   7   0 9018.93 454.139  17
   0  -7   0 9287.02 495.839   9
   0  -7   0 9878.65 458.717  11
   0  -7   0 9529.44 472.825  30
   0   7   0 9384.36 478.120  54
   0   7   0 9507.23 481.098  53
   0   7   1-14.3549 77.9933  15
   0  -7  -1-14.8267 90.3981  56
   0   7   1 24.2197 77.0224  43
   0  -7  -1 35.8924 71.8648  12
   0  -7  -1-34.5776 73.3081  11
   0   7   1-26.4951 74.5953  17
   0  -7  -1 10.7776 60.6879  48
   0  -7  -1 10.6672 70.5438  49
   0   7   1-11.6240 69.8217  50
   0   7   1 74.5952 75.8012  26
   0  -7  -1 22.9454 70.9704  28
   0  -7  -1 237.238 94.5659  30
   0   7   1-14.0144 74.7204  52
   0   7   1 13.0749 72.3429  53
   0   7   1 51.8380 71.7043  54
   0  -7  -2 17520.7 629.927  11
   0   7   2 16562.3 650.892  54
   0   7   2 16977.4 651.141  53
   0   7   2 17969.4 668.819  26
   0  -7  -2 15717.8 639.696  28
   0  -7  -2 15438.2 654.025  30
   0   7   2 16614.6 665.645  15
   0  -7  -2 17001.6 632.947  12
   0  -7  -2 16340.5 666.420  56
   0  -7  -2 16483.0 602.644  49
   0  -7  -2 16739.8 604.906  48
   0   7   2 16796.7 667.598  52
   0   7   2 16532.0 617.756  50
   0  -7  -3 18664.9 666.902  11
   0  -7  -3 16770.7 722.333   9
   0   7   3 18145.7 682.031  54
   0   7   3 17646.4 680.127  53
   0  -7  -3 18149.5 710.494  28
   0  -7  -3 19426.5 731.286  30
   0  -7  -3 19765.5 682.275  12
   0   7   3 19728.4 733.387  15
   0  -7  -3 17652.8 706.826  56
   0  -7  -3 17069.9 713.581  20
   0  -7  -3 19130.2 736.004  19
   0  -7  -3 20901.3 659.391  49
   0  -7  -3 18128.5 639.936  48
   0   7   3 19851.8 722.807  52
   0   7   3 19257.5 661.656  50
   0   7   3 17934.7 651.325  51
   0  -7  -4 1197.37 122.832  48
   0  -7  -4 1224.95 123.331  49
   0  -7  -4 1369.45 166.818  56
   0   7   4 1150.50 160.245  15
   0   7   4 1153.60 141.675  54
   0   7   4 1228.83 145.121  53
   0  -7  -4 937.768 152.810  19
   0   7   4 1207.35 164.868  17
   0  -7  -4 1104.65 126.493  11
   0  -7  -4 965.946 147.327  30
   0  -7  -4 1277.23 166.977  28
   0  -7  -4 914.832 151.499  20
   0   7   4 1378.33 133.270  51
   0   7   4 1040.73 121.879  50
   0   7   5 6493.67 309.691  50
   0   7   5 6287.75 306.743  51
   0   7   5 5656.24 322.311  53
   0   7   5 6105.50 328.000  54
   0  -7  -5 6309.62 365.912  30
   0  -7  -5 6512.82 374.889  29
   0  -7  -5 6651.29 386.122  28
   0  -7  -5 6548.17 308.071  49
   0  -7  -5 6500.24 306.908  48
   0   7   5 7056.71 383.596  15
   0  -7  -6 2238.90 195.621  27
   0   7   6 2438.57 224.953  15
   0  -7  -6 2640.41 226.356  30
   0  -7  -6 2460.53 227.012  29
   0  -7  -6 2526.61 244.709  28
   0  -7  -7 16.5650 99.4995  37
   0  -7  -7 61.0601 76.5483  35
   0   7   7-10.3607 35.9312   2
   0   7   7 79.9914 88.5167  15
   0  -7  -7 55.8434 86.3613  30
   0  -7  -7-15.6814 71.4719  29
   0  -7  -8 10262.3 543.305  36
   0  -7  -8 9528.05 501.987  35
   0   7   8 9974.57 458.420   2
   0   7   8 9156.26 508.125  15
   0  -7  -8 10038.7 545.781  28
   0  -7  -9 15345.7 728.266  37
   0  -7  -9 16409.9 709.428  35
   0  -7  -9 16536.8 758.264  36
   0   7   9 15962.8 661.500   2
   0  -7  -9 16537.8 748.071  28
   0   7   9 15282.7 710.256  15
   0  -7 -10 3904.98 329.575  28
   0  -7 -10 3179.22 289.191  35
   0  -7 -10 3243.45 315.924  37
   0   7  10 3179.03 286.914  15
   0  -7 -11 21800.8 910.744  28
   0  -7 -11 20515.3 925.771  37
   0  -7 -11 24729.6 974.869  36
   0  -7 -11 24949.5 923.077  35
   0  -7 -12 604.858 164.263  37
   0  -7 -12 795.460 167.297  36
   0  -7 -13 5201.03 364.238  37
   0   8  -7 6958.95 384.119  33
   0   8  -6 14092.8 650.991  54
   0   8  -6 14075.6 652.094  53
   0  -8   6 13263.1 647.073  56
   0  -8   6 13598.5 633.714  48
   0  -8   6 14177.7 637.593  49
   0  -8   6 12494.8 611.153  20
   0  -8   6 11898.6 593.840  19
   0   8  -6 12447.5 615.363  52
   0   8  -6 14484.6 669.444  50
   0  -8   6 13158.4 639.775  11
   0  -8   5 2015.64 240.305  11
   0  -8   5 1800.64 231.361  12
   0  -8   5 1851.12 237.661  20
   0  -8   5 1532.28 209.103  19
   0  -8   5 1571.87 230.040  56
   0  -8   5 1568.82 219.418  48
   0  -8   5 1710.39 227.757  49
   0  -8   5 1924.72 243.382   9
   0   8  -5 1655.75 237.235  54
   0   8  -5 2115.45 252.808  50
   0   8  -5 1958.92 242.723  52
   0   8  -5 1601.54 238.479  53
   0   8  -4 32414.1 1245.09  50
   0   8  -4 33342.7 1243.48  52
   0  -8   4 34680.4 1291.47  56
   0  -8   4 32299.2 1231.68  12
   0  -8   4 31510.5 1246.25   9
   0  -8   4 33798.7 1230.81  11
   0  -8   4 31475.0 1208.04  49
   0  -8   4 34711.6 1239.41  48
   0  -8   4 32891.9 1230.74  20
   0  -8   4 31697.1 1212.37  19
   0   8  -3 150.400 114.642  50
   0  -8   3 79.2966 111.718  49
   0  -8   3 240.130 132.410  48
   0  -8   3 114.647 129.191   9
   0   8  -3 307.396 135.497  15
   0   8  -3 94.2537 74.6368  43
   0   8  -3 227.583 87.5339  44
   0  -8   3 148.445 133.119  20
   0  -8   3 253.118 126.779  19
   0   8  -3 173.100 100.876  17
   0  -8   3 331.932 150.865  56
   0   8  -3 155.524 125.186  52
   0  -8   3 298.652 131.744  11
   0  -8   3 206.334 131.311  12
   0   8  -2 694.494 169.670  53
   0   8  -2 526.962 111.414  26
   0  -8   2 825.163 188.584   9
   0  -8   2 640.717 149.002  49
   0   8  -2 319.003 131.027  50
   0  -8   2 443.387 131.847  48
   0   8  -2 689.958 171.651  15
   0   8  -2 467.363 115.232  44
   0   8  -2 515.809 117.276  43
   0  -8   2 620.584 155.173  20
   0   8  -2 641.563 141.214  17
   0  -8   2 699.449 165.884  19
   0  -8   2 797.295 175.656  56
   0   8  -2 731.411 169.899  54
   0  -8   2 615.847 153.964  12
   0  -8   2 613.361 154.963  11
   0   8  -1 96.3649 110.380  54
   0   8  -1 43.5465 81.7371  26
   0  -8   1 21.2176 119.474   9
   0   8  -1-19.4437 93.1693  53
   0  -8   1 82.0463 101.509  48
   0  -8   1 113.846 97.6919  49
   0   8  -1 90.0419 97.8451  50
   0   8  -1 14.9561 76.6153  44
   0   8  -1 41.0599 96.0032  15
   0   8  -1-15.0985 78.9393  43
   0  -8   1 19.8333 101.598  20
   0  -8   1 98.3982 114.572  19
   0   8  -1-50.8766 77.2971  17
   0  -8   1-49.8739 81.5364  30
   0  -8   1 85.2954 122.125  56
   0  -8   1 88.0356 97.4204  12
   0  -8   1 33.8639 79.1791  11
   0  -8   0 2116.35 205.900  48
   0  -8   0 2277.47 213.274  49
   0   8   0 2044.53 230.837  15
   0  -8   0 2432.63 236.769  12
   0  -8   0 2326.99 240.867  30
   0   8   0 1970.10 210.456  44
   0   8   0 2187.40 216.372  43
   0  -8   0 2175.97 252.819  20
   0  -8   0 2270.66 244.057  19
   0   8   0 1702.69 207.051  17
   0   8   0 2690.04 261.460  54
   0   8   0 2181.30 241.852  53
   0   8   0 2227.15 213.792  26
   0   8   0 2080.30 217.643  50
   0   8   0 2271.70 247.249  52
   0  -8   0 2584.89 272.078   9
   0  -8   0 2289.38 229.545  11
   0  -8  -1 14402.2 581.447  48
   0  -8  -1 13909.0 572.722  49
   0  -8  -1 14145.0 607.003  12
   0   8   1 13403.7 637.617  15
   0  -8  -1 14158.6 655.339  56
   0   8   1 13508.8 606.601  44
   0   8   1 14726.6 623.242  43
   0  -8  -1 13981.7 598.607  11
   0   8   1 13890.2 622.316  17
   0   8   1 14234.6 601.291  50
   0   8   1 14018.0 645.336  52
   0   8   1 14365.3 612.208  26
   0   8   1 13559.6 619.459  53
   0   8   1 13861.8 623.634  54
   0  -8  -1 12596.7 564.128  28
   0  -8  -1 13428.1 626.200  30
   0   8   2 7089.12 390.896  53
   0   8   2 6748.13 381.990  54
   0   8   2 6560.08 383.706  26
   0  -8  -2 6718.20 364.456  11
   0   8   2 6784.80 397.657  17
   0  -8  -2 5809.58 360.472  28
   0  -8  -2 5747.54 382.553  30
   0   8   2 6510.86 395.956  52
   0   8   2 6732.37 363.753  50
   0  -8  -2 6688.70 405.635  56
   0   8   2 6766.05 402.792  15
   0  -8  -2 6815.74 374.050  12
   0  -8  -2 6583.13 336.816  49
   0  -8  -2 6869.60 344.051  48
   0  -8  -3 4697.85 339.861  19
   0  -8  -3 3968.20 322.075  20
   0  -8  -3 4886.65 293.251  11
   0  -8  -3 4691.87 266.114  49
   0  -8  -3 4314.06 260.050  48
   0  -8  -3 4755.29 332.669  56
   0  -8  -3 4464.86 323.713  28
   0  -8  -3 4530.06 325.854  30
   0   8   3 5244.32 296.215  50
   0   8   3 4897.81 327.227  52
   0   8   3 5098.32 332.122  26
   0  -8  -3 4856.18 298.961  12
   0   8   3 4818.14 332.035  15
   0   8   3 4506.02 301.863  54
   0   8   3 4997.08 315.966  53
   0  -8  -4 289.871 111.721  20
   0   8   4 339.051 104.249  54
   0  -8  -4 318.925 116.784  28
   0   8   4 852.503 149.724  17
   0  -8  -4 288.259 119.291  19
   0   8   4 339.937 107.443  15
   0  -8  -4 393.907 112.117  56
   0   8   4 249.819 101.446  53
   0   8   4 441.808 93.1351  51
   0   8   4 377.995 112.168  52
   0  -8  -4 328.577 93.4915  11
   0   8   4 386.809 93.1000  50
   0  -8  -4 299.974 77.7256  49
   0  -8  -4 398.495 88.0992  48
   0  -8  -5 235.235 72.7254  48
   0  -8  -5 372.889 81.9315  49
   0   8   5 237.189 108.042  17
   0  -8  -5 349.607 111.738  30
   0  -8  -5 394.139 117.249  28
   0   8   5 225.878 89.3389  54
   0   8   5 326.981 88.4551  50
   0   8   5 321.529 83.7597  51
   0   8   5 329.080 97.5690  53
   0   8   5 313.349 103.765  15
   0  -8  -5 375.170 113.515  56
   0   8   6-70.6144 88.5252  17
   0  -8  -6-19.1795 91.9001  28
   0  -8  -6 29.5742 74.1511  27
   0  -8  -6 33.3894 89.0093  30
   0   8   6 24.3577 70.9016  54
   0   8   6 12.2868 76.0053  53
   0   8   6 17.0298 85.3969  15
   0  -8  -7 11564.5 571.483  35
   0   8   7 12006.7 516.304  53
   0   8   7 12257.4 518.607  54
   0  -8  -7 11204.4 558.510  30
   0   8   7 12842.3 613.429  17
   0   8   7 12909.3 607.414  15
   0  -8  -8 4928.21 385.850  28
   0  -8  -8 4862.93 376.715  36
   0  -8  -8 5018.94 353.475  35
   0   8   8 5311.98 370.951  15
   0  -8  -9 14046.4 710.393  28
   0  -8  -9 14512.0 667.999  35
   0  -8  -9 14431.0 711.666  36
   0   8   9 15061.8 691.805  15
   0  -8 -10 90462.5 2675.12  28
   0  -8 -10 87501.8 2652.61  37
   0  -8 -10 89333.1 2661.15  36
   0  -8 -10 84297.9 2561.65  35
   0   8  10 81868.0 2578.91  15
   0  -8 -11 2952.28 295.085  28
   0  -8 -11 2853.24 292.116  36
   0  -8 -11 3040.72 264.602  35
   0  -8 -11 2794.95 293.109  37
   0  -8 -12 3961.12 286.670  35
   0  -8 -12 3761.89 322.718  36
   0  -8 -13 17977.7 744.870  36
   0   9  -6 6952.32 386.041  53
   0   9  -6 6940.34 391.111  54
   0   9  -5 4561.82 340.278  54
   0   9  -5 4443.60 334.748  53
   0   9  -5 4426.79 336.783  50
   0   9  -5 3814.09 312.672  52
   0  -9   5 3690.04 282.906  48
   0  -9   5 3895.29 287.014  49
   0  -9   5 4810.48 335.804  19
   0  -9   5 3837.48 321.142  20
   0  -9   5 4386.10 342.628  56
   0  -9   4 30268.8 1146.52  19
   0  -9   4 29217.5 1144.87  20
   0  -9   4 31582.3 1192.36  56
   0   9  -4 31661.9 1169.49  50
   0   9  -4 30685.8 1163.06  52
   0  -9   4 31727.3 1157.31  11
   0  -9   4 30009.5 1094.80  49
   0  -9   4 31253.2 1107.79  48
   0  -9   3 4736.47 391.238  19
   0  -9   3 4665.23 382.071  20
   0   9  -3 5260.26 389.975  50
   0   9  -3 5025.61 391.771  52
   0   9  -3 5379.71 406.982  54
   0   9  -3 4519.40 380.192  53
   0  -9   3 5196.70 408.408  56
   0  -9   3 4508.41 369.625  12
   0   9  -3 5348.42 421.052  15
   0  -9   3 5051.48 352.782  49
   0  -9   3 4291.60 337.312  48
   0  -9   3 5070.10 382.802  11
   0  -9   3 4351.45 386.976   9
   0  -9   2 25054.7 947.129  49
   0  -9   2 26009.6 963.751  48
   0   9  -2 26010.9 1057.57  15
   0  -9   2 22130.3 965.680  12
   0   9  -2 25230.0 1027.37  54
   0   9  -2 26994.3 1052.06  53
   0   9  -2 21271.0 871.486  44
   0   9  -2 23023.7 889.091  43
   0  -9   2 25609.6 1035.25  19
   0  -9   2 25502.5 1035.53  20
   0   9  -2 25138.0 960.239  17
   0  -9   2 27084.6 1074.22  56
   0   9  -2 23972.0 989.565  50
   0   9  -2 24064.6 1018.63  52
   0  -9   2 24450.3 1052.56   9
   0  -9   2 25636.8 987.643  11
   0   9  -1 35326.6 1252.56  44
   0  -9   1 36225.0 1321.11  12
   0   9  -1 39657.7 1400.41  15
   0   9  -1 37014.9 1327.28  50
   0   9  -1 37817.2 1263.12  26
   0   9  -1 34811.4 1252.78  43
   0  -9   1 36234.0 1368.92  20
   0  -9   1 40232.6 1401.18  19
   0   9  -1 41241.2 1341.53  17
   0   9  -1 37370.2 1359.76  53
   0   9  -1 38896.8 1369.85  54
   0  -9   1 38434.6 1282.67  49
   0  -9   1 35743.7 1264.94  48
   0  -9   1 39657.5 1437.83   9
   0  -9   1 37253.5 1312.93  11
   0   9   0 1015.34 184.381  54
   0   9   0 1060.17 165.332  26
   0   9   0 861.809 181.973  52
   0   9   0 1475.02 217.799  53
   0   9   0 1326.46 187.851  50
   0  -9   0 866.318 146.173  48
   0  -9   0 1017.91 157.052  49
   0   9   0 1186.00 204.375  15
   0   9   0 1012.18 163.613  44
   0   9   0 764.980 150.831  43
   0  -9   0 875.870 186.298  20
   0  -9   0 911.965 195.608  19
   0   9   0 1113.42 177.181  17
   0  -9   0 757.404 193.347   9
   0  -9   0 838.478 165.029  30
   0  -9   0 1127.50 173.898  11
   0  -9   0 929.529 168.035  12
   0   9   1 284.077 134.446  54
   0   9   1 188.473 101.531  26
   0   9   1 145.568 104.461  15
   0   9   1 163.633 115.337  52
   0   9   1 210.131 107.739  53
   0   9   1 329.873 120.877  50
   0  -9  -1 275.986 99.2820  49
   0  -9  -1 279.518 96.6183  48
   0   9   1 122.646 63.0805  23
   0   9   1 290.916 113.333  44
   0   9   1 412.255 123.286  43
   0  -9  -1 191.521 122.027  20
   0   9   1 263.482 113.211  17
   0  -9  -1 274.400 132.565  19
   0  -9  -1 234.229 110.079  30
   0  -9  -1 340.031 142.418  56
   0  -9  -1 439.673 118.772  12
   0  -9  -1 272.172 103.377  11
   0  -9  -2 1926.66 179.695  48
   0  -9  -2 1868.07 178.541  49
   0   9   2 1989.91 224.805  44
   0   9   2 1869.11 215.223  43
   0   9   2 1935.47 225.084  54
   0   9   2 1969.55 228.399  53
   0   9   2 2176.14 231.907  26
   0   9   2 2117.57 233.304  17
   0  -9  -2 2180.78 243.203  30
   0  -9  -2 2219.86 223.333  28
   0   9   2 1798.39 226.444  15
   0  -9  -2 1877.23 209.291  12
   0  -9  -2 2043.64 248.693  56
   0  -9  -2 2163.83 209.329  11
   0   9   2 2212.77 245.493  52
   0   9   2 1927.57 203.501  50
   0  -9  -3 6173.32 428.864  20
   0  -9  -3 5835.85 423.647  19
   0   9   3 6977.58 425.559  52
   0   9   3 5796.45 346.520  50
   0   9   3 6634.23 410.309  26
   0  -9  -3 6833.53 380.990  12
   0   9   3 6421.58 415.912  15
   0  -9  -3 6516.07 420.044  56
   0   9   3 6478.92 397.754  53
   0   9   3 5321.60 368.149  54
   0  -9  -3 6690.39 414.579  28
   0  -9  -3 6094.36 415.436  30
   0  -9  -3 5893.00 346.731  11
   0   9   4 7396.12 436.010  52
   0   9   4 6939.98 363.154  50
   0  -9  -4 5946.83 411.900  30
   0  -9  -4 6960.92 435.284  28
   0   9   4 7184.58 443.099  15
   0  -9  -4 6956.82 438.350  56
   0  -9  -4 5326.49 411.017  20
   0  -9  -4 6113.48 431.316  19
   0   9   4 6832.85 398.098  54
   0   9   4 6774.84 399.206  53
   0  -9  -4 7113.44 364.557  11
   0   9   5 11660.2 573.473  17
   0  -9  -5 10148.2 554.361  28
   0  -9  -5 9211.03 534.374  30
   0   9   5 9656.65 531.220  15
   0  -9  -5 8805.17 515.162  56
   0   9   5 10128.8 531.189  52
   0   9   5 10004.0 489.948  53
   0   9   5 10620.9 502.105  54
   0   9   6 158.920 95.3715  17
   0  -9  -6 235.850 120.877  28
   0  -9  -6 317.052 116.634  27
   0   9   6 189.166 99.0767  15
   0  -9  -6 349.716 116.852  30
   0   9   6 280.173 90.4906  53
   0   9   6 156.370 99.6828  52
   0   9   6 236.420 89.8372  54
   0  -9  -7 133.764 91.7280  30
   0   9   7 265.837 122.951  17
   0  -9  -7 158.232 125.188  28
   0   9   7 385.515 130.734  15
   0   9   8 459.329 143.738  17
   0  -9  -8 551.709 140.586  35
   0  -9  -8 446.278 151.759  36
   0   9   8 566.732 146.499  15
   0  -9  -9 26220.1 1090.17  28
   0   9   9 26407.6 1015.84  15
   0   9   9 24420.5 1021.39  17
   0  -9  -9 26398.4 1069.84  36
   0  -9  -9 26198.7 996.479  35
   0  -9 -10 1719.84 246.986  28
   0   9  10 1913.84 235.187  17
   0  -9 -10 1981.66 222.005  35
   0  -9 -10 2365.04 267.692  36
   0  -9 -11 20.8814 90.0263  36
   0  -9 -11-30.5961 89.0640  35
   0  -9 -11-84.4796 118.924  28
   0  -9 -12 674.080 148.551  36
   0  -9 -13 58.9192 91.1297  36
   0 -10   4 4477.96 331.014  56
   0  10  -4 4297.99 321.679  52
   0  10  -4 4081.46 307.791  50
   0  10  -3 1580.35 226.299  52
   0  10  -3 1488.29 214.767  53
   0  10  -3 1757.50 214.955  50
   0 -10   3 1924.00 245.504  56
   0  10  -3 2065.19 244.514  54
   0 -10   3 2122.37 229.090  11
   0 -10   3 1503.16 220.833  20
   0 -10   3 2134.26 250.208  19
   0 -10   2 11597.7 631.133  19
   0 -10   2 11836.9 656.023  20
   0  10  -2 12221.4 638.264  54
   0  10  -2 12819.3 652.005  53
   0 -10   2 13265.3 670.687  56
   0  10  -2 12644.5 674.695  15
   0  10  -2 12208.8 614.033  50
   0  10  -2 11982.1 642.044  52
   0 -10   2 11894.3 598.965  11
   0 -10   2 11363.4 659.317   9
   0  10  -1 19.2568 102.726  50
   0  10  -1 166.286 126.698  15
   0  10  -1 87.7754 110.092  53
   0  10  -1 124.459 84.5940  44
   0  10  -1 266.574 108.812  43
   0 -10   1 92.7282 132.808  20
   0 -10   1 183.020 131.065  19
   0  10  -1 299.647 122.338  17
   0 -10   1 50.2568 123.285   9
   0  10  -1 152.685 114.086  54
   0 -10   1 173.759 121.171  12
   0 -10   1 36.1635 110.295  11
   0  10   0 560.100 140.089  50
   0  10   0 504.342 129.317  44
   0  10   0 734.441 184.846  52
   0  10   0 478.415 140.840  53
   0  10   0 537.521 126.182  26
   0  10   0 564.881 165.663  15
   0  10   0 456.404 126.583  43
   0 -10   0 401.912 156.949  20
   0  10   0 714.075 154.427  17
   0 -10   0 422.652 163.437  19
   0 -10   0 643.763 185.101   9
   0  10   0 668.973 163.292  54
   0 -10   0 679.493 152.216  12
   0 -10   0 406.533 128.781  11
   0  10   1 2278.07 273.483  52
   0  10   1 2533.31 247.472  50
   0  10   1 2031.67 229.903  26
   0 -10  -1 2375.76 245.798  12
   0  10   1 2127.34 262.356  15
   0  10   1 2211.53 241.601  44
   0  10   1 2131.94 239.846  43
   0 -10  -1 2174.31 283.080  19
   0 -10  -1 1789.27 264.011  20
   0  10   1 1970.58 241.501  17
   0 -10  -1 2297.23 274.682  56
   0  10   1 1994.97 249.690  53
   0  10   1 2248.09 260.658  54
   0 -10  -1 2179.47 229.836  11
   0  10   2-59.8815 95.6433  53
   0  10   2-87.4234 125.170  52
   0  10   2 172.617 111.659  26
   0  10   2 44.2702 103.507  15
   0  10   2-16.2674 85.0475  50
   0  10   2 18.9618 99.1342  44
   0  10   2 19.7913 101.380  54
   0  10   2 76.1320 97.4959  43
   0 -10  -2 77.6090 93.2336  11
   0 -10  -2 16.7838 92.8629  12
   0  10   2-41.6794 106.750  17
   0 -10  -2 21.5707 98.3139  30
   0 -10  -2 22.3511 112.082  56
   0  10   2 39.7568 60.4012  23
   0  10   3 2645.82 281.205  15
   0  10   3 3107.06 288.863  53
   0  10   3 3305.58 291.272  54
   0  10   3 3142.72 292.880  26
   0  10   3 2888.76 297.561  52
   0  10   3 2951.47 249.364  50
   0  10   3 3023.81 288.734  44
   0  10   3 3003.38 289.330  43
   0 -10  -3 2661.67 302.233  19
   0 -10  -3 3271.53 323.886  20
   0  10   3 3186.58 295.148  17
   0 -10  -3 3222.28 316.134  30
   0 -10  -3 2806.29 271.654  28
   0 -10  -3 3072.38 247.113  11
   0 -10  -3 3110.22 308.940  56
   0 -10  -4 156.523 132.380  20
   0 -10  -4 177.874 141.527  19
   0 -10  -4 220.339 119.847  30
   0 -10  -4 201.070 107.351  28
   0  10   4 162.192 97.3093  26
   0  10   4 477.909 134.050  15
   0  10   4 140.378 102.312  54
   0  10   4 203.975 118.883  52
   0  10   4 442.346 130.943  53
   0 -10  -4 165.396 118.539  56
   0  10   5 2175.11 256.303  17
   0 -10  -5 2249.00 260.702  28
   0  10   5 2531.19 276.469  15
   0  10   5 2648.78 247.134  53
   0  10   5 2150.03 231.539  54
   0  10   5 2315.90 253.716  52
   0  10   6 970.218 173.007  17
   0  10   6 1017.38 182.654  26
   0 -10  -6 903.996 176.856  27
   0 -10  -6 733.589 167.434  28
   0 -10  -6 778.716 176.488  30
   0  10   6 787.549 164.937  15
   0  10   6 836.141 145.514  54
   0  10   6 768.243 162.065  52
   0  10   6 796.854 144.892  53
   0  10   7 304.287 136.843  17
   0  10   7 536.160 137.179  52
   0  10   7 479.484 135.870  15
   0 -10  -7 430.815 120.587  27
   0 -10  -7 478.703 152.668  28
   0 -10  -7 508.070 151.240  36
   0 -10  -8 5090.74 418.275  28
   0  10   8 4777.60 368.117  15
   0 -10  -8 4838.56 359.975  35
   0 -10  -8 5676.89 435.465  36
   0  10   8 4895.19 358.166  52
   0  10   8 5224.39 393.288  17
   0 -10  -9 2373.01 245.842  35
   0 -10  -9 2575.65 288.619  36
   0  10   9 2384.67 238.936  52
   0  10   9 3277.47 302.811  17
   0 -10 -10 35400.9 1246.15  35
   0  10  10 35894.8 1312.06  17
   0 -10 -10 38460.9 1393.67  28
   0 -10 -11 3972.62 332.573  28
   0 -10 -11 4304.08 340.698  36
   0  10  11 3729.04 293.727  26
   0 -10 -12 30808.4 1097.96  36
   0  11  -3 44.3471 92.8041  53
   0  11  -3 277.923 101.513  52
   0  11  -3 102.951 100.901  54
   0 -11   2 2927.57 279.808  19
   0 -11   2 2448.12 281.034  20
   0  11  -2 3044.65 279.057  52
   0  11  -2 2737.77 252.334  50
   0  11  -2 3023.66 279.471  54
   0  11  -2 2863.25 275.320  53
   0 -11   2 3810.34 309.481  56
   0  11  -1 289.972 127.969  54
   0  11  -1 159.339 95.8818  50
   0 -11   1 354.433 144.719  20
   0  11  -1 97.1701 118.628  53
   0 -11   1 352.641 139.002  19
   0  11   0 233.059 100.153  44
   0  11   0 21.6934 117.869  52
   0  11   0-20.4286 95.5331  53
   0  11   0-62.6581 81.9029  43
   0 -11   0 90.0986 115.386  20
   0 -11   0-22.4051 126.164  19
   0  11   0 40.6155 112.366  54
   0  11   0 82.3739 101.918  50
   0 -11   0 155.050 128.956  56
   0  11   1 1092.88 170.779  44
   0  11   1 1138.88 207.779  15
   0  11   1 1072.77 197.123  52
   0  11   1 1136.68 190.053  53
   0  11   1 859.492 156.642  26
   0  11   1 782.805 161.982  43
   0 -11  -1 893.229 205.699  20
   0  11   1 982.873 179.728  17
   0 -11  -1 724.729 186.253  19
   0  11   1 1087.80 194.770  54
   0  11   1 1123.51 168.693  50
   0 -11  -1 1047.33 197.912  56
   0 -11  -2 3016.72 314.707  56
   0  11   2 3168.12 305.829  17
   0  11   2 3086.92 297.910  53
   0  11   2 3284.94 301.733  54
   0  11   2 2906.38 280.049  26
   0  11   2 3269.56 320.866  15
   0  11   2 2979.32 303.915  52
   0  11   2 3281.60 292.738  44
   0  11   2 2957.65 281.918  43
   0  11   3 119.180 103.876  43
   0 -11  -3 47.2675 126.029  20
   0 -11  -3 258.498 139.020  19
   0  11   3 130.117 106.385  17
   0  11   3 19.7882 97.0789  44
   0  11   3 136.869 104.276  53
   0  11   3 110.313 126.377  52
   0  11   3 40.1591 116.923  26
   0  11   3 132.718 117.959  15
   0  11   3 77.5426 103.385  54
   0 -11  -3 110.866 115.948  56
   0 -11  -4 6040.20 427.881  56
   0  11   4 5457.60 384.929  53
   0  11   4 5944.82 397.816  54
   0  11   4 5828.04 413.155  26
   0  11   4 5997.29 417.452  43
   0  11   4 5664.09 412.317  15
   0  11   4 5719.28 418.426  52
   0  11   4 6665.70 446.277  17
   0  11   4 5823.85 416.779  44
   0  11   5 19124.0 834.434  52
   0  11   5 19253.4 838.564  26
   0  11   5 17276.3 800.332  15
   0 -11  -5 17653.0 815.017  28
   0  11   5 18779.7 769.439  54
   0  11   5 17419.4 752.679  53
   0 -11  -6 2718.26 299.793  28
   0  11   6 2975.69 291.547  43
   0  11   6 2783.35 250.875  54
   0  11   6 2804.78 249.477  53
   0  11   6 2378.06 263.252  15
   0  11   6 2751.22 284.211  52
   0  11   6 3347.89 314.133  17
   0  11   6 2503.32 273.661  44
   0 -11  -6 3450.04 306.876  27
   0  11   7 645.851 167.456  15
   0 -11  -7 1010.95 196.201  36
   0 -11  -7 579.046 137.906  35
   0  11   7 825.547 168.815  52
   0  11   7 833.257 178.729  17
   0  11   7 947.736 175.604  26
   0 -11  -7 894.875 194.921  28
   0  11   8 3067.59 291.146  17
   0  11   8 2497.44 259.639  52
   0 -11  -8 2316.35 237.877  35
   0 -11  -8 2679.26 293.019  36
   0  11   8 3076.59 300.535  26
   0 -11  -8 2212.01 281.480  28
   0 -11  -9 1126.01 164.963  35
   0 -11  -9 1333.14 213.593  36
   0  11   9 1452.70 207.693  26
   0 -11  -9 1574.48 233.404  28
   0 -11 -10 1186.35 199.038  36
   0  11  10 1478.66 205.166  26
   0  11  11 1880.70 201.304  43
   0  11  11 1850.27 208.452  44
   0 -11 -12 222.835 102.095  36
   0  12  -1 10533.9 508.544  54
   0  12  -1 9843.43 501.228  53
   0  12   0 3602.35 310.006  52
   0  12   0 3853.17 303.295  54
   0  12   0 4477.79 320.546  53
   0 -12   0 3638.99 319.382  19
   0 -12   0 3143.07 312.711  20
   0 -12   0 4347.76 328.777  56
   0 -12  -1 403.148 149.713  20
   0  12   1 659.616 132.335  43
   0  12   1 725.413 130.434  44
   0  12   1 500.774 152.711  52
   0  12   1 613.629 145.045  53
   0 -12  -1 621.504 160.282  19
   0  12   1 470.861 130.997  54
   0 -12  -1 425.091 144.983  56
   0  12   2 606.957 143.296  54
   0  12   2 838.157 151.865  44
   0  12   2 766.224 166.989  52
   0  12   2 683.031 150.263  53
   0  12   2 845.933 151.279  43
   0 -12  -2 543.996 147.068  56
   0  12   3 212.025 111.395  54
   0  12   3 234.349 113.630  26
   0  12   3 592.089 143.300  44
   0  12   3 737.988 169.137  52
   0  12   3 498.092 133.290  53
   0  12   3 506.271 141.907  43
   0 -12  -3 630.132 155.124  56
   0  12   4 1037.32 183.251  26
   0 -12  -4 774.365 184.280  27
   0  12   4 737.949 163.479  44
   0  12   4 799.451 164.435  43
   0  12   4 879.800 155.835  54
   0  12   4 1078.20 197.379  52
   0  12   4 903.474 164.882  53
   0  12   5 1265.70 209.558  52
   0 -12  -5 1770.35 239.641  27
   0  12   5 1672.14 223.840  26
   0  12   5 1688.88 195.141  53
   0  12   5 1470.91 190.041  54
   0  12   6 93.9842 105.871  52
   0  12   6 117.410 108.298  44
   0  12   6 201.580 128.233  26
   0 -12  -6 36.9774 104.137  27
   0  12   7 3482.74 296.089  52
   0  12   7 3664.21 313.232  44
   0 -12  -7 3778.53 331.232  36
   0 -12  -7 2945.38 266.976  35
   0  12   7 3473.98 310.784  43
   0  12   8 38.3990 102.382  26
   0  12   8 72.7886 100.701  44
   0  12   8 91.5033 90.2257  52
   0  12   8 72.8530 102.573  43
   0 -12  -8 100.355 102.831  36
   0  12   9 578.232 148.446  44
   0  12   9 645.302 150.671  43
   0 -12  -9 652.360 157.927  36
   0  12  10 2396.31 235.225  44
   0  12  10 1936.12 222.939  43
   0 -12 -11 2805.23 235.581  36
   0  13   1 1281.74 172.992  52
   0  13   2 1372.14 173.939  53
   0  13   2 1377.16 186.830  52
   0 -13  -2 1208.65 202.132  27
   0  13   2 1313.40 170.437  54
   0 -13  -3 184.507 114.260  27
   0  13   3 261.549 95.6267  44
   0  13   3 215.681 93.6488  53
   0  13   3 229.074 112.318  52
   0  13   3 125.111 90.9313  43
   0  13   3 254.758 97.2805  54
   0 -13  -4 417.020 131.619  27
   0  13   4 274.371 109.593  44
   0  13   4 235.088 94.0038  53
   0  13   4 433.825 128.485  52
   0  13   4 400.100 120.706  43
   0  13   4 337.762 102.901  54
   0  13   5 9732.84 514.039  52
   0  13   5 9526.68 450.354  46
   0  13   5 10968.0 527.875  44
   0  13   5 9267.54 502.364  43
   0 -13  -5 9703.94 520.806  27
   0 -13  -6 1490.92 198.089  36
   0  13   6 1071.16 170.110  52
   0  13   7 265.751 111.620  52
   0 -13  -7 343.463 119.335  36
   0  13   7 307.912 122.412  43
   0  13   7 241.875 115.822  44
   0 -13  -8 7100.25 415.292  36
   0  13   8 5828.93 390.215  43
   0  13   8 6856.16 405.797  44
   0 -13  -9 758.420 143.384  36
   0  13   9 649.844 131.752  43
   0  13   9 726.445 138.283  44
  -1  13   7 287.259 91.6318  43
  -1  13   7 109.306 82.3508  46
  -1  13   7-12.9263 86.5929  44
  -1  13   6-69.9104 88.9289  43
  -1  13   6-27.6798 81.8614  44
  -1  13   6 83.3668 72.6115  46
   1 -13  -5 3260.33 267.242  36
  -1  13   5 3971.66 290.785  43
  -1  13   5 3749.02 283.635  44
  -1  13   3 1113.32 153.197  43
  -1  13   3 1015.37 146.074  44
   1 -12 -10 340.579 116.190  28
   1 -12  -9 961.060 165.914  28
   1 -12  -9 1003.02 144.338  36
  -1  12   9 1008.36 148.817  43
  -1  12   9 1010.82 145.143  44
   1 -12  -8 1296.06 191.695  28
  -1  12   8 1469.21 185.227  44
   1 -12  -8 1451.35 176.584  36
  -1  12   8 1480.09 187.200  43
   1 -12  -7 4807.98 359.377  28
   1 -12  -7 4882.72 341.067  36
  -1  12   7 5080.42 357.369  43
  -1  12   7 5095.59 351.825  44
  -1  12   7 4714.54 338.489  46
   1 -12  -6 1136.48 171.614  28
  -1  12   6 587.849 155.924  43
   1 -12  -6 694.389 155.230  36
  -1  12   6 865.828 168.421  44
  -1  12   6 604.933 149.307  46
  -1  12   5 339.304 109.112  52
  -1  12   5 18.2883 97.5492  43
   1 -12  -5 17.9413 93.8434  36
  -1  12   5 141.004 95.5656  46
  -1  12   5 127.019 120.032  44
  -1  12   4 314.372 102.749  46
  -1  12   4 176.720 101.111  52
   1 -12  -4 332.286 135.808  30
   1 -12  -4 545.623 131.999  36
  -1  12   3 12.1293 65.9018  46
  -1  12   3 69.7099 96.4245  44
  -1  12   3-16.7557 82.1770  52
  -1  12   3 17.5956 84.3119  43
   1 -12  -3 18.0437 98.0349  36
  -1  12   2 49.1807 90.7085  43
  -1  12   2 48.7726 85.0009  44
  -1  12   2 67.2094 100.929  52
   1 -12  -2 89.0359 101.987  20
   1 -12  -2 34.9180 94.8625  36
   1 -12  -2-35.3854 117.006  19
  -1  12   1 459.461 116.153  54
  -1  12   1 490.415 123.075  44
  -1  12   1 319.550 113.231  43
  -1  12   1 525.624 123.405  53
  -1  12   1 469.177 134.772  52
   1 -12  -1 506.261 134.957  36
  -1  12   0 3021.65 267.827  52
   1 -12   0 3895.85 297.371  56
   1 -11 -11 781.748 151.664  28
   1 -11 -10 2334.96 222.250  36
  -1  11   9 1799.76 204.111  44
   1 -11  -9 2391.36 238.099  36
  -1  11   9 1560.22 195.192  43
  -1  11   9 2326.28 240.789  26
   1 -11  -9 2222.23 260.091  28
  -1  11   8 7234.82 432.741  44
   1 -11  -8 7801.17 452.718  36
  -1  11   8 5779.64 410.222  43
  -1  11   8 7159.30 455.143  26
   1 -11  -8 6828.20 466.251  28
  -1  11   7-18.7355 105.505  44
   1 -11  -7 19.3897 90.6792  36
  -1  11   7 169.398 111.339  43
   1 -11  -7 40.3443 107.559  30
   1 -11  -7 66.2762 113.174  28
  -1  11   7 83.3687 95.0029  26
   1 -11  -6 24282.9 1018.03  28
   1 -11  -6 24054.9 1015.73  30
   1 -11  -6 24639.0 997.153  36
  -1  11   6 28456.6 1049.28  26
  -1  11   6 25739.3 1012.66  44
  -1  11   6 25075.7 1008.66  43
  -1  11   6 23424.8 1020.95  15
  -1  11   6 26852.8 1042.70  17
   1 -11  -5 8987.77 530.923  28
   1 -11  -5 9096.63 536.236  36
  -1  11   5 10145.9 547.982  26
  -1  11   5 9085.84 532.491  44
  -1  11   5 9408.81 501.585  52
  -1  11   5 9632.62 544.444  43
  -1  11   5 8233.45 526.592  15
  -1  11   5 9788.94 548.389  17
   1 -11  -4 1118.10 196.013  30
   1 -11  -4 1238.56 204.087  36
  -1  11   4 1120.88 177.416  26
   1 -11  -4 848.263 161.192  28
  -1  11   4 984.647 169.566  46
  -1  11   4 880.634 183.614  44
  -1  11   4 912.122 180.334  52
  -1  11   4 947.765 187.196  43
  -1  11   4 1156.01 205.585  15
  -1  11   4 1348.16 200.962  17
   1 -11  -3 1858.73 238.817  30
   1 -11  -3 1866.43 246.577  20
   1 -11  -3 1933.19 244.682  36
   1 -11  -3 1687.63 233.121  19
  -1  11   3 1673.55 221.188  17
  -1  11   3 1881.44 221.644  26
  -1  11   3 1960.93 241.814  52
  -1  11   3 1588.14 236.991  15
  -1  11   3 1912.38 210.263  46
  -1  11   2 35715.7 1188.92  46
  -1  11   2 35348.9 1289.42  44
  -1  11   2 32315.1 1302.78  15
  -1  11   2 36538.9 1299.68  43
   1 -11  -2 33307.9 1293.19  20
   1 -11  -2 36543.1 1323.39  19
  -1  11   2 38876.7 1291.00  17
  -1  11   2 34732.4 1227.56  54
  -1  11   2 36803.4 1244.60  53
  -1  11   2 38002.1 1239.09  26
  -1  11   2 39108.9 1326.25  52
   1 -11  -2 34164.0 1291.59  30
  -1  11   1 37.3998 91.7123  43
   1 -11  -1 42.4414 113.141  20
   1 -11  -1 63.2705 103.435  19
   1 -11  -1-56.9321 110.482  30
   1 -11  -1 106.630 77.5978  48
   1 -11  -1-26.3142 77.8240  49
  -1  11   1-18.5413 92.9779  44
  -1  11   1 34.2193 85.7990  53
  -1  11   1-20.2700 105.974  52
  -1  11   1 102.197 97.5494  54
   1 -11  -1-44.3551 129.112  56
  -1  11   0 4274.71 327.088  54
  -1  11   0 4193.07 325.574  53
  -1  11   0 4255.09 322.846  44
  -1  11   0 4472.62 360.635  52
  -1  11   0 4470.91 330.093  43
   1 -11   0 4822.62 376.550  56
   1 -11   0 4142.54 356.343  20
   1 -11   0 4627.71 367.039  19
  -1  11  -1 29867.6 1069.46  43
  -1  11  -1 29933.8 1068.89  44
  -1  11  -1 32426.2 1161.05  52
  -1  11  -1 31967.7 1116.15  54
  -1  11  -1 29567.0 1099.78  53
   1 -11   2-16.2004 89.6344  56
  -1  11  -2-58.4851 96.6908  54
  -1  11  -2 117.542 99.5628  53
  -1  11  -2 16.2993 94.8898  52
  -1  10  11 11323.8 519.055  46
   1 -10 -11 12155.4 586.310  28
   1 -10 -11 11384.0 527.142  36
   1 -10 -10 2802.27 291.525  28
   1 -10 -10 2947.20 266.450  36
  -1  10   9 6201.33 439.403  17
  -1  10   9 5547.86 364.363  44
  -1  10   9 6180.38 381.326  43
   1 -10  -9 6787.15 426.103  36
   1 -10  -8 541.320 133.216  36
  -1  10   8 452.761 148.390  17
  -1  10   8 594.849 169.653  15
   1 -10  -8 506.506 144.723  30
  -1  10   8 409.297 128.222  44
  -1  10   8 481.793 129.916  43
   1 -10  -8 693.955 180.894  28
  -1  10   7 17968.7 827.798  17
  -1  10   7 17597.2 828.499  15
   1 -10  -7 17632.2 828.076  28
   1 -10  -7 17128.7 782.918  30
  -1  10   7 17350.1 776.044  44
  -1  10   7 17313.8 779.333  43
   1 -10  -7 17208.6 787.818  36
   1 -10  -6 4078.01 347.920  36
  -1  10   6 3499.07 283.554  52
  -1  10   6 3349.29 337.532  15
  -1  10   6 3431.43 315.405  44
  -1  10   6 4058.46 339.993  43
   1 -10  -6 4140.40 345.188  30
   1 -10  -6 3684.00 343.421  28
   1 -10  -5 8678.04 537.654  28
   1 -10  -5 9755.79 558.137  36
  -1  10   5 9559.97 508.923  52
   1 -10  -5 9645.96 475.458  49
   1 -10  -5 9221.26 472.499  48
  -1  10   5 8269.44 550.795  15
  -1  10   5 9724.83 548.950  44
  -1  10   5 9519.60 552.322  43
  -1  10   5 10716.9 573.649  17
  -1  10   4 56.2855 96.1065  52
  -1  10   4-20.6003 88.8117  44
  -1  10   4 41.3628 96.7089  43
   1 -10  -4 20.4171 97.8305  20
   1 -10  -4 42.9850 102.984  36
   1 -10  -4 45.2042 103.014  30
   1 -10  -4-20.0965 96.2944  28
  -1  10   4-20.0644 86.5013  26
   1 -10  -4-44.7567 89.6120  49
   1 -10  -4 75.3186 78.7543  48
  -1  10   4 92.7352 93.8862  15
  -1  10   4-21.0648 100.934  17
   1 -10  -4-20.2845 112.231  19
  -1  10   3 5520.10 430.557  15
   1 -10  -3 5602.18 423.816  20
   1 -10  -3 5843.94 427.907  19
  -1  10   3 5591.81 405.865  17
   1 -10  -3 5362.79 378.750  28
   1 -10  -3 5827.31 433.962  30
  -1  10   3 6085.24 402.696  26
  -1  10   3 6247.73 376.238  54
  -1  10   3 5939.08 370.590  53
  -1  10   3 6438.38 426.994  52
   1 -10  -3 5694.63 367.700  48
   1 -10  -3 6396.92 377.616  49
  -1  10   2 2059.08 215.721  46
  -1  10   2 2080.50 271.563  15
  -1  10   2 2464.74 242.979  54
  -1  10   2 2057.28 229.348  53
  -1  10   2 2216.63 232.106  26
   1 -10  -2 2138.27 259.871  19
   1 -10  -2 2417.68 277.377  20
  -1  10   2 2289.83 246.752  17
   1 -10  -2 2085.49 259.860  30
  -1  10   2 2721.83 281.871  52
   1 -10  -2 2261.62 224.730  49
   1 -10  -2 2242.79 229.410  48
  -1  10   1 602.807 153.668  53
  -1  10   1 933.340 181.070  52
  -1  10   1 1001.14 156.248  26
   1 -10  -1 737.728 148.853  48
   1 -10  -1 479.819 121.251  49
  -1  10   1 516.932 165.826  15
  -1  10   1 702.766 131.903  46
  -1  10   1 667.192 157.846  44
  -1  10   1 917.983 168.367  54
  -1  10   1 734.493 168.973  43
   1 -10  -1 495.703 155.573  20
   1 -10  -1 849.814 189.412  19
  -1  10   1 991.063 171.546  17
   1 -10  -1 838.778 173.614  30
   1 -10  -1 810.756 187.481  56
   1 -10  -1 564.144 174.907   9
  -1  10   0 4501.58 347.886  44
  -1  10   0 4338.97 371.680  52
  -1  10   0 4284.88 348.918  53
  -1  10   0 4557.28 353.357  54
   1 -10   0 4699.42 341.232  48
   1 -10   0 5072.07 347.977  49
  -1  10   0 4716.50 359.415  43
   1 -10   0 4439.43 377.743  20
   1 -10   0 4692.20 388.411  19
  -1  10   0 4195.85 315.008  17
   1 -10   0 3815.63 330.385  30
   1 -10   0 4092.42 387.283   9
   1 -10   0 4392.62 384.093  56
   1 -10   1 2594.61 250.900  49
   1 -10   1 3354.34 281.265  48
  -1  10  -1 2848.61 298.766  52
  -1  10  -1 2661.96 275.561  53
  -1  10  -1 2707.22 276.526  54
   1 -10   1 2727.15 296.227  56
  -1  10  -1 2662.47 271.779  44
   1 -10   1 2390.43 292.120   9
  -1  10  -1 2465.31 260.990  43
  -1  10  -2 11938.7 595.852  54
  -1  10  -2 11541.0 588.793  53
  -1  10  -2 11226.1 602.961  52
   1 -10   2 11678.3 551.129  49
   1 -10   2 10629.0 539.048  48
  -1  10  -2 10699.5 526.272  44
   1 -10   2 12310.9 622.980  56
  -1  10  -3 6449.62 429.200  52
   1 -10   3 6794.84 452.162  20
   1 -10   3 6872.61 442.721  19
   1 -10   3 7177.53 439.009  56
   1 -10   3 7355.35 401.492  48
   1 -10   3 6934.26 393.728  49
  -1  10  -3 7984.89 453.755  54
  -1  10  -3 6600.80 421.387  53
  -1  10  -4 237.898 110.252  54
  -1  10  -4 447.799 125.141  53
   1  -9 -12 3591.74 261.149  36
   1  -9 -12 3603.27 277.797  28
   1  -9 -11 46368.7 1470.51  36
   1  -9 -11 47812.1 1539.60  28
  -1   9  10 29870.0 1148.73  15
   1  -9 -10 31713.5 1112.31  36
   1  -9 -10 30144.5 1160.46  28
  -1   9   9 27706.4 1087.36  15
   1  -9  -9 27509.0 1036.00  36
  -1   9   9 24624.5 941.092  44
  -1   9   9 24010.5 931.823  43
   1  -9  -9 25759.1 1074.22  28
  -1   9   8 53749.3 1805.12  17
  -1   9   8 56851.7 1841.63  15
   1  -9  -8 54213.9 1756.01  36
  -1   9   8 52037.2 1686.22  44
  -1   9   8 52532.0 1692.66  43
   1  -9  -8 52445.9 1700.94  30
   1  -9  -8 47893.4 1767.59  28
  -1   9   7 3230.16 322.661  17
  -1   9   7 2947.60 317.991  15
   1  -9  -7 2648.42 301.078  28
   1  -9  -7 2927.75 295.950  29
   1  -9  -7 2742.88 275.529  30
  -1   9   7 2943.72 280.989  44
  -1   9   7 3303.53 292.025  43
   1  -9  -7 2970.07 291.598  36
   1  -9  -6 2172.23 253.554  36
  -1   9   6 2313.30 220.358  52
  -1   9   6 2364.82 284.054  15
  -1   9   6 2215.49 244.018  44
  -1   9   6 2457.01 256.829  43
   1  -9  -6 2603.11 291.009  28
   1  -9  -6 2132.74 255.988  30
   1  -9  -5 12888.6 674.411  30
   1  -9  -5 14277.1 703.516  29
   1  -9  -5 13929.7 691.395  28
   1  -9  -5 13950.7 676.233  36
  -1   9   5 12959.8 613.262  52
   1  -9  -5 13674.0 615.870  48
   1  -9  -5 14411.8 620.447  49
  -1   9   5 13511.9 700.277  15
  -1   9   5 14796.8 673.266  43
  -1   9   5 13859.3 657.375  44
  -1   9   5 15436.6 710.967  17
  -1   9   4 1498.07 203.408  44
  -1   9   4 900.231 184.629  15
   1  -9  -4 1301.45 174.750  48
   1  -9  -4 1332.67 178.667  49
  -1   9   4 1063.90 177.936  43
   1  -9  -4 1004.87 181.957  20
   1  -9  -4 1412.12 208.792  36
  -1   9   4 1386.55 191.734  52
   1  -9  -4 1047.85 186.124  28
  -1   9   4 1024.13 179.397  17
   1  -9  -4 979.669 180.836  19
   1  -9  -3 11919.6 565.983  49
   1  -9  -3 12845.1 579.831  48
  -1   9   3 11221.9 616.997  15
  -1   9   3 12624.2 613.010  44
  -1   9   3 13095.5 620.673  43
  -1   9   3 12234.1 612.007  17
   1  -9  -3 11099.1 577.192  28
   1  -9  -3 11828.2 626.064  30
  -1   9   3 13124.8 610.899  26
  -1   9   3 11737.3 547.762  54
  -1   9   3 11620.0 548.289  53
  -1   9   3 11638.7 588.985  52
   1  -9  -3 10750.7 591.292  20
   1  -9  -3 11900.8 619.967  19
  -1   9   2 43.9380 117.185  15
   1  -9  -2 198.821 130.716   9
  -1   9   2 164.558 97.4001  54
  -1   9   2 85.6511 98.1714  26
   1  -9  -2 64.5525 89.3622  28
   1  -9  -2 203.746 122.434  20
   1  -9  -2 242.375 131.938  19
  -1   9   2 333.986 118.067  17
   1  -9  -2 20.7002 101.585  30
  -1   9   2 136.061 103.694  52
  -1   9   2 182.433 105.544  53
   1  -9  -2 116.164 98.2219  48
   1  -9  -2 245.653 101.370  49
  -1   9   1 381.534 126.124  53
  -1   9   1 144.677 118.487  52
  -1   9   1 205.645 103.432  26
   1  -9  -1 182.535 137.155   9
   1  -9  -1 123.210 100.946  48
   1  -9  -1 191.421 104.662  49
  -1   9   1 334.400 131.970  15
  -1   9   1 222.779 103.148  46
  -1   9   1 371.063 122.638  44
  -1   9   1 177.123 100.952  43
   1  -9  -1 168.984 136.255  20
   1  -9  -1 251.213 138.542  19
  -1   9   1 303.448 113.654  17
   1  -9  -1 163.275 124.548  30
   1  -9  -1 159.729 135.073  56
  -1   9   1 108.231 92.5544  54
  -1   9   0 73613.8 2279.77  53
  -1   9   0 74684.4 2283.14  54
  -1   9   0 76483.0 2193.01  26
  -1   9   0 77256.1 2348.14  52
  -1   9   0 71119.4 2270.75  43
   1  -9   0 76938.9 2344.71  19
   1  -9   0 73525.5 2331.46  20
  -1   9   0 77142.6 2252.18  17
   1  -9   0 78341.2 2375.30  56
   1  -9   0 71217.1 2280.78  30
  -1   9   0 74073.4 2279.39  44
  -1   9   0 69346.4 2143.93  46
   1  -9   0 73830.7 2263.47  49
   1  -9   0 74821.3 2273.75  48
   1  -9   0 71986.4 2353.03   9
   1  -9   1 7712.71 472.666  49
   1  -9   1 8103.50 482.350  48
  -1   9  -1 8175.00 479.474  43
   1  -9   1 7674.97 528.289   9
  -1   9  -1 7492.04 432.079  17
   1  -9   1 7529.45 456.491  30
  -1   9  -1 8161.26 493.126  53
  -1   9  -1 8797.04 503.491  54
  -1   9  -1 7915.37 471.961  44
   1  -9   1 8521.11 530.581  56
  -1   9  -1 7606.56 433.743  50
  -1   9  -1 8160.22 517.128  52
   1  -9   2 5267.78 415.859  56
   1  -9   2 5853.24 403.602  49
   1  -9   2 5046.44 380.930  48
  -1   9  -2 5241.40 415.864  15
  -1   9  -2 5071.19 399.065  53
  -1   9  -2 5363.08 405.793  54
  -1   9  -2 6186.01 435.672  52
  -1   9  -2 5098.00 357.868  50
  -1   9  -2 5065.22 366.733  44
  -1   9  -2 4992.64 366.067  43
  -1   9  -3 1991.65 213.178  43
   1  -9   3 2263.76 276.124  19
   1  -9   3 1846.85 257.990  20
  -1   9  -3 2002.89 216.521  44
  -1   9  -3 2006.91 226.407  50
  -1   9  -3 1742.59 251.254  52
   1  -9   3 1858.63 247.195  56
   1  -9   3 1674.57 250.533   9
  -1   9  -3 2371.60 279.580  54
  -1   9  -3 2089.15 258.503  53
  -1   9  -3 1847.71 255.510  15
   1  -9   3 2125.66 243.909  49
   1  -9   3 2093.78 240.898  48
   1  -9   4 3330.67 304.912  56
   1  -9   4 3331.92 314.726  19
   1  -9   4 3257.65 312.097  20
  -1   9  -4 3392.40 311.148  53
  -1   9  -4 3432.72 310.960  54
   1  -9   4 4242.42 323.846  49
   1  -9   4 3816.84 310.351  48
  -1   9  -5 8540.87 458.608  54
   1  -9   5 6129.58 420.608  19
   1  -9   5 6784.22 435.521  20
   1  -9   5 7086.99 416.037  56
   1  -9   5 8153.08 427.442  49
   1  -9   5 7676.13 423.653  48
  -1   9  -5 7751.57 441.993  53
  -1   9  -5 7372.28 441.891  52
   1  -8 -12 3564.23 273.343  36
   1  -8 -12 3156.56 264.973  28
   1  -8 -11 3341.15 284.493  36
   1  -8 -11 3381.92 306.282  28
  -1   8  10 10477.4 609.243  15
   1  -8 -10 11321.0 618.928  28
   1  -8 -10 11650.2 590.059  36
   1  -8  -9 12278.6 606.377  36
  -1   8   9 10170.1 507.051  44
   1  -8  -9 11057.4 581.278  29
   1  -8  -9 12002.6 636.138  28
  -1   8   9 9775.35 495.934  43
  -1   8   9 10856.3 620.370  15
  -1   8   8 7430.67 496.048  15
   1  -8  -8 6722.80 409.976  30
   1  -8  -8 7059.90 458.845  29
   1  -8  -8 7209.56 460.361  36
  -1   8   7 21741.2 932.802  15
   1  -8  -7 21589.4 883.814  36
   1  -8  -7 20713.0 889.525  29
   1  -8  -7 21694.8 860.629  30
   1  -8  -7 20571.2 909.518  28
  -1   8   6 39248.0 1395.03  15
  -1   8   6 36884.5 1231.96  52
   1  -8  -6 36276.2 1217.42  35
   1  -8  -6 40317.1 1347.68  36
   1  -8  -6 40256.6 1392.16  28
   1  -8  -6 40360.7 1345.85  30
   1  -8  -5 14992.3 634.821  49
   1  -8  -5 15289.4 640.936  48
  -1   8   5 13773.5 607.574  52
  -1   8   5 13995.0 691.226  15
   1  -8  -5 15137.0 699.506  28
   1  -8  -5 15009.3 696.772  29
   1  -8  -5 14960.0 681.963  30
   1  -8  -5 15642.6 687.135  36
   1  -8  -4 2750.99 237.009  48
   1  -8  -4 2633.47 233.117  49
  -1   8   4 2814.68 283.325  15
  -1   8   4 2412.09 225.684  52
  -1   8   4 2984.36 259.587  44
  -1   8   4 2914.37 255.800  43
   1  -8  -4 2957.50 263.577  19
   1  -8  -4 2302.22 241.213  20
   1  -8  -4 2767.33 260.954  36
   1  -8  -4 2526.55 261.560  29
   1  -8  -4 2753.33 265.177  28
   1  -8  -4 2492.05 262.233  56
  -1   8   4 2767.23 265.746  17
  -1   8   3 4169.42 313.813  44
  -1   8   3 4034.80 333.272  15
   1  -8  -3 4236.22 296.211  49
   1  -8  -3 4380.33 303.985  48
  -1   8   3 4218.04 312.770  43
   1  -8  -3 4128.54 311.577  20
   1  -8  -3 4483.39 320.722  19
  -1   8   3 4599.38 329.775  17
   1  -8  -3 3564.61 315.669   9
  -1   8   3 4576.97 318.710  52
  -1   8   3 3587.25 258.917  53
  -1   8   3 3975.78 270.110  54
   1  -8  -3 4142.97 331.829  29
   1  -8  -3 3595.84 300.339  28
   1  -8  -3 3615.72 309.629  30
  -1   8   2 10418.9 505.065  53
  -1   8   2 11151.3 514.941  54
   1  -8  -2 10937.8 523.579  49
   1  -8  -2 11392.6 535.242  48
  -1   8   2 11121.0 572.071  15
  -1   8   2 11053.8 545.578  52
  -1   8   2 9489.12 520.177  44
  -1   8   2 10307.2 535.659  43
   1  -8  -2 10162.1 534.276  20
   1  -8  -2 10641.3 544.414  19
  -1   8   2 11651.9 549.885  17
   1  -8  -2 10770.7 519.302  28
   1  -8  -2 11647.1 568.375  30
   1  -8  -2 10794.9 563.008   9
   1  -8  -2 9462.80 544.172  56
  -1   8   1 28409.9 1058.50  52
  -1   8   1 28983.7 1003.71  26
   1  -8  -1 29301.2 1039.05  49
   1  -8  -1 28672.5 1035.86  48
  -1   8   1 28681.1 1090.54  15
   1  -8  -1 25827.5 929.430  12
   1  -8  -1 27460.8 1077.72  56
   1  -8  -1 28672.4 1056.38  19
   1  -8  -1 27029.4 1045.52  20
  -1   8   1 30805.5 1042.86  17
   1  -8  -1 28420.9 1084.97   9
  -1   8   1 29084.1 1027.20  53
  -1   8   1 29459.2 1029.02  54
   1  -8  -1 28577.0 1063.08  30
   1  -8  -1 26879.8 971.325  28
  -1   8   0 352.385 122.496  54
  -1   8   0 309.507 97.8499  26
  -1   8   0 443.679 134.080  53
  -1   8   0 353.321 119.974  52
   1  -8   0 249.042 125.059  49
   1  -8   0 359.968 122.256  48
  -1   8   0 218.546 89.5917  50
   1  -8   0 165.821 110.834   9
  -1   8   0 286.435 95.6697  46
  -1   8   0 357.331 125.604  44
  -1   8   0 378.152 122.315  43
   1  -8   0 231.644 117.996  20
  -1   8   0 620.254 126.914  17
   1  -8   0 422.115 137.799  19
   1  -8   0 361.379 119.789  30
   1  -8   0 401.247 91.1859  11
   1  -8   0 319.532 98.7993  12
   1  -8   0 336.871 137.742  56
   1  -8   1 70611.6 2100.53  49
   1  -8   1 70576.2 2104.25  48
   1  -8   1 66774.4 2006.05  12
   1  -8   1 70029.8 2152.67  56
  -1   8  -1 62726.0 1914.01  46
  -1   8  -1 67294.3 2066.41  44
  -1   8  -1 61348.2 2037.79  43
  -1   8  -1 65532.7 2085.50  53
  -1   8  -1 68785.0 2097.02  54
  -1   8  -1 63787.8 1931.47  26
  -1   8  -1 68799.1 2008.81  17
   1  -8   1 64161.0 1972.51  11
  -1   8  -1 68327.2 2122.46  52
  -1   8  -1 66614.0 2012.96  50
   1  -8   1 65773.7 2043.67  30
  -1   8  -2 3236.12 289.992  44
  -1   8  -2 3164.78 311.591  15
   1  -8   2 3596.66 291.649  12
  -1   8  -2 3748.17 339.984  52
  -1   8  -2 3488.28 296.962  50
   1  -8   2 3951.57 353.168  56
  -1   8  -2 4105.57 319.151  43
  -1   8  -2 4383.25 352.311  53
  -1   8  -2 3983.66 344.428  54
  -1   8  -2 3609.03 268.281  17
   1  -8   2 3268.93 278.044  30
   1  -8   2 3574.52 327.081  49
   1  -8   2 4072.12 352.712  48
   1  -8   2 3440.04 284.156  11
  -1   8  -3 10585.6 544.548  43
   1  -8   3 10831.2 603.333  19
   1  -8   3 9827.29 589.593  20
   1  -8   3 10935.0 613.550  56
  -1   8  -3 11770.0 634.370  52
  -1   8  -3 10735.9 562.472  50
  -1   8  -3 11271.9 605.745  54
  -1   8  -3 11489.3 612.811  53
  -1   8  -3 9776.09 527.956  44
   1  -8   3 10112.6 547.246  12
  -1   8  -3 10582.5 618.154  15
   1  -8   3 12062.1 624.861  49
   1  -8   3 11605.8 615.715  48
   1  -8   3 9797.33 527.098  11
   1  -8   3 10073.2 609.730   9
  -1   8  -4 7170.01 418.718  43
   1  -8   4 7984.37 507.245  56
  -1   8  -4 7794.50 499.834  53
  -1   8  -4 7398.01 486.646  54
   1  -8   4 8444.43 511.123  48
   1  -8   4 7607.85 487.979  49
   1  -8   4 7154.68 451.994  12
  -1   8  -4 8045.47 519.691  15
   1  -8   4 7996.24 503.905  19
   1  -8   4 7149.62 485.816  20
   1  -8   4 7226.16 498.643   9
   1  -8   4 7285.51 440.558  11
  -1   8  -4 7333.72 420.604  44
  -1   8  -4 8455.81 485.227  50
   1  -8   5 2363.41 246.551  11
   1  -8   5 2648.94 279.201  48
   1  -8   5 3006.47 292.264  49
   1  -8   5 2260.62 253.722  56
  -1   8  -5 2678.54 285.895  54
  -1   8  -5 2651.42 289.858  53
   1  -8   5 2108.32 256.265  19
   1  -8   5 2301.15 268.548  20
   1  -8   6 6310.30 428.659  20
   1  -8   6 6123.63 416.613  19
   1  -8   6 7533.06 447.504  48
   1  -8   6 8632.68 466.012  49
   1  -8   6 7105.93 420.929  56
  -1   8  -6 8020.43 462.021  52
   1  -7 -12 3573.75 301.258  37
   1  -7 -11 697.096 156.388  28
   1  -7 -11 716.650 161.117  37
  -1   7  11 739.713 173.740  15
   1  -7 -11 987.335 166.966  36
   1  -7 -10 2482.37 281.501  28
   1  -7 -10 2722.78 248.987  29
   1  -7 -10 2870.68 290.487  37
   1  -7 -10 2630.50 262.931  36
   1  -7  -9 77.0120 92.2526  36
   1  -7  -9 55.6008 86.6653  29
  -1   7   9-113.108 106.148   2
   1  -7  -9 20.2091 96.8338  37
   1  -7  -9 21.9318 102.556  28
   1  -7  -8 3262.66 295.600  37
  -1   7   8 3084.11 312.372  15
   1  -7  -8 3050.39 246.284  30
   1  -7  -8 2851.10 280.117  29
   1  -7  -8 3184.51 302.796  28
   1  -7  -8 2597.43 265.550  36
  -1   7   7 20.7344 91.9843  15
   1  -7  -7 15.2620 76.5367  30
   1  -7  -7 93.4889 101.591  29
   1  -7  -7-17.4370 79.4770  36
   1  -7  -7 47.5175 51.2204  35
  -1   7   6 502.533 146.621  15
   1  -7  -6 547.250 100.324  35
   1  -7  -6 768.774 146.014  36
   1  -7  -6 849.900 160.026  28
   1  -7  -6 807.353 154.395  29
   1  -7  -6 527.663 120.328  30
   1  -7  -5 5187.45 343.277  30
  -1   7   5 5940.06 390.208  15
   1  -7  -5 4877.15 355.822  28
   1  -7  -5 5600.63 353.360  36
   1  -7  -5 5257.02 324.501  49
   1  -7  -5 4922.67 320.326  48
  -1   7   5 5074.41 297.364  52
   1  -7  -4 19259.6 716.807  49
   1  -7  -4 18812.5 714.858  48
   1  -7  -4 18015.6 752.545  28
   1  -7  -4 18819.8 718.103  20
   1  -7  -4 17563.2 702.773  19
   1  -7  -4 17876.9 734.322  36
   1  -7  -4 17472.8 741.664  29
   1  -7  -4 19054.8 751.421  30
  -1   7   4 18876.8 692.874  52
  -1   7   4 17981.7 760.264  15
  -1   7   3 13838.3 586.618  44
  -1   7   3 13533.6 610.976  15
   1  -7  -3 12764.6 557.006  49
   1  -7  -3 14331.7 582.228  48
  -1   7   3 13569.7 584.821  43
   1  -7  -3 12498.1 568.484  20
   1  -7  -3 13199.9 579.321  19
  -1   7   3 13264.3 585.119  17
   1  -7  -3 14128.8 599.270  28
   1  -7  -3 13140.3 598.685  29
  -1   7   3 12125.7 509.117  54
  -1   7   3 12352.6 511.447  53
  -1   7   3 13198.9 558.134  52
   1  -7  -3 13264.6 594.772   9
  -1   7   2 20168.5 754.634  52
  -1   7   2 18382.0 707.347  53
  -1   7   2 17514.0 697.637  54
  -1   7   2 20397.3 759.037  44
  -1   7   2 21242.7 765.124  43
   1  -7  -2 20408.0 757.317  19
   1  -7  -2 20183.7 759.204  20
  -1   7   2 20772.3 762.761  17
   1  -7  -2 18914.4 760.068  29
   1  -7  -2 19405.3 766.687  30
   1  -7  -2 19584.6 740.853  28
  -1   7   2 18120.8 773.543  15
   1  -7  -2 19021.0 643.782  12
   1  -7  -2 18399.5 763.884   9
   1  -7  -2 17973.5 772.410  56
   1  -7  -2 18788.3 731.409  49
   1  -7  -2 18569.6 732.640  48
   1  -7  -1 11880.2 538.070  48
   1  -7  -1 12323.9 541.381  49
  -1   7   1 12030.2 520.048  53
  -1   7   1 11803.4 515.352  54
  -1   7   1 10291.4 456.730  14
  -1   7   1 10318.1 532.206  15
   1  -7  -1 10915.8 455.612  12
   1  -7  -1 10550.0 439.379  11
   1  -7  -1 11401.6 550.663   9
   1  -7  -1 12018.6 550.359  20
   1  -7  -1 12004.7 545.023  19
  -1   7   1 12051.3 525.296  17
   1  -7  -1 11351.3 531.798  29
   1  -7  -1 10946.9 493.560  28
   1  -7  -1 11913.1 549.479  30
   1  -7  -1 11493.3 558.968  56
  -1   7   1 11837.0 541.273  52
  -1   7   0 21363.9 847.471  52
  -1   7   0 20709.6 765.859  50
  -1   7   0 21669.4 772.571  26
  -1   7   0 21111.6 812.918  54
  -1   7   0 22531.0 830.048  53
   1  -7   0 22671.9 853.803  48
   1  -7   0 24185.1 865.531  49
   1  -7   0 20868.9 758.851  12
  -1   7   0 21575.7 776.395  46
  -1   7   0 20939.6 823.892  44
  -1   7   0 20152.3 816.783  43
   1  -7   0 21993.5 840.692  19
   1  -7   0 22608.6 849.052  20
  -1   7   0 21753.2 793.180  17
   1  -7   0 19443.5 804.332  30
   1  -7   0 21730.9 870.824  56
   1  -7   0 20899.4 744.440  11
   1  -7   0 22291.8 859.670   9
   1  -7   1 8505.04 463.041  49
   1  -7   1 7813.93 449.020  48
   1  -7   1 6712.47 381.160  12
  -1   7  -1 7215.71 431.308  54
  -1   7  -1 7217.05 429.445  53
  -1   7  -1 7609.36 363.744  26
  -1   7  -1 7439.10 421.400  44
  -1   7  -1 7428.38 364.905  46
  -1   7  -1 7491.90 422.828  43
   1  -7   1 7630.37 387.141  11
  -1   7  -1 7408.16 387.189  17
   1  -7   1 7221.37 415.698  30
  -1   7  -1 6972.87 438.013  52
  -1   7  -1 7579.82 402.722  50
   1  -7   1 6462.40 426.803  56
   1  -7   2 52841.7 1696.80  49
   1  -7   2 52317.0 1697.85  48
   1  -7   2 50744.4 1612.28  12
  -1   7  -2 50021.7 1685.12  15
  -1   7  -2 53004.8 1635.27  50
  -1   7  -2 52201.0 1709.24  52
   1  -7   2 52431.2 1709.18  56
  -1   7  -2 47529.5 1615.01  44
  -1   7  -2 49783.2 1633.97  43
   1  -7   2 48861.9 1582.37  11
  -1   7  -2 52600.4 1549.04  34
  -1   7  -2 51430.2 1566.19  17
  -1   7  -2 52083.7 1677.37  54
  -1   7  -2 51660.8 1674.86  53
   1  -7   2 49183.6 1598.32  30
   1  -7   3 7029.79 471.572  48
   1  -7   3 6288.69 448.472  49
   1  -7   3 6636.98 414.648  12
  -1   7  -3 6938.84 453.016  15
   1  -7   3 6661.48 454.393  56
  -1   7  -3 6194.42 398.436  44
  -1   7  -3 5929.17 394.276  43
   1  -7   3 6452.83 438.783  20
   1  -7   3 5412.91 414.357  19
  -1   7  -3 6535.60 369.150  34
  -1   7  -3 6804.45 428.252  50
  -1   7  -3 6883.31 461.744  52
   1  -7   3 6986.36 411.602  11
   1  -7   3 6912.75 468.588   9
  -1   7  -3 6523.25 444.483  54
  -1   7  -3 7397.15 469.109  53
  -1   7  -4 1369.90 220.353  53
   1  -7   4 1485.22 235.294   9
   1  -7   4 1361.95 216.874  56
   1  -7   4 1371.89 229.267  49
   1  -7   4 1478.13 237.710  48
  -1   7  -4 1272.14 198.681  50
  -1   7  -4 1561.80 191.702  44
  -1   7  -4 1237.07 211.733  15
   1  -7   4 1650.24 215.343  12
  -1   7  -4 1365.59 185.715  43
   1  -7   4 1101.92 205.853  20
  -1   7  -4 1438.34 177.036  34
   1  -7   4 977.006 172.531  11
  -1   7  -4 1272.97 217.912  54
   1  -7   4 1083.30 205.130  19
  -1   7  -5-125.592 117.866  50
   1  -7   5-47.4931 126.609  48
   1  -7   5 141.182 132.496  49
   1  -7   5 229.379 133.540   9
  -1   7  -5-22.6968 116.265  54
  -1   7  -5 113.413 103.383  15
  -1   7  -5 44.2107 80.0715  44
  -1   7  -5 14.7320 70.5938  43
   1  -7   5 56.7479 90.6407  11
   1  -7   5 59.4464 99.3690  12
  -1   7  -5-15.9837 78.3935  34
   1  -7   5 106.643 126.158  19
   1  -7   5 85.7238 112.045  56
   1  -7   5 21.3025 109.123  20
  -1   7  -5 22.8286 114.478  53
  -1   7  -6 477.333 155.699  52
   1  -7   6 337.586 131.521  19
   1  -7   6 216.581 122.167   9
   1  -7   6 118.967 115.658  20
   1  -7   6 384.943 132.167  56
   1  -7   6 291.860 137.071  48
   1  -7   6 289.143 135.799  49
   1  -7   6 275.703 129.125  11
   1  -7   7 2651.23 257.905  20
   1  -7   7 2225.33 241.944  19
  -1   7  -7 2566.01 258.920  52
   1  -7   7 2750.64 274.679  48
   1  -7   7 2629.15 267.784  49
   1  -7   7 2037.32 224.389  56
   1  -7   8 10826.6 514.269  48
   1  -7   8 10740.6 510.951  49
  -1   7  -8 9853.95 491.518  37
   1  -6 -13 2716.70 242.691  37
   1  -6 -12 128.009 108.215  37
   1  -6 -11 9766.45 533.790  36
   1  -6 -11 11003.9 579.117  37
   1  -6 -11 9799.13 516.581  28
   1  -6 -10 407.022 109.585  29
   1  -6 -10 287.331 123.613  37
  -1   6  10 543.386 133.402   2
   1  -6 -10 398.107 128.785  36
  -1   6  10 301.995 121.999  14
   1  -6 -10 238.167 115.904  28
   1  -6  -9 3985.00 308.155  29
   1  -6  -9 4277.91 346.783  28
   1  -6  -9 4999.98 369.621  37
  -1   6   9 3971.36 321.995   2
   1  -6  -9 4838.73 293.119  35
   1  -6  -9 3988.73 322.601  36
  -1   6   9 3855.46 313.593  14
   1  -6  -9 4016.26 257.629  41
   1  -6  -8 3737.77 302.069  29
   1  -6  -8 4372.41 340.357  28
   1  -6  -8 3599.11 305.717  37
  -1   6   8 4235.02 317.186   2
   1  -6  -8 3766.50 257.294  35
   1  -6  -8 4091.55 316.348  36
  -1   6   8 3957.31 304.254  14
   1  -6  -8 3927.12 247.281  41
   1  -6  -7 22954.1 784.423  41
   1  -6  -7 23706.8 835.103  30
   1  -6  -7 23430.7 893.977  29
   1  -6  -7 25292.8 917.038  37
  -1   6   7 21726.9 857.243   2
   1  -6  -7 23498.4 888.185  36
   1  -6  -7 22882.1 806.497  35
  -1   6   7 22272.7 847.748  14
   1  -6  -7 24443.1 940.263  28
   1  -6  -6 3628.75 274.575  37
   1  -6  -6 3503.47 226.513  35
   1  -6  -6 3797.23 277.435  36
   1  -6  -6 3221.84 247.627  30
   1  -6  -6 3586.83 285.273  29
  -1   6   6 3229.27 243.205  14
  -1   6   6 3551.00 254.161   2
   1  -6  -6 3736.78 225.146  41
   1  -6  -5 5412.22 329.574  30
   1  -6  -5 6195.17 371.721  28
  -1   6   5 5458.72 288.146  52
   1  -6  -5 6515.52 344.641  49
   1  -6  -5 6130.69 337.229  48
  -1   6   5 5286.25 307.140  14
  -1   6   5 6157.22 371.622  15
   1  -6  -5 6212.75 347.975  36
  -1   6   4 56065.0 1621.28  14
  -1   6   4 56189.4 1711.76  15
   1  -6  -4 56075.1 1650.23  49
   1  -6  -4 55181.0 1648.21  48
   1  -6  -4 55492.3 1697.45  28
   1  -6  -4 54102.6 1625.86  19
   1  -6  -4 53623.1 1625.98  20
   1  -6  -4 57119.8 1670.10  36
   1  -6  -4 55072.4 1691.20  29
   1  -6  -4 56859.6 1672.28  30
  -1   6   4 53407.1 1597.42  52
   1  -6  -4 50781.3 1959.93  16
   1  -6  -3 3708.16 251.520  49
   1  -6  -3 4734.83 279.209  48
  -1   6   3 3717.63 492.969   7
  -1   6   3 3669.09 237.613  14
  -1   6   3 4442.85 296.528  15
   1  -6  -3 3741.59 266.928   9
   1  -6  -3 4851.82 274.961  20
   1  -6  -3 4819.60 274.313  19
   1  -6  -3 4275.25 448.543  16
   1  -6  -3 4022.80 282.085  29
   1  -6  -3 4364.53 285.560  28
  -1   6   3 4077.75 230.408  53
  -1   6   3 3805.60 224.180  54
  -1   6   3 4153.22 251.727  52
  -1   6   2 10112.8 421.746  53
  -1   6   2 10128.2 420.943  54
   1  -6  -2 10826.3 465.103  28
  -1   6   2 9729.39 754.241   7
  -1   6   2 9709.85 442.687  52
   1  -6  -2 10086.5 450.640  49
   1  -6  -2 9573.83 446.728  48
  -1   6   2 9664.20 420.640  14
   1  -6  -2 10270.2 375.918  12
  -1   6   2 10343.0 483.769  15
  -1   6   2 10416.3 461.374  44
  -1   6   2 10495.3 460.487  43
   1  -6  -2 10717.6 455.312  19
   1  -6  -2 10570.2 454.076  20
   1  -6  -2 9975.61 740.334  16
  -1   6   2 10937.1 468.504  17
   1  -6  -2 10931.6 480.679  29
   1  -6  -2 10374.1 471.604  30
   1  -6  -2 9515.20 469.873  56
   1  -6  -2 9483.50 460.461   9
   1  -6  -2 9660.50 356.481  11
  -1   6   1-31.7025 68.1136  54
   1  -6  -1-31.8548 68.4408  28
   1  -6  -1 127.451 90.3844   9
  -1   6   1 39.9028 125.168   7
  -1   6   1 12.0554 76.6749  52
  -1   6   1 21.3207 68.7120  53
  -1   6   1-7.91809 59.7024  50
   1  -6  -1-24.5333 73.6805  49
   1  -6  -1-24.8184 77.8511  48
  -1   6   1 9.84332 63.4459  14
  -1   6   1 12.0738 70.2900  44
  -1   6   1-12.0975 69.2828  43
   1  -6  -1-35.7664 86.3664  20
  -1   6   1 22.6275 65.8653  17
   1  -6  -1-11.8838 79.5640  19
   1  -6  -1 36.9651 80.4586  29
   1  -6  -1 37.7668 73.2892  30
   1  -6  -1-41.6431 76.8017  56
   1  -6  -1-20.8224 44.1449  11
   1  -6  -1 15.2061 52.7334  12
  -1   6   0 21464.3 807.400  52
  -1   6   0 21241.2 740.023  50
  -1   6   0 21924.3 744.457  26
   1  -6   0 21491.8 805.516  49
   1  -6   0 20948.8 801.935  48
  -1   6   0 21417.8 1082.28   7
   1  -6   0 22020.4 735.292  12
  -1   6   0 20988.3 756.774  14
   1  -6   0 22306.5 809.844   9
   1  -6   0 20380.0 716.598  11
   1  -6   0 22200.4 799.255  19
   1  -6   0 22199.3 799.071  20
  -1   6   0 22396.2 764.893  17
   1  -6   0 21850.3 781.789  29
   1  -6   0 21107.2 732.882  28
   1  -6   0 23037.1 802.824  30
  -1   6   0 21332.6 784.855  53
  -1   6   0 21225.7 782.354  54
   1  -6   0 22671.9 829.164  56
  -1   6  -1 6051.66 343.942  50
  -1   6  -1 6683.27 388.596  52
  -1   6  -1 6646.50 318.055  26
  -1   6  -1 6444.35 378.595  54
  -1   6  -1 6562.09 378.750  53
   1  -6   1 6820.63 396.191  49
   1  -6   1 7282.75 408.100  48
   1  -6   1 7011.22 350.185  12
  -1   6  -1 6901.02 390.167  15
  -1   6  -1 6343.11 358.994  14
  -1   6  -1 6623.88 328.136  46
  -1   6  -1 6908.33 380.252  44
  -1   6  -1 7059.85 381.036  43
   1  -6   1 6903.59 342.318  11
  -1   6  -1 6371.67 317.615  34
   1  -6   1 6603.38 360.015  30
  -1   6  -1 6967.82 343.382  17
   1  -6   1 7128.73 403.607  56
  -1   6  -2 11415.3 522.327  50
  -1   6  -2 11786.6 573.720  52
  -1   6  -2 10412.6 430.328  26
   1  -6   2 11316.9 563.684  49
   1  -6   2 12450.4 587.597  48
   1  -6   2 11387.8 506.521  12
  -1   6  -2 11289.8 550.739  15
   1  -6   2 11231.9 561.828  56
  -1   6  -2 10550.7 521.425  44
  -1   6  -2 10696.5 443.742  46
  -1   6  -2 10757.7 527.732  43
   1  -6   2 10954.0 494.435  11
  -1   6  -2 11025.9 480.306  34
  -1   6  -2 12012.0 487.033  17
  -1   6  -2 11659.2 548.630  54
  -1   6  -2 12288.9 561.667  53
   1  -6   2 11187.9 502.274  30
  -1   6  -3 1909.40 223.180  54
   1  -6   3 2262.66 239.835  56
   1  -6   3 1980.64 244.195  49
   1  -6   3 1591.55 219.062  48
   1  -6   3 2106.28 214.525  12
  -1   6  -3 2049.02 228.076  15
  -1   6  -3 2080.45 242.701  52
  -1   6  -3 1547.58 204.936  53
  -1   6  -3 2044.79 218.914  50
  -1   6  -3 1870.72 203.487  44
  -1   6  -3 2133.56 216.219  43
   1  -6   3 1925.79 224.473  20
   1  -6   3 1846.66 223.187  19
  -1   6  -3 2195.06 205.386  34
   1  -6   3 1982.75 165.364  18
  -1   6  -3 2003.58 177.505  17
   1  -6   3 2083.33 192.818  30
   1  -6   3 1739.97 198.280  11
   1  -6   3 1737.78 231.450   9
  -1   6  -4 6211.52 412.747  50
  -1   6  -4 6524.35 437.366  54
  -1   6  -4 6791.74 442.792  53
   1  -6   4 6589.70 463.193  49
   1  -6   4 7062.47 473.672  48
  -1   6  -4 6242.78 436.655  15
   1  -6   4 6477.32 403.806  12
  -1   6  -4 5753.08 370.619  44
  -1   6  -4 5505.34 365.059  43
   1  -6   4 5797.18 411.624  20
   1  -6   4 5844.06 415.741  19
  -1   6  -4 6744.34 389.736  34
   1  -6   4 6365.34 341.601  18
   1  -6   4 6585.44 443.721   9
   1  -6   4 6964.00 411.721  11
   1  -6   4 5795.39 415.974  56
  -1   6  -5 1219.65 206.300  53
   1  -6   5 996.776 206.328   9
  -1   6  -5 1279.87 211.724  54
  -1   6  -5 1240.00 171.120  44
  -1   6  -5 1115.45 163.205  43
   1  -6   5 1106.58 195.901  20
  -1   6  -5 1058.98 165.589  34
   1  -6   5 958.302 146.438  18
   1  -6   5 925.920 185.795  19
   1  -6   5 1231.34 221.662  48
  -1   6  -5 1040.35 187.694  50
   1  -6   5 1171.14 219.640  49
  -1   6  -5 948.402 194.832  15
   1  -6   5 934.856 181.873  12
   1  -6   5 984.855 179.176  11
   1  -6   5 942.612 185.229  56
  -1   6  -6 5659.10 432.684  52
  -1   6  -6 6135.87 435.457  50
   1  -6   6 5473.50 443.715  48
   1  -6   6 5297.07 436.014  49
   1  -6   6 5685.98 402.733  12
  -1   6  -6 4978.08 316.851  44
  -1   6  -6 4384.96 302.030  43
   1  -6   6 4518.79 373.085  56
  -1   6  -6 5117.66 371.058  34
   1  -6   6 5339.40 394.825  20
   1  -6   6 5610.73 412.551  19
   1  -6   6 5351.26 338.680  18
   1  -6   6 5252.07 386.519  11
   1  -6   6 5096.27 405.650   9
  -1   6  -7 495.247 147.787  54
   1  -6   7 349.058 140.637  11
   1  -6   7 200.350 122.332  12
   1  -6   7 292.678 109.254  18
   1  -6   7 309.184 137.200  19
   1  -6   7 316.526 126.923   9
   1  -6   7 346.767 125.971  20
   1  -6   7 261.869 147.413  48
   1  -6   7 212.134 145.956  49
  -1   6  -7 21.5405 105.851  52
  -1   6  -7 172.849 125.960  53
   1  -6   7 309.333 117.472  56
   1  -6   8 322.470 121.003  20
  -1   6  -8 666.286 150.553  52
   1  -6   8 468.637 128.141  19
   1  -6   8 502.649 159.181  49
   1  -6   8 487.229 162.113  48
   1  -6   8 494.829 138.726  11
  -1   6  -9 54.0155 77.3375  37
   1  -6   9 90.2864 103.175  49
   1  -6   9-106.398 112.381  48
   1  -5 -13 3904.31 290.268  37
   1  -5 -12 3254.17 289.537  37
  -1   5  12 2507.55 260.785  14
   1  -5 -11 18129.4 816.149  37
   1  -5 -10 2023.49 230.562  36
  -1   5  10 1670.67 223.424   2
  -1   5  10 2099.54 222.591   4
   1  -5 -10 2149.88 233.078  28
   1  -5 -10 2387.48 268.681  37
  -1   5  10 2016.89 222.009  25
   1  -5 -10 2094.92 198.087  41
  -1   5   9 4328.50 308.652   4
  -1   5   9 4743.82 349.087   2
   1  -5  -9 4433.74 308.598  29
   1  -5  -9 5168.13 364.794  28
   1  -5  -9 5698.15 382.321  37
   1  -5  -9 3575.23 264.669  41
   1  -5  -9 4706.62 339.497  36
   1  -5  -9 4828.33 303.368  35
   1  -5  -8 1681.21 197.463  36
   1  -5  -8 2276.97 196.301  35
   1  -5  -8 2284.72 236.412  28
   1  -5  -8 1897.75 204.775  29
  -1   5   8 2306.96 220.295   2
  -1   5   8 2216.38 204.965   4
   1  -5  -8 2023.57 221.022  37
  -1   5   8 2179.50 200.030  25
   1  -5  -8 2137.56 188.207  41
   1  -5  -7 219.341 96.8769  29
   1  -5  -7 345.614 83.8949  30
  -1   5   7 226.654 73.2794   4
  -1   5   7 171.283 81.9543   2
   1  -5  -7 159.664 88.6888  36
   1  -5  -7 300.243 106.622  37
   1  -5  -7 235.439 74.4554  35
  -1   5   7 226.852 82.3759  25
   1  -5  -7 266.035 83.0788  41
   1  -5  -7 130.312 99.4847  28
   1  -5  -6 300.792 73.2015  35
   1  -5  -6 229.959 83.6942  36
   1  -5  -6 505.044 124.437  28
  -1   5   6 321.561 85.3360  25
  -1   5   6 218.585 82.5653   2
  -1   5   6 243.177 136.080   3
  -1   5   6 232.142 65.4797   4
   1  -5  -6 348.291 90.5823  30
  -1   5   6 288.972 161.648  31
   1  -5  -6 219.337 97.4503  29
  -1   5   6 195.686 84.1290  14
   1  -5  -6 195.602 89.6641  37
   1  -5  -6 279.400 79.6941  41
  -1   5   5 10163.0 452.582  14
  -1   5   5 11134.2 465.715   2
  -1   5   5 10657.0 625.365   3
   1  -5  -5 11613.1 477.856  48
   1  -5  -5 11654.5 477.183  49
   1  -5  -5 10360.6 421.331  41
   1  -5  -5 10853.2 472.749  37
   1  -5  -5 11347.7 478.348  36
   1  -5  -5 10226.5 418.668  35
   1  -5  -5 10422.6 552.848  16
   1  -5  -5 10756.6 486.529  29
  -1   5   5 10910.6 771.255  31
   1  -5  -5 11860.9 470.747  30
  -1   5   5 10558.3 421.456  25
   1  -5  -4 44330.2 1291.98  49
   1  -5  -4 44354.4 1292.76  48
  -1   5   4 41479.1 1828.84   7
  -1   5   4 40639.2 1381.85   3
  -1   5   4 41778.6 1219.15  25
  -1   5   4 43314.9 1248.24  13
  -1   5   4 42860.5 1275.62  14
   1  -5  -4 39592.2 1238.65  19
   1  -5  -4 40928.6 1241.85  20
   1  -5  -4 43813.7 1297.37  37
   1  -5  -4 41839.7 1284.57  36
  -1   5   4 42255.5 1766.34  31
   1  -5  -4 44666.9 1300.05  30
  -1   5   4 39664.0 1222.81  52
   1  -5  -4 40419.2 1515.78  16
  -1   5   3 20074.4 725.966  15
  -1   5   3 19347.4 642.773  13
  -1   5   3 20998.5 686.825  14
  -1   5   3 20468.1 1112.54   7
   1  -5  -3 20104.3 687.774  49
   1  -5  -3 20121.3 689.321  48
   1  -5  -3 18432.3 675.188   9
   1  -5  -3 20665.0 673.562  20
   1  -5  -3 20453.3 671.222  19
   1  -5  -3 19773.8 951.831  16
  -1   5   3 20779.1 1097.96  31
   1  -5  -3 19402.9 709.560  29
   1  -5  -3 19338.4 1069.16  31
  -1   5   3 19875.7 628.187  25
  -1   5   3 20090.4 656.740  52
  -1   5   3 18310.6 613.075  53
  -1   5   3 18085.9 611.684  54
  -1   5   2 2413.66 177.898  52
  -1   5   2 2952.53 167.306  25
   1  -5  -2 2416.23 187.828  49
   1  -5  -2 2571.16 196.232  48
  -1   5   2 2796.26 364.685   7
  -1   5   2 2568.09 209.698  15
  -1   5   2 2743.36 187.763  14
   1  -5  -2 2497.16 135.327  12
   1  -5  -2 2373.08 123.262  11
   1  -5  -2 2757.41 195.203   9
   1  -5  -2 2665.09 187.552  19
   1  -5  -2 2716.85 188.820  20
   1  -5  -2 2796.88 347.887  16
   1  -5  -2 2763.38 385.123  31
  -1   5   2 2119.61 345.718  31
   1  -5  -2 2688.08 205.302  29
   1  -5  -2 2665.63 212.198  56
  -1   5   2 2356.62 161.977  53
  -1   5   2 2420.23 162.478  54
  -1   5   1 21298.7 706.794  53
  -1   5   1 20547.5 701.607  54
  -1   5   1 20057.7 675.454  25
   1  -5  -1 21440.7 722.110  28
  -1   5   1 23835.2 1095.56   7
  -1   5   1 21928.7 737.868  52
  -1   5   1 20477.9 661.473  50
   1  -5  -1 22675.5 751.345  49
   1  -5  -1 21660.2 745.770  48
   1  -5  -1 21421.8 661.312  12
  -1   5   1 20078.2 711.452  14
  -1   5   1 21093.9 740.586  44
  -1   5   1 21644.5 742.408  43
   1  -5  -1 21330.6 716.705  21
   1  -5  -1 21814.7 730.406  19
   1  -5  -1 21163.2 726.677  20
  -1   5   1 22197.6 726.738  17
   1  -5  -1 21992.5 1099.75  16
   1  -5  -1 21414.3 740.796  29
   1  -5  -1 20690.7 1109.52  31
   1  -5  -1 21888.5 734.009   9
   1  -5  -1 21480.6 653.148  11
   1  -5  -1 21771.8 761.058  56
  -1   5   0 12202.7 499.117  53
  -1   5   0 13309.7 510.941  54
   1  -5   0 12883.7 479.458  28
  -1   5   0 12534.6 480.146  25
  -1   5   0 13418.8 526.260  52
  -1   5   0 12104.5 465.979  50
   1  -5   0 13046.2 536.867  48
   1  -5   0 12741.2 530.411  49
  -1   5   0 13550.5 757.182   7
   1  -5   0 12961.6 467.624  12
  -1   5   0 12707.5 501.071  14
   1  -5   0 14786.7 540.113   9
   1  -5   0 12682.3 458.433  11
   1  -5   0 13115.1 514.141  19
   1  -5   0 13296.3 515.788  20
   1  -5   0 12739.2 492.444  21
  -1   5   0 11880.7 452.125  34
   1  -5   0 13158.2 509.914  29
   1  -5   0 13352.7 521.474  30
  -1   5   0 13232.6 838.649  31
   1  -5   0 12415.9 844.604  16
  -1   5   0 13260.9 491.008  17
   1  -5   0 12746.6 533.412  56
   1  -5   1 3026.03 237.080  56
  -1   5  -1 3284.10 234.302  54
  -1   5  -1 3115.00 228.481  53
  -1   5  -1 3347.26 192.211  26
  -1   5  -1 2573.36 296.237   7
  -1   5  -1 3194.61 243.341  52
  -1   5  -1 3425.47 219.212  50
   1  -5   1 3266.04 252.504  48
   1  -5   1 3185.65 252.718  49
  -1   5  -1 3250.35 229.590  14
   1  -5   1 3405.94 213.415  12
  -1   5  -1 3370.56 241.526  15
  -1   5  -1 3787.28 248.981  44
  -1   5  -1 3160.29 201.794  46
  -1   5  -1 3521.56 242.417  43
   1  -5   1 3411.31 208.194  21
  -1   5  -1 3040.17 199.812  34
  -1   5  -1 3124.75 199.900  17
  -1   5  -1 3330.39 407.791  31
   1  -5   1 3084.29 223.703  30
   1  -5   1 3237.62 206.241  11
   1  -5   2 22728.2 845.212  56
  -1   5  -2 22236.0 693.694  57
  -1   5  -2 23849.1 843.960  53
  -1   5  -2 23066.0 835.610  54
  -1   5  -2 22086.5 718.322  26
  -1   5  -2 23223.1 812.692  50
  -1   5  -2 24344.2 862.810  52
   1  -5   2 24995.6 889.675  48
   1  -5   2 22297.4 859.973  49
  -1   5  -2 24054.5 822.557  44
  -1   5  -2 22449.7 743.616  46
   1  -5   2 22431.8 786.199  12
  -1   5  -2 23443.1 833.603  15
  -1   5  -2 23434.3 830.932  14
  -1   5  -2 23854.7 823.319  43
   1  -5   2 21230.0 740.102  21
  -1   5  -2 23687.5 793.357  34
  -1   5  -2 23690.2 763.636  17
   1  -5   2 23706.6 794.251  30
  -1   5  -2 22626.9 1174.58  31
   1  -5   2 22982.3 782.950  11
  -1   5  -3 4629.69 327.402  54
  -1   5  -3 5242.93 344.094  53
  -1   5  -3 4256.08 465.629   8
   1  -5   3 5302.72 346.448  56
  -1   5  -3 5088.61 346.815  52
  -1   5  -3 5231.84 331.940  50
   1  -5   3 4901.98 359.708  49
   1  -5   3 4673.13 348.894  48
  -1   5  -3 5333.57 326.583  44
  -1   5  -3 5261.50 337.965  15
   1  -5   3 4899.94 307.818  12
  -1   5  -3 4959.14 318.380  43
   1  -5   3 5525.25 342.291  19
   1  -5   3 5880.33 349.339  20
  -1   5  -3 5327.14 315.453  34
  -1   5  -3 5010.63 269.318  17
   1  -5   3 5463.31 294.442  30
  -1   5  -3 5282.34 493.110  31
   1  -5   3 5222.30 314.281  11
   1  -5   3 5128.48 344.685   9
  -1   5  -4 1009.66 172.480  53
   1  -5   4 1187.51 175.292   9
  -1   5  -4 882.951 166.062  15
   1  -5   4 848.487 160.888  56
  -1   5  -4 865.346 146.073  44
  -1   5  -4 913.744 151.498  43
   1  -5   4 1132.37 167.119  20
  -1   5  -4 954.738 150.793  34
   1  -5   4 978.667 151.489  11
   1  -5   4 1067.01 159.624  12
  -1   5  -4 1067.38 165.944  50
  -1   5  -4 935.092 111.993  17
   1  -5   4 1105.24 168.036  19
  -1   5  -4 1222.80 188.688  54
  -1   5  -5 186.938 117.004  53
   1  -5   5 60.3291 105.187   9
   1  -5   5 170.302 117.099  56
  -1   5  -5 99.5846 97.7358  15
   1  -5   5 314.652 119.347  20
  -1   5  -5 189.530 97.0753  34
   1  -5   5 157.790 106.944  11
   1  -5   5 89.6391 97.4610  12
  -1   5  -5 19.9243 99.9669  50
   1  -5   5 204.765 127.677  19
  -1   5  -5 90.4214 84.9220  44
  -1   5  -5 60.3163 87.8487  43
  -1   5  -5 309.694 131.356  54
  -1   5  -6 1417.09 175.058  44
  -1   5  -6 1726.18 233.426  50
   1  -5   6 1387.93 208.804  56
   1  -5   6 1346.36 204.365  20
  -1   5  -6 1347.16 193.121  34
   1  -5   6 1622.36 224.388  11
   1  -5   6 1514.35 218.915  12
   1  -5   6 2009.64 253.518   9
  -1   5  -6 1648.50 185.791  43
   1  -5   6 1513.86 209.736  19
  -1   5  -6 1307.42 220.555  52
   1  -5   7 139.789 123.649  20
   1  -5   7 333.801 127.310  12
   1  -5   7 102.918 98.7741  11
  -1   5  -7 157.242 110.804  34
   1  -5   7 341.315 132.880  19
  -1   5  -7 250.972 149.079  54
   1  -5   7 481.537 135.210  56
  -1   5  -7 91.7047 112.566  53
  -1   5  -7 298.784 136.049  52
   1  -5   7 109.411 119.010   9
   1  -5   8 3435.53 310.470  11
   1  -5   8 3057.79 270.198  18
  -1   5  -8 4006.40 318.862  34
   1  -5   8 2940.48 306.460  12
  -1   5  -8 3495.87 324.249  52
   1  -5   8 3142.34 292.554  19
   1  -5   8 3348.13 295.690  20
   1  -5   9 15440.6 696.779  11
   1  -5   9 14941.1 653.905  20
   1  -5   9 14425.1 647.055  19
  -1   5  -9 15954.7 706.922  37
  -1   5  -9 16900.6 645.721  33
   1  -4 -13 5714.96 352.407  37
   1  -4 -12 802.884 162.287  37
   1  -4 -11 624.540 153.201  37
   1  -4 -10 73485.3 2146.74  36
  -1   4  10 72129.4 2178.48   2
  -1   4  10 67716.3 2117.60   4
   1  -4 -10 67057.7 2037.57  28
   1  -4 -10 65911.6 2036.31  41
   1  -4 -10 64852.5 2142.53  37
   1  -4  -9 64.1893 88.8018  28
   1  -4  -9 35.2915 90.4031  36
   1  -4  -9 76.6200 96.0674  37
  -1   4   9 98.9110 77.1030   4
  -1   4   9 74.2602 75.1986   2
   1  -4  -9-13.9192 84.8790  41
   1  -4  -9 116.818 79.1525  29
   1  -4  -8 16160.8 656.134  29
   1  -4  -8 16964.3 700.810  28
   1  -4  -8 16784.4 648.961  35
   1  -4  -8 15152.6 679.332  36
   1  -4  -8 16075.8 642.977  41
  -1   4   8 16596.8 1213.62   1
  -1   4   8 17546.3 712.112   2
  -1   4   8 16513.1 677.362   4
   1  -4  -8 17379.6 727.830  37
   1  -4  -7 16839.1 656.823  29
   1  -4  -7 17014.6 685.738  28
   1  -4  -7 16339.4 613.894  35
   1  -4  -7 16072.5 661.068  36
   1  -4  -7 16987.1 626.058  41
  -1   4   7 16907.9 1122.31   1
  -1   4   7 16772.6 677.117   2
  -1   4   7 17421.2 645.616   4
   1  -4  -7 15018.0 657.705  37
   1  -4  -6 20711.6 747.910  29
  -1   4   6 20692.9 1017.53  31
   1  -4  -6 19798.9 1124.27  32
   1  -4  -6 20237.1 682.624  30
   1  -4  -6 20898.6 772.804  28
   1  -4  -6 19739.2 731.506  36
   1  -4  -6 19886.3 684.342  35
   1  -4  -6 20389.3 696.705  41
  -1   4   6 21219.5 713.375   4
  -1   4   6 18547.3 1135.23   1
  -1   4   6 18624.9 1049.02   3
  -1   4   6 20101.6 739.406   2
   1  -4  -6 20979.5 751.987  37
   1  -4  -5 50456.5 1513.04  37
   1  -4  -5 48447.9 1446.45  35
   1  -4  -5 49758.4 1498.55  36
   1  -4  -5 48926.9 1575.83  16
  -1   4   5 50342.4 1472.54  25
   1  -4  -5 51639.4 1467.23  41
  -1   4   5 53511.1 1918.34  31
   1  -4  -5 53522.0 1484.01  30
   1  -4  -5 52875.8 1533.84  29
   1  -4  -5 49819.0 1998.01  32
  -1   4   5 49247.7 2081.87   7
  -1   4   5 50477.7 1467.98   4
  -1   4   5 54037.7 1514.11   2
  -1   4   5 49918.5 1826.28   3
   1  -4  -4 424.268 87.3684  49
   1  -4  -4 472.415 90.5259  48
   1  -4  -4 285.288 152.270  31
   1  -4  -4 603.365 193.470  32
   1  -4  -4 533.715 106.369  29
  -1   4   4 418.235 178.330  31
   1  -4  -4 405.959 88.6871  37
   1  -4  -4 459.191 70.3751  35
   1  -4  -4 436.185 90.0773  36
  -1   4   4 418.884 127.325   3
  -1   4   4 379.576 71.1411   4
  -1   4   4 373.440 82.0491   2
  -1   4   4 402.335 75.8012  25
  -1   4   4 434.908 92.4867  14
   1  -4  -4 403.562 114.180  16
  -1   4   3 5840.89 271.946  13
  -1   4   3 5459.26 275.436  14
   1  -4  -3 5682.21 487.420  31
   1  -4  -3 5982.17 299.026  29
  -1   4   3 5243.70 477.692  31
   1  -4  -3 6356.66 266.518  20
   1  -4  -3 5985.85 259.537  19
   1  -4  -3 6218.75 287.202  37
   1  -4  -3 6068.47 284.163  36
  -1   4   3 5531.46 253.987  25
   1  -4  -3 5781.30 285.948  48
   1  -4  -3 6442.15 294.641  49
  -1   4   3 5561.70 247.093  52
  -1   4   3 5545.22 312.147   3
  -1   4   3 6064.20 525.311   7
   1  -4  -3 5801.03 424.722  16
  -1   4   2 8001.28 318.007  25
  -1   4   2 8100.51 321.662  52
   1  -4  -2 7549.75 346.030  49
   1  -4  -2 8575.80 359.006  48
  -1   4   2 7533.79 319.867  13
  -1   4   2 8719.47 351.794  14
   1  -4  -2 7749.46 259.132  12
   1  -4  -2 8636.97 342.106   9
   1  -4  -2 8754.05 332.495  20
   1  -4  -2 8772.73 347.188  21
   1  -4  -2 7966.91 325.517  19
   1  -4  -2 8805.49 557.567  16
   1  -4  -2 8762.87 363.141  29
  -1   4   2 8301.36 596.416  31
  -1   4   2 7954.85 578.644   7
   1  -4  -2 8422.46 366.824  56
   1  -4  -1 7938.47 351.878  56
  -1   4   1 8075.20 312.363  53
  -1   4   1 7825.68 309.545  54
  -1   4   1 6677.60 299.761  25
  -1   4   1 6778.69 320.494  14
   1  -4  -1 7684.01 273.644  12
  -1   4   1 7654.37 323.915  52
   1  -4  -1 8109.83 347.859  49
   1  -4  -1 7452.66 339.890  48
   1  -4  -1 7472.02 332.570  24
   1  -4  -1 7492.69 325.855  22
  -1   4   1 8448.70 344.142  44
  -1   4   1 8125.00 340.625  43
   1  -4  -1 7595.82 324.162  21
   1  -4  -1 8423.36 327.600  20
   1  -4  -1 7875.30 320.673  19
   1  -4  -1 7868.88 551.633  16
  -1   4   1 8153.16 548.409   7
   1  -4  -1 8177.47 588.977  31
   1  -4  -1 7918.63 339.319  29
   1  -4  -1 7815.97 266.759  11
   1  -4  -1 7898.86 327.118  10
   1  -4  -1 7537.93 324.335   9
   1  -4   0 5273.62 277.680  56
  -1   4   0 5362.07 257.976  54
  -1   4   0 5148.91 256.149  53
  -1   4   0 4998.32 249.690  25
  -1   4   0 4998.97 262.109  14
   1  -4   0 5078.99 222.948  12
  -1   4   0 5195.02 233.557  50
  -1   4   0 5413.56 269.851  52
   1  -4   0 5276.02 282.047  48
   1  -4   0 5009.02 274.777  49
  -1   4   0 4903.11 258.396  44
   1  -4   0 4786.17 449.695  31
  -1   4   0 4916.35 443.884  31
   1  -4   0 5234.13 259.423  29
  -1   4   0 5762.60 274.462  43
   1  -4   0 5316.80 248.085  21
   1  -4   0 4726.62 261.524  19
   1  -4   0 5369.44 268.162  20
  -1   4   0 5318.09 246.024  17
   1  -4   0 5329.27 250.042  22
   1  -4   0 5156.16 220.837  11
   1  -4   0 5432.34 267.882   9
   1  -4   0 5083.98 242.047  10
  -1   4   0 4681.71 390.507   7
  -1   4  -1 34227.4 1051.41  53
  -1   4  -1 33541.3 1047.21  54
  -1   4  -1 33265.5 1036.76  25
   1  -4   1 34935.1 1071.67  56
  -1   4  -1 34721.9 1068.76  52
  -1   4  -1 34083.4 1022.62  50
   1  -4   1 34431.7 1013.48  22
  -1   4  -1 33775.8 1016.10  46
   1  -4   1 34274.0 1008.37  12
  -1   4  -1 34531.3 1058.59  15
  -1   4  -1 33898.8 1053.49  14
   1  -4   1 34295.6 1005.62  11
   1  -4   1 34224.3 999.188  10
   1  -4   1 35259.8 1012.28  21
   1  -4   1 32494.2 1040.94  19
   1  -4   1 32150.1 1039.69  20
  -1   4  -1 31580.4 1016.04  34
   1  -4   1 34275.2 1492.18  16
  -1   4  -1 34235.8 1000.39  17
  -1   4  -1 33395.9 1221.94   7
   1  -4   1 33799.4 1017.05  29
  -1   4  -1 33778.1 1394.30  31
   1  -4   1 34612.1 1422.33  31
  -1   4  -2 15258.6 685.795   7
   1  -4   2 16266.7 617.251  56
  -1   4  -2 15000.1 505.301  57
  -1   4  -2 15962.7 611.134  53
  -1   4  -2 16197.6 613.010  54
  -1   4  -2 16689.6 520.775  26
  -1   4  -2 16466.0 595.821  50
  -1   4  -2 16832.5 632.881  52
   1  -4   2 15315.4 547.953  22
  -1   4  -2 16641.1 621.860  14
   1  -4   2 16789.9 582.385  12
  -1   4  -2 15964.6 605.833  15
  -1   4  -2 15721.4 546.882  46
  -1   4  -2 16625.7 604.616  44
  -1   4  -2 17060.8 609.719  43
   1  -4   2 16352.1 547.915  21
  -1   4  -2 15491.0 583.098  34
  -1   4  -2 16670.6 548.893  17
   1  -4   2 16457.4 1003.48  16
   1  -4   2 18200.0 591.599  30
  -1   4  -2 15722.3 863.233  31
   1  -4   2 15472.9 572.088  11
   1  -4   2 15411.8 527.239  10
   1  -4   3-24.9633 74.9738  56
  -1   4  -3 91.0253 75.7049  54
  -1   4  -3 4.67807 26.7962  26
  -1   4  -3 13.0801 77.3687  53
  -1   4  -3-13.6939 73.0121  52
   1  -4   3-25.9978 78.0806   9
  -1   4  -3 24.3217 77.3470  50
  -1   4  -3-6.83495 39.1473  46
  -1   4  -3 11.1846 67.1833  44
  -1   4  -3 45.0980 66.6890  43
   1  -4   3 60.9340 45.8815  21
   1  -4   3 96.1620 77.4790  20
  -1   4  -3 69.8459 70.9757  34
   1  -4   3-48.4994 80.1835  19
  -1   4  -3 14.4871 44.1660  17
   1  -4   3 34.0154 56.9369  30
  -1   4  -3-31.5127 127.616  31
   1  -4   3 21.7520 68.2342  12
   1  -4   3-53.0977 76.9317  11
  -1   4  -4 75643.2 2191.33  15
  -1   4  -4 75276.6 2210.44  54
  -1   4  -4 74476.2 2206.23  53
   1  -4   4 76447.6 2188.00  20
   1  -4   4 76620.1 2189.08  19
  -1   4  -4 75360.8 2176.28  34
  -1   4  -4 70079.6 2043.16  17
   1  -4   4 71733.3 2159.53  12
   1  -4   4 75276.6 2214.05   9
   1  -4   4 73505.9 2152.91  11
   1  -4   4 74407.7 2183.77  56
  -1   4  -4 72972.4 2140.64  43
  -1   4  -4 72652.2 2183.87  50
  -1   4  -4 75676.3 2149.40  44
  -1   4  -5 4481.25 294.721  44
   1  -4   5 4362.56 321.768  19
   1  -4   5 4347.04 312.097  20
  -1   4  -5 4427.10 314.517  34
   1  -4   5 4080.51 309.910  11
   1  -4   5 4982.78 343.421   9
   1  -4   5 4661.00 326.801  56
  -1   4  -5 4673.30 297.889  43
  -1   4  -5 3501.47 304.628  50
   1  -4   5 4893.71 326.358  12
  -1   4  -5 4385.00 330.315  15
  -1   4  -6 6331.34 368.162  44
   1  -4   6 6334.69 413.661  12
   1  -4   6 6071.62 403.324  56
  -1   4  -6 6335.13 373.263  43
   1  -4   6 6410.83 411.381  19
   1  -4   6 6453.99 415.313  20
  -1   4  -6 6792.34 424.351  34
  -1   4  -6 6243.76 434.917  52
  -1   4  -6 7188.72 450.722  50
   1  -4   6 6311.42 427.009   9
   1  -4   6 6548.20 412.363  11
   1  -4   6 6620.04 473.045  48
   1  -4   6 6124.66 458.275  49
  -1   4  -7 4649.07 307.895  44
  -1   4  -7 5080.32 320.718  43
   1  -4   7 5692.85 417.386   9
   1  -4   7 5720.01 400.718  11
  -1   4  -7 5672.05 399.409  34
  -1   4  -7 5602.87 420.478  54
   1  -4   7 5287.34 398.217  12
   1  -4   7 5637.70 387.576  56
   1  -4   7 6148.87 404.589  20
   1  -4   7 5216.86 388.771  19
  -1   4  -7 5497.28 418.492  53
  -1   4  -7 5736.12 424.235  52
   1  -4   7 5894.15 466.913  48
   1  -4   7 5051.50 432.980  49
   1  -4   8 3143.02 350.125  48
   1  -4   8 2802.05 327.218  49
  -1   4  -8 3131.98 316.013  52
   1  -4   8 2731.52 277.969  19
   1  -4   8 3060.51 291.303  20
   1  -4   8 2958.37 298.676  11
   1  -4   8 2865.77 301.155   9
   1  -4   8 2413.02 250.915  56
  -1   4  -8 3392.16 310.345  34
   1  -4   9 20958.0 887.926  11
   1  -4   9 21575.9 952.836  49
   1  -4   9 21196.5 949.779  48
  -1   4  -9 21803.6 885.232  34
  -1   4  -9 21800.7 817.199  33
   1  -4   9 20775.9 848.121  20
   1  -4   9 19756.4 834.753  19
  -1   4  -9 21561.2 907.519  37
   1  -4  10 1932.75 233.833  49
   1  -4  10 1911.99 244.168  48
  -1   4 -10 1894.80 220.646  37
   1  -3 -13 23436.4 866.491  37
   1  -3 -12 14176.2 663.264  37
   1  -3 -11 3594.25 324.160  37
  -1   3  11 2970.13 274.242  18
  -1   3  10 5577.66 401.143   2
  -1   3  10 6110.15 402.427   4
   1  -3 -10 5152.03 393.107  37
   1  -3 -10 5445.76 355.780  41
   1  -3  -9 224.401 105.147  41
  -1   3   9 607.283 134.714   4
  -1   3   9 131.960 116.806   2
   1  -3  -9 282.900 114.163  36
   1  -3  -9 193.710 109.280  37
   1  -3  -9 251.850 86.8142  28
   1  -3  -8 5646.01 336.793  28
   1  -3  -8 5407.11 328.795  41
   1  -3  -8 5967.74 382.468  37
  -1   3   8 6113.09 386.629   2
  -1   3   8 5417.10 354.187   4
  -1   3   8 5569.69 658.326   1
   1  -3  -8 6601.42 377.645  36
   1  -3  -8 5297.09 310.311  29
   1  -3  -8 5850.04 557.339  32
   1  -3  -7 22001.9 810.604  28
   1  -3  -7 22671.8 833.070  37
   1  -3  -7 22751.9 779.037  35
   1  -3  -7 22002.3 814.533  36
   1  -3  -7 20805.8 770.464  41
  -1   3   7 23288.3 812.899   4
  -1   3   7 21834.9 1299.02   1
   1  -3  -7 22493.3 1190.83  32
   1  -3  -7 23189.9 793.591  29
   1  -3  -6 5342.25 283.766  41
   1  -3  -6 5777.58 317.332  37
   1  -3  -6 5514.68 241.698  40
   1  -3  -6 5320.83 273.291  35
   1  -3  -6 5901.53 314.387  36
  -1   3   6 5684.47 313.132   2
  -1   3   6 5251.68 553.201   1
  -1   3   6 5495.57 298.285   4
  -1   3   6 5502.55 230.208  12
   1  -3  -6 5444.99 300.116  29
   1  -3  -6 4922.18 504.903  32
   1  -3  -5 9349.69 373.232  41
   1  -3  -5 8615.54 388.722  37
   1  -3  -5 9194.89 389.746  36
   1  -3  -5 8966.03 350.463  35
  -1   3   5 8442.90 294.716  12
  -1   3   5 9805.51 399.338   2
  -1   3   5 9453.51 630.801   3
  -1   3   5 8763.34 371.429   4
  -1   3   5 9262.25 687.076   1
   1  -3  -5 8720.97 554.587  31
  -1   3   5 8703.35 560.291  31
   1  -3  -5 9552.81 676.197  32
   1  -3  -5 9215.22 395.664  29
   1  -3  -4 56605.1 1641.76  36
  -1   3   4 58498.6 1630.43   4
  -1   3   4 61245.8 1659.61   2
  -1   3   4 54718.6 2044.83   1
  -1   3   4 58726.2 1931.63   3
   1  -3  -4 57811.6 1660.12  49
   1  -3  -4 58827.5 1663.12  48
   1  -3  -4 57519.9 1965.18  31
  -1   3   4 59279.7 1984.13  31
   1  -3  -4 55332.2 2058.07  32
   1  -3  -4 59495.1 1658.76  37
   1  -3  -3 32166.4 924.561  20
   1  -3  -3 33566.2 969.900  21
   1  -3  -3 31509.7 922.874  19
   1  -3  -3 31660.0 963.429  37
   1  -3  -3 33893.4 965.492  36
  -1   3   3 33756.5 978.117   2
  -1   3   3 32486.8 1109.46   3
  -1   3   3 30687.9 934.728   4
   1  -3  -3 34649.0 1291.36  31
  -1   3   3 32427.3 1270.79  31
   1  -3  -3 32709.6 963.521  24
  -1   3   3 33808.1 960.916  25
   1  -3  -3 33009.7 980.364  48
   1  -3  -3 32422.6 976.597  49
  -1   3   3 33225.0 982.700  14
  -1   3   2 1871.59 140.065  14
   1  -3  -2 1766.33 145.663  56
   1  -3  -2 2232.14 126.038  19
   1  -3  -2 1960.33 119.128  20
   1  -3  -2 1991.13 132.307  37
  -1   3   2 2263.07 279.898  31
   1  -3  -2 1705.43 265.386  32
   1  -3  -2 2045.92 146.745  29
  -1   3   2 1673.60 246.873   7
   1  -3  -2 2202.95 264.292   1
  -1   3   2 1871.22 128.546  25
   1  -3  -2 2152.29 144.109  24
   1  -3  -2 2360.03 131.724   9
   1  -3  -2 1756.15 135.687  10
   1  -3  -1 74271.0 2158.27  56
   1  -3  -1 78019.5 2135.37  22
   1  -3  -1 78879.4 2145.41  24
   1  -3  -1 78181.1 2060.40  12
  -1   3   1 78644.1 2154.59  14
  -1   3   1 79203.0 2133.24  25
  -1   3   1 80442.0 2140.98  44
  -1   3   1 79579.9 2139.09  43
   1  -3  -1 79800.6 2121.01  19
   1  -3  -1 79823.0 2118.76  20
   1  -3  -1 79617.9 2134.95  21
   1  -3  -1 81719.7 2467.07  16
   1  -3  -1 76795.8 2484.97  31
  -1   3   1 78967.4 2492.88  31
   1  -3  -1 81048.3 2155.31  29
   1  -3  -1 80406.6 2126.28   9
   1  -3  -1 78116.8 2133.25  10
   1  -3  -1 73489.5 2437.65   1
  -1   3   1 81377.0 2461.43   7
  -1   3   0 1423.39 116.552  52
  -1   3   0 1363.26 114.180  25
   1  -3   0 1456.53 118.171  24
   1  -3   0 1389.06 110.966  22
   1  -3   0 1242.63 86.8258  12
  -1   3   0 1325.49 121.511  14
  -1   3   0 1333.92 122.218  15
  -1   3   0 1407.81 118.703  44
  -1   3   0 1394.08 119.709  43
   1  -3   0 1460.88 116.746  20
   1  -3   0 1537.62 113.815  21
   1  -3   0 1227.28 108.017  19
  -1   3   0 1428.41 188.487   7
   1  -3   0 1481.22 226.132  31
   1  -3   0 1339.68 113.313  29
   1  -3   0 1430.24 88.6034  11
   1  -3   0 1259.61 104.688  10
   1  -3   0 1472.74 122.864   9
   1  -3   0 1255.93 122.225  56
  -1   3  -1 6374.09 281.010  53
  -1   3  -1 5925.29 274.587  54
  -1   3  -1 6087.59 281.811  25
  -1   3  -1 6121.13 262.904  50
  -1   3  -1 5942.61 283.427  52
   1  -3   1 6051.85 258.946  22
   1  -3   1 6196.45 268.031  24
  -1   3  -1 6321.95 282.795  15
  -1   3  -1 6420.54 294.218  14
  -1   3  -1 6505.49 266.129  46
   1  -3   1 6427.28 254.898  11
   1  -3   1 6131.94 253.278  12
   1  -3   1 6407.65 284.509   9
   1  -3   1 6463.77 256.533  10
   1  -3   1 6161.11 276.119  19
   1  -3   1 5801.43 254.144  21
   1  -3   1 6140.20 275.604  20
  -1   3  -1 6468.74 250.054  17
   1  -3   1 6715.85 507.152  16
  -1   3  -1 6671.29 465.810  31
   1  -3   1 6433.90 461.977  31
  -1   3  -1 6680.01 371.713   7
   1  -3   1 6109.59 284.400  56
  -1   3  -2 91985.1 2493.89   7
   1  -3   2 90604.7 2435.35  56
  -1   3  -2 84248.8 2333.21  57
  -1   3  -2 88238.1 2434.48  53
  -1   3  -2 89475.4 2435.19  54
  -1   3  -2 88369.2 2328.27  26
  -1   3  -2 89512.5 2455.22  25
  -1   3  -2 91033.8 2454.26  14
  -1   3  -2 91183.0 2428.90  15
  -1   3  -2 93412.0 2459.65  52
  -1   3  -2 87431.8 2416.42  50
   1  -3   2 79662.0 2451.25  48
   1  -3   2 79865.4 2448.73  49
   1  -3   2 86336.5 2382.95  24
   1  -3   2 87493.5 2373.01  22
  -1   3  -2 90554.4 2428.16  44
  -1   3  -2 91348.6 2380.21  46
  -1   3  -2 88985.8 2425.38  43
   1  -3   2 92244.0 2379.09  21
  -1   3  -2 84318.5 2420.50  34
   1  -3   2 90772.5 2906.15  16
  -1   3  -2 88428.4 2354.75  17
   1  -3   2 90449.9 2758.57  31
  -1   3  -2 90632.1 2751.41  31
   1  -3   2 88223.3 2401.92  12
   1  -3   2 87943.2 2358.70  10
   1  -3   3 10199.7 434.018   9
   1  -3   3 9789.74 420.457  56
  -1   3  -3 9389.59 424.444  54
  -1   3  -3 9689.58 429.716  53
  -1   3  -3 10002.6 310.755  26
  -1   3  -3 9800.10 443.506  14
  -1   3  -3 10175.2 421.346  15
  -1   3  -3 9707.43 432.227  52
  -1   3  -3 9154.26 413.523  50
   1  -3   3 9390.85 449.765  48
   1  -3   3 9384.87 448.244  49
   1  -3   3 10035.0 360.845  22
  -1   3  -3 9468.08 357.464  46
  -1   3  -3 9571.38 409.187  44
  -1   3  -3 9417.25 411.537  43
   1  -3   3 10131.3 423.087  20
   1  -3   3 9625.98 420.200  19
   1  -3   3 9304.42 350.491  21
  -1   3  -3 8997.74 411.583  34
   1  -3   3 9430.87 700.850  16
  -1   3  -3 9701.28 346.585  17
   1  -3   3 10410.1 609.286  31
  -1   3  -3 10062.2 594.506  31
   1  -3   3 9679.97 409.124  12
  -1   3  -4 12894.0 551.785  54
  -1   3  -4 12841.0 549.281  53
  -1   3  -4 13301.5 541.794  15
   1  -3   4 13537.3 550.344   9
   1  -3   4 13063.6 581.539  49
   1  -3   4 12203.8 570.958  48
  -1   3  -4 12972.9 512.987  44
  -1   3  -4 12838.0 541.388  50
   1  -3   4 11988.2 430.296  22
  -1   3  -4 13271.4 516.198  43
   1  -3   4 11725.9 427.569  21
   1  -3   4 13576.4 541.648  19
   1  -3   4 13198.4 541.520  20
  -1   3  -4 13095.6 542.263  34
   1  -3   4 14565.1 928.713  16
  -1   3  -4 13225.8 441.499  17
   1  -3   4 12609.7 525.345  56
   1  -3   4 12781.5 521.841  12
  -1   3  -5 3384.48 239.460  44
  -1   3  -5 3279.05 237.281  43
   1  -3   5 3359.82 255.859  19
   1  -3   5 3460.76 262.209  20
  -1   3  -5 2951.70 249.752  34
  -1   3  -5 3141.84 259.805  50
   1  -3   5 3194.06 245.755  56
  -1   3  -5 3240.62 254.918  15
   1  -3   5 3042.14 260.947   9
   1  -3   5 3349.62 255.326  12
   1  -3   6 431.411 125.211   9
   1  -3   6 303.907 111.445  56
  -1   3  -6 219.472 82.4173  44
  -1   3  -6 373.663 107.171  43
   1  -3   6 271.032 112.052  20
  -1   3  -6 291.200 116.291  34
  -1   3  -6 314.231 126.936  50
  -1   3  -6 222.025 100.775  52
   1  -3   6 209.579 99.9783  19
   1  -3   6 262.167 111.260  11
  -1   3  -7 13.1492 64.4889  44
  -1   3  -7-78.7475 80.0199  43
   1  -3   7 96.2743 133.168  48
   1  -3   7-47.7998 141.365  49
   1  -3   7 33.4409 97.3421  56
  -1   3  -7 76.9306 100.550  34
   1  -3   7 19.5427 111.923   9
  -1   3  -7 40.8583 104.647  54
   1  -3   7 35.9847 101.311  19
   1  -3   7 89.1359 111.842  20
  -1   3  -7 20.7414 112.692  52
  -1   3  -7 123.218 113.625  53
  -1   3  -8 7814.45 483.012  34
   1  -3   8 7700.15 466.704  19
   1  -3   8 7566.45 465.433  20
  -1   3  -8 6891.98 470.145  52
   1  -3   8 6291.22 405.745  56
   1  -3   8 7679.71 484.804   9
   1  -3   8 7996.05 538.164  48
   1  -3   8 7285.67 522.058  49
  -1   3  -9 1208.04 196.945  34
  -1   3  -9 1285.01 215.192  37
   1  -3   9 998.125 175.003  19
   1  -3   9 1058.82 226.505  48
   1  -3   9 1234.97 242.625  49
   1  -3   9 1159.94 196.914   9
   1  -3   9 971.651 172.549  20
  -1   3  -9 1011.13 154.397  33
   1  -3   9 920.601 182.529  12
   1  -3  10 14034.6 673.042  11
   1  -3  10 13474.0 616.704  20
   1  -3  10 13573.5 618.211  19
   1  -3  10 13418.9 721.131  48
   1  -3  10 14440.7 733.075  49
  -1   3 -10 14755.6 691.447  37
   1  -3  11 8662.85 497.814  48
   1  -3  11 8810.20 499.177  49
  -1   3 -11 8642.06 464.967  37
   1  -2 -13 1945.63 198.242  37
   1  -2 -12 11797.7 584.015  37
  -1   2  12 10900.9 529.753  18
   1  -2 -11 5916.41 415.250  37
  -1   2  11 5525.15 381.449  18
   1  -2 -10 7078.16 461.336  37
  -1   2  10 6055.37 425.092  18
  -1   2  10 7594.70 463.983   4
  -1   2   9 1973.85 230.528   4
   1  -2  -9 1888.98 215.532  41
   1  -2  -9 2229.91 188.253  40
   1  -2  -9 2063.20 249.251  37
  -1   2   8 630.817 101.565  12
  -1   2   8 594.872 107.684  11
   1  -2  -8 647.841 169.831  32
   1  -2  -8 390.514 92.0137  28
  -1   2   8 346.721 122.880   4
  -1   2   8 957.543 291.229   1
   1  -2  -8 476.111 115.073  41
   1  -2  -8 460.255 96.8267  40
   1  -2  -8 608.874 131.221  36
   1  -2  -8 412.556 115.799  37
   1  -2  -7 7354.40 403.209  37
   1  -2  -7 6899.80 327.581  40
   1  -2  -7 6908.76 376.655  36
   1  -2  -7 6973.68 343.355  29
   1  -2  -7 7706.65 624.635  32
  -1   2   7 6886.86 312.104  57
   1  -2  -7 7596.50 366.029  28
  -1   2   7 6580.65 304.318   5
  -1   2   7 8010.12 401.014   4
  -1   2   7 7257.14 326.328  12
  -1   2   7 7285.69 335.884  11
   1  -2  -7 7783.10 378.370  41
   1  -2  -6 41089.0 1232.07  36
   1  -2  -6 41850.0 1205.44  35
   1  -2  -6 39682.7 1167.61  40
   1  -2  -6 39109.9 1245.55  37
   1  -2  -6 37603.5 1604.68  32
  -1   2   6 42009.8 1156.56  12
   1  -2  -6 40139.6 1214.33  41
  -1   2   6 39219.4 1141.02   5
  -1   2   6 44388.3 1248.16   4
   1  -2  -5 79.8428 62.4990  41
   1  -2  -5 61.4656 50.5254  35
   1  -2  -5 33.9571 65.2524  36
   1  -2  -5 64.9762 66.5622  37
   1  -2  -5 64.5218 121.636  32
   1  -2  -5 162.081 82.0988  31
  -1   2   5 76.5044 34.3211  12
  -1   2   5 71.5413 118.289   1
  -1   2   5 34.1345 59.2139   4
  -1   2   4 18428.8 554.674  12
   1  -2  -4 20810.5 649.001  37
   1  -2  -4 18803.8 624.901  36
  -1   2   4 20485.7 638.854   4
  -1   2   4 19555.5 953.307   1
   1  -2  -4 18853.7 814.469  31
  -1   2   4 19699.2 824.186  31
   1  -2  -4 18949.6 933.012  32
   1  -2  -4 20199.3 633.153  41
  -1   2   3 74997.4 2017.81  12
  -1   2   3 84130.9 2132.68   2
  -1   2   3 83019.2 2112.28   4
  -1   2   3 76735.3 2459.23   1
   1  -2  -3 79089.2 2102.87  21
   1  -2  -3 81780.7 2393.80  31
  -1   2   3 79988.1 2390.69  31
   1  -2  -3 82662.6 2515.54  32
   1  -2  -3 80320.2 2116.63  37
  -1   2   2 72846.7 1950.62   4
  -1   2   2 71496.7 1974.70   2
   1  -2  -2 73737.9 2240.59  31
  -1   2   2 70226.3 2228.29  31
  -1   2   2 73350.8 1984.00  14
   1  -2  -2 74009.5 1959.36  21
   1  -2  -2 71353.6 1920.01   9
   1  -2  -2 74521.9 1958.97  22
  -1   2   2 74072.3 1969.00  25
  -1   2   1 1339.77 104.834  25
  -1   2   1 1326.53 111.863  14
   1  -2  -1 1496.15 90.0169   9
  -1   2   1 1175.23 187.366  31
   1  -2   0 13428.4 392.521  12
   1  -2   0 13643.2 431.941  21
   1  -2   0 14108.8 428.561  20
   1  -2   0 13697.4 427.009  19
   1  -2   0 12338.5 423.125   9
  -1   2   0 13828.2 581.883   7
   1  -2   0 13776.7 646.783  31
   1  -2   0 13448.0 653.937  32
  -1   2   0 13286.2 457.719  14
  -1   2   0 13652.3 444.279  15
   1  -2   0 13305.9 445.221  56
  -1   2   0 13310.1 448.140  25
   1  -2   1 9920.19 356.995  56
  -1   2  -1 10268.1 358.168  15
  -1   2  -1 9906.12 377.083  14
  -1   2  -1 9844.45 371.035  25
   1  -2   1 9712.34 375.120  49
   1  -2   1 9800.90 378.085  48
   1  -2   1 9720.16 337.803  22
  -1   2  -1 10031.5 358.094  44
  -1   2  -1 9352.73 353.405  43
   1  -2   1 9500.46 350.960  20
   1  -2   1 10172.5 340.538  21
   1  -2   1 10873.8 586.651  16
  -1   2  -1 9699.78 315.781  17
   1  -2   1 10559.7 358.844  19
  -1   2  -1 9550.38 415.737   7
   1  -2   1 9724.14 352.898   9
   1  -2   1 9782.42 522.674  31
  -1   2  -1 10108.5 537.503  31
   1  -2   1 9822.59 330.958  12
  -1   2  -2 6284.12 278.165  53
  -1   2  -2 6308.66 277.982  54
  -1   2  -2 6084.93 290.675  25
  -1   2  -2 6336.51 202.828  26
  -1   2  -2 5922.86 277.472  52
  -1   2  -2 6140.32 268.493  50
  -1   2  -2 6097.24 288.769  14
  -1   2  -2 6345.85 266.083  15
   1  -2   2 5855.43 294.354  49
   1  -2   2 6467.00 301.842  48
  -1   2  -2 6431.87 275.202  44
   1  -2   2 6811.80 374.000   3
  -1   2  -2 5996.12 250.447   7
  -1   2  -2 6264.41 273.458  43
   1  -2   2 6458.45 245.534  21
  -1   2  -2 6234.04 219.081  17
   1  -2   2 6615.57 474.138  16
   1  -2   2 6247.39 407.008  31
  -1   2  -2 6614.61 419.415  31
   1  -2   2 6045.33 243.583  22
   1  -2   2 6360.80 269.595  56
  -1   2  -2 6048.76 221.556  57
  -1   2  -3 214901. 5738.80  54
  -1   2  -3 217982. 5742.73  53
  -1   2  -3 220675. 5709.99  15
  -1   2  -3 217540. 5761.18  14
  -1   2  -3 223594. 5749.07  52
  -1   2  -3 216969. 5729.47  50
   1  -2   3 220740. 5656.67  22
   1  -2   3 214132. 6021.91   3
   1  -2   3 224580. 5739.46   9
  -1   2  -3 222965. 5718.39  44
  -1   2  -3 212128. 5660.02  46
  -1   2  -3 218934. 5715.69  43
   1  -2   3 221685. 5730.11  20
   1  -2   3 213571. 5654.75  21
  -1   2  -3 194219. 5736.55  34
  -1   2  -3 216805. 5959.51  31
   1  -2   3 223705. 5966.77  31
   1  -2   3 223863. 5732.11  19
   1  -2   3 229342. 6206.31  16
  -1   2  -3 218860. 5622.90  17
   1  -2   3 218251. 5710.30  56
   1  -2   4-8.75901 67.3013  56
  -1   2  -4 10.6747 69.7046  54
  -1   2  -4 36.7320 62.2274  15
   1  -2   4 10.3753 71.1385   9
  -1   2  -4 70.0026 73.1957   8
  -1   2  -4 42.3558 79.0695  50
  -1   2  -4 10.7404 79.4105  53
  -1   2  -4-25.8111 42.5018  45
   1  -2   4 4.94058 41.0037  22
  -1   2  -4-17.6840 62.7049  44
  -1   2  -4-8.85986 60.7482  43
   1  -2   4 56.1603 43.6967  21
   1  -2   4 9.85915 71.4219  20
  -1   2  -4-10.8401 65.1122  34
   1  -2   4-34.6030 135.378  16
   1  -2   4-9.90429 69.4707  19
  -1   2  -4 4.02962 29.4945  17
   1  -2   4 72.0296 88.3148  31
   1  -2   4 105.423 74.3183  12
  -1   2  -5 4692.42 268.234  44
  -1   2  -5 3736.12 246.443   8
  -1   2  -5 3575.58 243.685   8
   1  -2   5 4708.03 297.730   9
  -1   2  -5 3980.51 270.090  15
   1  -2   5 4802.45 203.450  21
   1  -2   5 4623.06 286.776  20
  -1   2  -5 4600.77 294.373  34
   1  -2   5 4324.23 193.967  22
   1  -2   5 4976.89 509.133  16
   1  -2   5 4692.08 283.557  19
  -1   2  -5 4655.47 266.230  43
  -1   2  -5 4858.01 301.976  50
   1  -2   6 11858.9 553.207  20
   1  -2   6 12636.6 553.329  19
  -1   2  -6 11722.0 561.808  34
  -1   2  -6 12101.6 517.030  44
  -1   2  -6 12343.4 577.958  54
  -1   2  -6 12249.2 574.935  53
   1  -2   6 12726.2 572.016   9
  -1   2  -6 13088.7 592.867  52
  -1   2  -6 12459.7 583.107  50
  -1   2  -6 12609.9 522.987  43
   1  -2   6 12879.9 538.316  56
  -1   2  -7 703.484 122.706  43
  -1   2  -7 593.765 114.531  44
   1  -2   7 711.755 134.062  20
  -1   2  -7 551.187 136.213  34
   1  -2   7 326.161 130.767  19
  -1   2  -7 691.584 149.417  54
  -1   2  -7 426.794 126.676  52
  -1   2  -7 603.134 143.830  53
   1  -2   7 603.326 125.706  56
   1  -2   7 747.312 148.426  12
   1  -2   7 766.907 153.249   9
   1  -2   8 136.566 118.992   9
  -1   2  -8 85.4939 70.0240  44
  -1   2  -8 109.608 77.5288  43
  -1   2  -8 99.3955 106.038  34
   1  -2   8 89.4059 100.739  20
  -1   2  -8 184.392 98.2251  52
   1  -2   8 162.737 100.099  19
   1  -2   8 279.851 112.604  12
  -1   2  -8 142.271 85.5196  39
   1  -2   8 92.9114 94.4693  56
  -1   2  -9 2403.54 219.067  33
   1  -2   9 2199.96 304.700  48
   1  -2   9 2548.61 308.693  49
   1  -2   9 2061.66 244.011  20
   1  -2   9 2489.53 259.572  19
   1  -2   9 2612.99 274.105   9
   1  -2   9 2592.53 279.077  11
   1  -2   9 2342.33 274.399  12
  -1   2  -9 2029.38 266.203  37
   1  -2  10 38.1133 114.532   9
   1  -2  10 304.092 147.580  48
   1  -2  10 201.251 144.124  49
  -1   2 -10 217.660 120.491  37
   1  -2  10 67.8775 103.534  20
   1  -2  10 167.723 131.587  11
   1  -2  10 105.268 124.591  12
   1  -2  10 222.137 108.750  19
   1  -2  11 108.938 103.982  11
  -1   2 -11-36.9192 109.186  37
   1  -2  11-106.531 137.330  48
   1  -2  11 42.2868 112.728  49
   1  -1 -12 1198.72 184.580  37
  -1   1  12 961.267 153.823  18
  -1   1  11 3747.44 321.888  56
   1  -1 -11 4019.40 337.012  37
  -1   1  11 3661.54 309.267  18
  -1   1  10 112.098 112.254  18
   1  -1 -10 107.527 119.017  37
  -1   1  10 127.352 108.759   2
  -1   1  10 82.7976 103.834   4
  -1   1   9 59.5641 89.4501  11
  -1   1   9 56.3023 87.0764  12
  -1   1   9-19.1843 96.2064   4
   1  -1  -9 61.2421 114.952  37
   1  -1  -9 34.2218 92.9717  41
   1  -1  -9 55.7366 78.4670  40
   1  -1  -8 676.152 135.428  33
  -1   1   8 964.648 308.518   1
  -1   1   8 764.211 147.152   4
  -1   1   8 523.292 111.575  12
  -1   1   8 512.426 112.633  11
   1  -1  -8 610.281 134.883  37
   1  -1  -8 467.416 119.987  41
   1  -1  -8 653.404 122.074  40
   1  -1  -7-38.7298 107.144  32
   1  -1  -7 12.1181 65.8408  33
   1  -1  -7 17.9872 49.7618  28
  -1   1   7 20.6947 59.2612  12
  -1   1   7 32.7210 69.3718  11
   1  -1  -7 21.3905 65.2090  40
   1  -1  -7-12.6975 76.2693  41
  -1   1   7 27.7578 73.9977   4
   1  -1  -7-15.0083 80.0193  37
  -1   1   6 12564.9 442.130   5
  -1   1   6 13427.2 907.711   1
  -1   1   6 12581.9 441.389  57
   1  -1  -6 12817.4 511.531  41
   1  -1  -6 12679.5 538.718  37
   1  -1  -6 13147.0 494.942  40
   1  -1  -6 12404.3 504.322  33
   1  -1  -6 12118.2 509.280  36
   1  -1  -6 11631.0 578.546  16
   1  -1  -6 13119.3 809.598  32
  -1   1   6 13923.9 496.595  11
  -1   1   6 13181.7 482.109  12
  -1   1   5 26279.5 888.972   8
  -1   1   5 26776.1 788.469   5
  -1   1   5 27664.1 1274.43   1
  -1   1   5 26240.0 757.988   9
   1  -1  -5 26060.7 822.253  50
   1  -1  -5 28912.9 868.396  41
   1  -1  -5 27309.8 881.342  37
   1  -1  -5 25677.5 855.282  33
   1  -1  -5 26615.1 856.748  36
   1  -1  -5 28093.1 1218.73  32
   1  -1  -5 26849.9 898.165  31
   1  -1  -5 27074.0 855.248  55
  -1   1   5 28253.2 814.747  57
  -1   1   5 27825.8 819.571  12
   1  -1  -5 27741.6 1008.65  16
   1  -1  -4 2073.92 150.794  33
   1  -1  -4 1938.37 136.642  36
  -1   1   4 2150.77 118.066  12
   1  -1  -4 1983.47 138.248  55
   1  -1  -4 1962.67 145.182  41
   1  -1  -4 2058.05 151.515  37
  -1   1   4 1733.43 84.4913   9
  -1   1   4 2348.90 158.189   4
  -1   1   4 1668.43 100.797   5
  -1   1   4 1678.65 186.650   8
   1  -1  -4 1637.07 176.473  31
   1  -1  -4 2138.15 279.993  32
   1  -1  -3 273683. 6495.58  33
   1  -1  -3 264260. 6857.39   3
  -1   1   3 284819. 6495.19   4
  -1   1   3 270282. 6426.29  11
  -1   1   3 269206. 6418.73  12
   1  -1  -3 277307. 6704.71  31
   1  -1  -3 277377. 6908.31  32
   1  -1  -3 268038. 6444.71  21
   1  -1  -2 64764.6 1687.36  22
  -1   1   2 62161.2 1635.31  12
   1  -1  -2 64878.9 1687.45  21
   1  -1  -2 64927.5 1916.37  31
  -1   1   2 62906.6 1913.56  31
   1  -1  -2 62834.0 1899.06   3
  -1   1   2 62907.0 1704.32   4
   1  -1  -2 61959.5 1986.71   1
   1  -1  -1 469715. 12333.4   1
   1  -1  -1 463503. 12181.6   3
   1  -1  -1 455821. 12077.9  21
   1  -1  -1 480482. 12038.6   9
  -1   1   1 470682. 12100.8  25
  -1   1   1 469177. 12333.4  31
  -1   1   0 33575.1 1136.42  31
   1  -1   0 32850.7 1128.42  32
  -1   1   0 31706.0 1120.18  32
   1  -1   0 34005.7 919.494  23
   1  -1   0 32799.3 902.053   9
  -1   1   0 33115.5 938.994  25
   1  -1   1 27659.3 965.678  31
  -1   1  -1 26816.7 965.591  31
   1  -1   1 26939.0 944.380  32
  -1   1  -1 26009.5 931.957  32
  -1   1  -1 26425.3 753.481  57
   1  -1   1 27471.9 773.629   9
  -1   1  -1 25994.4 818.015   7
   1  -1   1 27222.4 765.169  21
   1  -1   1 26474.7 764.610  22
   1  -1   1 27191.5 749.622  23
  -1   1  -1 27366.8 760.805  15
  -1   1  -2 46335.5 1254.04  15
   1  -1   2 45830.5 1437.96   3
  -1   1  -2 43965.6 1226.69  57
   1  -1   2 42613.3 1246.78  21
  -1   1  -2 46610.6 1196.41  17
   1  -1   2 46314.9 1543.10  16
  -1   1  -2 48294.5 1314.11  25
   1  -1   2 45869.4 1220.91  23
   1  -1   2 47290.0 1254.72  22
   1  -1   2 47319.4 1467.02  31
  -1   1  -2 44621.3 1404.37  32
  -1   1  -3 33795.8 1020.70  50
  -1   1  -3 34552.4 1032.13  52
  -1   1  -3 34193.6 1045.69  25
   1  -1   3 34042.4 917.529  23
   1  -1   3 36143.2 974.057  22
   1  -1   3 34330.7 1250.62   3
   1  -1   3 33520.9 1022.25   5
   1  -1   3 35042.7 1025.43   9
  -1   1  -3 33636.8 1159.21   8
   1  -1   3 35211.5 987.801  56
  -1   1  -3 34745.8 1013.37  44
  -1   1  -3 34420.7 1012.38  43
   1  -1   3 34642.1 973.304  21
  -1   1  -3 35190.5 992.045  15
  -1   1  -3 36149.9 1048.77  14
   1  -1   3 36252.1 1310.99  16
  -1   1  -3 34000.1 914.443  17
   1  -1   3 34474.5 1156.84  31
  -1   1  -3 33306.8 1088.82  32
  -1   1  -3 34675.6 1026.70  53
  -1   1  -3 33229.9 1020.72  54
  -1   1  -4 1895.50 163.819  50
   1  -1   4 1879.80 136.958  56
  -1   1  -4 1891.55 147.068  44
   1  -1   4 1569.31 150.987   5
   1  -1   4 1678.35 250.868   3
   1  -1   4 1702.68 154.090   9
  -1   1  -4 1904.88 183.770   8
   1  -1   4 1997.56 119.660  22
  -1   1  -4 2043.60 151.096  43
   1  -1   4 1845.31 117.617  21
  -1   1  -4 1791.67 157.911  34
   1  -1   4 1905.83 268.151  16
   1  -1   4 1834.76 190.061  31
  -1   1  -4 1923.36 155.502  32
  -1   1  -4 1622.74 134.601  15
  -1   1  -5 5276.40 229.141  45
  -1   1  -5 6006.77 289.298  44
   1  -1   5 5944.16 279.593  56
  -1   1  -5 6727.44 303.305  43
   1  -1   5 5496.29 232.352  21
  -1   1  -5 5704.73 316.400  34
  -1   1  -5 5139.91 291.807  15
   1  -1   5 5867.31 486.275  16
   1  -1   5 6016.83 320.096   5
   1  -1   5 5888.07 314.073   9
  -1   1  -5 4329.38 249.876   8
   1  -1   5 5748.03 514.510   3
   1  -1   5 5400.86 226.690  22
  -1   1  -5 5562.17 312.464  50
   1  -1   6 15345.9 580.277  56
   1  -1   6 16349.5 907.306  16
  -1   1  -6 16991.3 652.479  54
   1  -1   6 15909.2 640.073   5
   1  -1   6 15396.5 626.296   9
   1  -1   6 13740.5 971.779   3
  -1   1  -6 15655.6 638.825  52
  -1   1  -6 15134.7 631.021  53
  -1   1  -6 15452.3 582.843  43
  -1   1  -6 15432.1 584.285  44
  -1   1  -7 6426.40 340.836  43
   1  -1   7 6662.55 388.172  12
   1  -1   7 6387.87 386.790   9
   1  -1   7 6752.82 386.749  19
   1  -1   7 6805.11 352.209  56
  -1   1  -7 5794.42 327.103  44
   1  -1   7 6166.53 367.599  20
  -1   1  -7 6669.29 393.939  54
  -1   1  -7 6339.32 389.980  52
  -1   1  -7 6859.31 399.278  53
  -1   1  -8 1722.85 226.322  52
   1  -1   8 1833.97 218.657  20
   1  -1   8 2364.60 236.708  19
   1  -1   8 2045.42 229.913   9
   1  -1   8 1818.81 226.903  12
  -1   1  -8 1795.64 182.657  39
  -1   1  -8 2551.15 262.434  37
   1  -1   9 1680.73 223.928   9
   1  -1   9 1881.92 219.509  19
   1  -1   9 1364.47 194.773  20
  -1   1  -9 1167.39 145.842  33
   1  -1   9 1495.87 212.544  12
  -1   1  -9 1148.12 201.971  37
  -1   1  -9 1468.30 161.761  39
   1  -1  10 550.000 157.010   9
  -1   1 -10 546.529 156.126  34
  -1   1 -10 778.132 169.783  37
   1  -1  10 495.708 136.710  19
   1  -1  10 473.808 133.015  20
   1  -1  10 537.908 156.463  12
   1  -1  10 452.756 143.225  11
   1  -1  11 22402.6 902.186  11
  -1   1 -11 21318.3 896.962  37
   1  -1  11 20870.3 927.633  49
   1  -1  11 19848.4 917.718  48
  -1   1 -12 1806.25 210.088  37
   1  -1  12 1637.42 215.651  49
   1  -1  12 1507.99 210.803  48
   1   0 -12 11186.7 538.833  37
   1   0 -11 351.326 130.859  37
  -1   0  11 233.417 123.303  56
  -1   0  11 238.149 122.844  18
  -1   0  10 5842.69 387.051  11
   1   0 -10 6589.57 441.017  37
  -1   0  10 5408.78 407.248  56
  -1   0  10 6198.56 430.356  18
  -1   0   9 2155.02 227.219  12
  -1   0   9 2447.20 238.611  11
   1   0  -9 1945.03 212.054  33
   1   0  -9 1892.55 238.789  37
   1   0  -9 2117.23 220.429  40
  -1   0   8 256.478 102.657  11
  -1   0   8 375.738 113.460  12
   1   0  -8 411.448 110.785  33
   1   0  -8 359.439 116.238  41
   1   0  -8 406.595 115.011  40
   1   0  -8 415.120 125.128  37
   1   0  -7 144.157 96.3349  37
  -1   0   7 207.920 93.2302  12
  -1   0   7 152.926 83.3591  11
   1   0  -7 170.744 85.9037  50
   1   0  -7 358.599 155.961  32
   1   0  -7 322.608 96.4813  33
   1   0  -7 199.129 89.3487  40
   1   0  -7 180.559 90.8261  41
  -1   0   7 55.0971 128.913   1
   1   0  -6 25577.7 879.704  33
   1   0  -6 24852.9 1069.54  16
  -1   0   6 26212.1 1350.17   1
   1   0  -6 26344.8 868.568  40
   1   0  -6 26072.6 915.385  37
  -1   0   6 26356.5 869.851  11
  -1   0   6 25906.1 857.459  12
   1   0  -6 25169.5 1227.38  32
   1   0  -6 25343.3 866.370  50
   1   0  -5 1958.35 154.756  50
   1   0  -5 1671.72 149.060  40
   1   0  -5 1505.33 153.450  37
   1   0  -5 1587.23 149.136  33
   1   0  -5 1535.14 258.970  32
  -1   0   5 1528.26 136.971  11
  -1   0   5 1621.10 139.531  12
  -1   0   5 1702.27 110.760  57
   1   0  -5 1721.41 228.535  16
  -1   0   5 1624.65 107.466   9
  -1   0   5 1400.10 263.406   1
  -1   0   4 7345.42 344.542   8
   1   0  -4 6912.66 565.015   3
  -1   0   4 7493.68 249.501   9
  -1   0   4 7738.74 541.826   1
   1   0  -4 7495.37 315.153  55
  -1   0   4 7668.28 300.988  11
  -1   0   4 7209.13 292.565  12
  -1   0   4 7168.91 271.204  57
   1   0  -4 7438.07 322.520  33
   1   0  -4 7413.88 310.232  36
   1   0  -4 6842.08 296.016  50
   1   0  -4 7281.90 348.261  31
   1   0  -4 7773.20 543.806  32
   1   0  -4 6851.50 447.037  16
  -1   0   3 4.16844 37.9987  57
   1   0  -3 52.4998 51.3954  41
   1   0  -3 19.3027 53.4007  26
   1   0  -3 95.1147 108.377  32
   1   0  -3-12.0694 56.4389  31
   1   0  -3-6.19259 55.7015  33
   1   0  -3 14.0498 44.3444  23
  -1   0   3 23.5259 46.0216   4
  -1   0   3 24.0629 65.3695   8
   1   0  -3-100.489 141.458   3
  -1   0   3 106.719 92.0171   1
  -1   0   3 18.7902 24.2963   9
  -1   0   3 25.0643 45.1835  12
  -1   0   3-13.3307 44.0794  11
   1   0  -3 16.7459 53.1747  55
   1   0  -2 412467. 10611.6  21
  -1   0   2 413859. 10646.9  18
   1   0  -2 417397. 10836.3  31
  -1   0   2 411476. 10624.6  11
  -1   0   2 412106. 10838.3   8
  -1   0   2 406061. 10911.4   1
   1   0  -2 417958. 10955.2   3
   1   0  -2 411393. 10647.0  23
   1   0  -2 415855. 10610.6  22
  -1   0   2 420809. 10620.8  12
  -1   0   2 415429. 10641.6  57
   1   0  -1 322088. 8448.25  31
   1   0  -1 320570. 8227.19  21
  -1   0   1 319842. 8213.00  12
  -1   0   1 318123. 8449.63   8
   1   0  -1 334888. 8455.36   1
  -1   0   1 318253. 8246.77  57
   1   0  -1 321886. 8228.07  22
   1   0   0 22365.6 808.100  32
   1   0   0 21680.2 593.126   5
  -1   0   0 22704.4 803.872   8
   1   0   0 21833.8 623.854  26
  -1   0   0 22426.0 630.262  57
   1   0   0 22402.4 627.911  23
  -1   0  -1 13444.4 370.031  15
  -1   0  -1 12690.5 393.401  57
   1   0   1 12779.0 546.274  31
   1   0   1 12979.4 512.922  32
  -1   0  -1 13312.5 515.812  32
   1   0   1 12885.9 390.513  23
   1   0   1 12914.1 392.894   5
   1   0   2 112841. 3072.00  21
  -1   0  -2 117821. 3043.50  15
   1   0   2 116630. 3156.57  32
   1   0   2 118654. 3269.64  31
  -1   0  -2 118843. 3153.12  32
  -1   0  -2 116431. 3057.62  57
   1   0   2 119833. 3054.59  23
   1   0   2 120063. 3076.45  22
  -1   0  -2 117870. 3270.07   8
   1   0   3 295748. 7759.30  22
   1   0   3 298009. 7726.88  23
   1   0   3 326633. 8101.30   6
  -1   0  -3 303484. 7949.02   8
  -1   0  -3 297524. 7729.76  57
  -1   0  -3 305125. 7790.17  44
  -1   0  -3 307039. 7790.32  43
   1   0   3 308410. 7765.62  21
  -1   0  -3 308415. 7810.81  52
  -1   0  -3 299346. 7803.46  53
   1   0   3 322098. 8060.54  16
   1   0   3 304092. 7949.93  31
  -1   0  -3 293946. 7744.34  32
  -1   0  -3 297651. 7751.18  15
  -1   0  -3 299427. 7803.15  54
  -1   0  -4 13925.8 493.623  44
   1   0   4 14464.7 571.081  31
  -1   0  -4 13913.9 490.995  43
   1   0   4 14324.9 462.921  21
  -1   0  -4 15590.3 516.890  36
  -1   0  -4 14574.9 512.003  35
   1   0   4 14357.9 459.550  22
   1   0   4 13607.9 412.969  23
   1   0   4 15601.4 699.141  16
   1   0   4 15175.8 779.475   3
   1   0   4 14909.2 517.898   5
   1   0   4 16148.9 733.967   6
  -1   0  -4 13810.7 569.149   8
   1   0   5 4913.83 213.858  22
   1   0   5 4996.61 227.869  56
  -1   0  -5 4922.96 252.790  44
  -1   0  -5 4839.13 217.996  45
   1   0   5 5019.17 251.968  31
  -1   0  -5 4740.52 247.595  43
   1   0   5 5072.13 221.085  21
  -1   0  -5 5467.06 283.964  35
  -1   0  -5 4737.35 272.250  34
  -1   0  -5 4857.37 274.717  54
   1   0   5 5252.10 400.854  16
  -1   0  -5 4734.24 274.544  52
  -1   0  -5 4926.79 273.545  53
  -1   0  -5 4592.62 244.916   8
   1   0   5 5398.93 286.070   5
   1   0   5 4236.51 449.869   3
   1   0   5 4616.11 396.491   6
  -1   0  -6 88331.1 2347.89  43
   1   0   6 84753.5 2266.79  21
  -1   0  -6 87031.3 2407.43  35
  -1   0  -6 83699.4 2391.74  34
   1   0   6 80371.2 2620.70  16
   1   0   6 84061.1 2305.60  56
   1   0   6 80404.3 2250.96  22
  -1   0  -6 82459.1 2394.93  52
  -1   0  -6 84114.0 2338.08  44
   1   0   6 83641.9 2986.54   3
   1   0   6 80612.7 2387.89   5
   1   0   6 89275.9 2400.92   9
  -1   0  -7 5883.52 351.139  34
   1   0   7 5612.80 350.178   5
   1   0   7 6021.75 660.217   3
   1   0   7 5696.37 346.442   9
   1   0   7 5571.56 292.017  56
  -1   0  -7 5451.45 343.638  52
  -1   0  -7 5280.33 299.776  39
  -1   0  -7 5668.12 349.125  37
  -1   0  -7 5346.87 302.810  44
  -1   0  -7 5982.87 314.458  43
  -1   0  -8 3307.29 274.640  34
   1   0   8 3134.73 263.219  20
   1   0   8 3306.69 282.028   5
   1   0   8 3418.65 285.638   9
   1   0   8 3481.88 279.399  19
  -1   0  -8 2938.29 222.379  39
  -1   0  -8 3376.00 290.021  37
   1   0   8 3169.56 277.250  12
  -1   0  -9 5090.72 365.222  34
   1   0   9 4884.00 352.092  20
   1   0   9 5387.72 373.747   9
   1   0   9 4660.25 340.989  19
  -1   0  -9 4417.88 279.181  39
  -1   0  -9 5113.31 382.548  37
   1   0   9 5268.99 377.378  12
   1   0  10 264.984 112.415  20
   1   0  10 53.3698 96.7233  19
   1   0  10 155.078 105.382   9
  -1   0 -10 216.776 121.959  34
  -1   0 -10 154.040 115.104  37
   1   0  10 63.7253 104.240  12
  -1   0 -11 3037.29 282.174  34
   1   0  11 3005.80 263.257  19
   1   0  11 2791.45 252.210  20
   1   0  11 2812.92 294.867  11
   1   0  11 2859.09 295.684  12
  -1   0 -11 2630.44 286.892  37
   1   0  12 944.003 174.757  11
   1   0  12 1183.78 200.595  48
   1   0  12 982.579 190.850  49
  -1   0 -12 1107.76 182.102  37
   1   1 -12 7144.15 395.255  37
  -1  -1  11 2633.78 266.131  56
  -1  -1  11 3243.57 288.778  18
   1   1 -11 3440.84 294.207  37
  -1  -1  10 4136.09 351.872  18
   1   1 -10 3759.63 294.142  33
  -1  -1  10 4202.96 328.802  11
  -1  -1  10 3812.17 336.038  56
   1   1 -10 4135.15 350.342  37
   1   1  -9 539.184 150.333  37
   1   1  -9 550.845 142.513  33
  -1  -1   9 604.737 157.028   4
  -1  -1   9 585.271 139.578  12
  -1  -1   9 718.123 155.945  11
  -1  -1   9 528.114 156.787  18
  -1  -1   9 596.970 161.451  56
   1   1  -8 5977.39 411.079  37
   1   1  -8 6273.04 383.550  40
   1   1  -8 5654.22 375.577  33
  -1  -1   8 5993.64 380.917  12
  -1  -1   8 5723.93 377.710  11
  -1  -1   8 6197.56 405.792   4
   1   1  -7 5451.17 533.839  32
   1   1  -7 5752.07 351.414  40
   1   1  -7 5391.82 367.919  37
   1   1  -7 5744.34 356.387  33
  -1  -1   7 5735.70 368.781   4
  -1  -1   7 6014.58 647.314   1
   1   1  -7 5241.96 348.941  50
  -1  -1   7 5946.88 355.886  12
  -1  -1   7 6333.15 366.262  11
   1   1  -6 40.3720 111.692  32
   1   1  -6-12.8846 79.7121  33
   1   1  -6 35.7958 73.8197  40
   1   1  -6 99.4308 60.0368  16
  -1  -1   6 46.5085 137.551   1
   1   1  -6 89.9415 56.4391  53
   1   1  -6 35.7432 55.2893  54
  -1  -1   6 23.5907 78.0122  12
  -1  -1   6 60.9342 70.9585  11
   1   1  -6 12.8302 70.9977  50
   1   1  -5 441.403 96.7441  33
   1   1  -5 342.402 93.9089  50
   1   1  -5 420.234 97.5024  40
   1   1  -5 341.392 94.2578  41
   1   1  -5 324.071 144.863  16
   1   1  -5 560.849 84.1131  54
   1   1  -5 321.420 84.6655  26
  -1  -1   5 555.661 186.053   1
  -1  -1   5 306.630 160.647   7
  -1  -1   5 392.770 68.6768   9
   1   1  -5 445.532 78.7241  53
   1   1  -5 382.837 70.8177  52
  -1  -1   5 323.471 86.9897  11
  -1  -1   5 483.407 94.6003  12
   1   1  -4 4164.20 203.223  54
   1   1  -4 4151.93 203.098  53
   1   1  -4 4270.31 235.588  50
  -1  -1   4 4445.01 229.739  12
  -1  -1   4 4625.96 419.546   1
  -1  -1   4 4245.61 175.098  57
   1   1  -4 4144.94 237.103  41
  -1  -1   4 4211.14 182.420  20
  -1  -1   4 4474.64 186.269  19
   1   1  -4 3729.93 357.854  16
  -1  -1   4 4598.84 236.255  11
  -1  -1   4 4355.55 191.853   9
   1   1  -4 3808.54 225.908  31
   1   1  -4 4232.98 239.063  33
   1   1  -4 4081.84 415.150  32
   1   1  -4 4289.70 239.160  26
  -1  -1   3 13914.3 676.069   1
  -1  -1   3 12738.8 526.825   8
  -1  -1   3 12605.9 400.236  57
   1   1  -3 12951.9 451.146  41
   1   1  -3 12568.9 453.622  26
   1   1  -3 12474.1 659.072  16
  -1  -1   3 12736.0 440.445  11
  -1  -1   3 13262.9 398.723   9
   1   1  -3 12288.2 408.493  23
   1   1  -3 13150.4 717.766  32
   1   1  -3 13020.7 537.106  31
   1   1  -3 12180.5 440.489  50
  -1  -1   3 12723.5 438.027  12
  -1  -1   2 485893. 12443.5   8
  -1  -1   2 497300. 12520.0   1
  -1  -1   2 456682. 12268.7   4
   1   1  -2 462354. 12302.0  17
   1   1  -2 479081. 12292.5  33
  -1  -1   2 472465. 12246.1  57
  -1  -1   2 485471. 12267.1  12
   1   1  -2 474463. 12253.2  23
   1   1  -2 482181. 12201.8  22
  -1  -1   2 489061. 12272.7  11
  -1  -1   2 478486. 12221.4   9
   1   1  -2 477424. 12276.6  41
  -1  -1   1 658175. 16281.0  57
  -1  -1   1 659175. 16249.0   9
  -1  -1   1 650873. 16284.8  11
  -1  -1   1 649927. 16281.3  12
  -1  -1   1 648806. 16482.7   8
  -1  -1   1 668337. 16278.3   2
   1   1  -1 586304. 16230.1   5
  -1  -1   1 656659. 16446.7   1
   1   1  -1 640787. 16497.6   8
   1   1  -1 662014. 16283.6  23
   1   1  -1 625191. 16250.3  22
   1   1  -1 661736. 16250.8  21
   1   1   0 7348.47 234.461  21
   1   1   0 6830.55 244.444  17
  -1  -1   0 7339.00 251.900  25
   1   1   0 6869.79 246.798  26
  -1  -1   0 6815.61 370.779   8
   1   1   0 6222.24 303.361   1
  -1  -1   0 7018.08 353.197   6
  -1  -1   0 6753.52 240.222  11
  -1  -1   0 7913.62 248.764  14
  -1  -1   0 7083.46 240.042  12
  -1  -1   0 6824.67 243.486  57
   1   1   0 7154.43 234.888  22
   1   1   1 27380.2 768.239  17
  -1  -1  -1 29992.1 805.734  25
   1   1   1 27584.0 778.059  26
  -1  -1  -1 26983.2 917.206   7
  -1  -1  -1 27888.2 795.850  11
  -1  -1  -1 30937.7 801.830  14
   1   1   1 28571.7 791.771  23
  -1  -1  -2 504297. 13063.4  25
   1   1   2 505424. 13004.8  26
  -1  -1  -2 519057. 13253.0   8
   1   1   2 508646. 13143.8   7
  -1  -1  -2 520046. 13151.8   7
   1   1   2 525765. 13271.9   8
   1   1   2 515158. 13126.9  32
   1   1   2 506687. 12990.0  17
  -1  -1  -2 510498. 13055.9  14
  -1  -1  -2 506634. 13037.0  57
   1   1   2 513755. 13037.4  23
   1   1   3 972.059 73.1402  23
   1   1   3 943.546 85.7807  22
  -1  -1  -3 885.888 93.8937  14
   1   1   3 856.857 41.3716  17
  -1  -1  -3 842.679 69.7048  57
  -1  -1  -3 803.844 92.3535  25
   1   1   3 1109.12 146.691   8
  -1  -1  -3 1012.80 141.618   8
   1   1   3 969.874 97.9089   7
   1   1   3 1034.97 167.343   6
  -1  -1  -4 300260. 7618.79  36
  -1  -1  -4 289246. 7626.98  35
  -1  -1  -4 293817. 7582.12  45
  -1  -1  -4 287802. 7611.94  44
   1   1   4 299133. 7785.24  16
  -1  -1  -4 298379. 7747.29   8
   1   1   4 288812. 7645.97   7
   1   1   4 300470. 7975.51   6
   1   1   4 293348. 7552.29  23
   1   1   4 292301. 7582.01  22
  -1  -1  -4 288264. 7608.98  43
  -1  -1  -4 290089. 7603.02  39
  -1  -1  -4 301842. 7612.02  37
  -1  -1  -5 139656. 3892.54  37
  -1  -1  -5 136008. 3867.05  39
  -1  -1  -5 148927. 3910.46  34
  -1  -1  -5 148338. 3920.90  35
  -1  -1  -5 156719. 3923.11  36
   1   1   5 161469. 4078.77  16
  -1  -1  -5 141144. 3948.89   8
   1   1   5 154010. 4478.37   3
   1   1   5 146873. 3924.68   7
   1   1   5 153532. 4314.17   6
   1   1   5 143025. 3840.38  22
   1   1   5 141908. 3800.76  23
   1   1   5 150543. 3959.78  31
  -1  -1  -5 146737. 3845.59  45
  -1  -1  -5 146994. 3884.67  44
  -1  -1  -5 149987. 3885.80  43
  -1  -1  -6 59.2429 57.3624  39
  -1  -1  -6 142.370 78.5134  36
  -1  -1  -6 11.3216 59.2020  35
  -1  -1  -6-21.0361 69.5664  34
  -1  -1  -6 106.887 74.9819  37
   1   1   6 140.172 74.6370  16
   1   1   6 209.097 58.6114  56
   1   1   6 75.3362 26.8146  23
   1   1   6 40.9372 53.5187   7
   1   1   6 87.9170 159.227   3
   1   1   6 124.228 76.5374   5
   1   1   6-31.4376 56.9476   6
  -1  -1  -6 8.90407 55.0928  43
  -1  -1  -6 26.7855 59.0563  44
   1   1   6-6.52657 43.7128  21
   1   1   6-12.3597 44.7842  22
   1   1   7 33144.8 1112.79   5
   1   1   7 34617.3 1458.56   6
   1   1   7 36152.9 1722.82   3
  -1  -1  -7 32941.7 1103.51  36
  -1  -1  -7 35443.3 1126.42  35
  -1  -1  -7 33479.6 1086.79  34
   1   1   7 31554.5 977.003  21
   1   1   7 30761.3 962.640  22
  -1  -1  -7 34098.5 1042.02  39
  -1  -1  -7 34293.6 1109.30  37
   1   1   8 78444.3 2767.92   6
   1   1   8 81957.0 2356.15   9
   1   1   8 82382.0 2373.21   5
  -1  -1  -8 81480.5 2335.85  34
  -1  -1  -8 75345.8 2235.89  39
  -1  -1  -8 78016.7 2353.69  37
   1   1   9 18600.5 799.363   5
   1   1   9 19883.8 807.402   9
  -1  -1  -9 17971.9 676.423  39
  -1  -1  -9 18452.3 802.658  37
  -1  -1  -9 19587.9 788.353  34
   1   1  10 29713.9 1117.95  20
   1   1  10 29712.2 1115.22  19
   1   1  10 30382.8 1131.42   9
   1   1  10 33725.0 1198.64  12
  -1  -1 -10 30985.3 1134.81  34
  -1  -1 -10 31025.1 1173.63  37
   1   1  11 2299.97 243.657   9
   1   1  11 2478.80 273.013  12
  -1  -1 -11 1817.67 231.871  34
  -1  -1 -11 1709.84 239.149  37
   1   1  11 2208.07 232.015  19
   1   1  11 2261.61 233.342  20
   1   1  12 41501.6 1356.10  11
   1   1  12 35275.6 1327.89  48
   1   1  12 34794.0 1321.76  49
  -1  -1 -12 40281.5 1360.92  37
   1   1  13 565.105 136.648  48
   1   1  13 762.432 141.396  49
  -1  -1 -13 756.414 145.179  37
  -1  -2  11 16.1798 100.105  18
  -1  -2  11 60.3848 93.4036  56
   1   2 -11 160.843 102.318  37
   1   2 -10 5472.52 361.819  33
  -1  -2  10 6175.89 406.576  11
  -1  -2  10 6371.96 427.946  56
  -1  -2  10 6089.71 419.998  18
   1   2 -10 6813.57 439.888  37
   1   2  -9 9688.37 567.373  37
   1   2  -9 10140.8 538.116  33
  -1  -2   9 10927.1 586.272  18
  -1  -2   9 10840.0 568.638  11
  -1  -2   9 9403.79 535.928  12
  -1  -2   9 11274.6 603.942  56
  -1  -2   8 907.120 171.267  11
  -1  -2   8 827.782 166.776  12
   1   2  -8 649.249 152.302  40
   1   2  -8 803.392 168.204  37
   1   2  -8 763.207 151.065  33
  -1  -2   8 952.418 174.813   4
  -1  -2   8 917.841 185.230  56
   1   2  -8 905.056 177.012  50
  -1  -2   8 756.504 163.919  18
  -1  -2   7 362.869 134.392  56
   1   2  -7 338.435 126.778  50
   1   2  -7 355.939 115.241  40
  -1  -2   7 1030.32 160.775  12
  -1  -2   7 689.655 146.494  11
  -1  -2   7 131.440 97.7766   4
  -1  -2   7 867.546 234.464   1
   1   2  -7 485.898 130.372  33
   1   2  -7 425.256 105.177  54
   1   2  -7 389.803 95.4201  53
   1   2  -6 37274.8 1224.93  40
   1   2  -6 37212.0 1223.70  41
   1   2  -6 35762.5 1660.22  32
   1   2  -6 38449.7 1242.88  33
  -1  -2   6 38852.7 1235.32  11
  -1  -2   6 37399.6 1135.91   9
  -1  -2   6 38461.6 1745.77   1
  -1  -2   6 40138.6 1239.17   4
   1   2  -6 36063.1 1167.97  53
   1   2  -6 36933.1 1172.00  54
   1   2  -6 35983.1 1141.45  52
   1   2  -6 35323.0 1233.09  50
  -1  -2   6 35394.7 1214.30  12
   1   2  -5 2516.97 220.517  50
   1   2  -5 2904.69 190.450  52
   1   2  -5 2598.74 204.655  26
  -1  -2   5 3032.76 222.335  12
   1   2  -5 2772.46 198.585  54
   1   2  -5 2757.94 196.394  53
  -1  -2   5 2822.91 394.312   7
  -1  -2   5 3161.16 391.517   1
   1   2  -5 3003.07 226.858  41
   1   2  -5 3001.27 222.744  40
   1   2  -5 2770.09 362.013  16
  -1  -2   5 2840.68 184.071   9
  -1  -2   5 2931.03 225.553  11
   1   2  -5 3157.06 235.778  33
   1   2  -5 3262.16 411.678  32
  -1  -2   5 3024.95 180.691  19
  -1  -2   5 3002.91 179.439  20
  -1  -2   4 94910.5 3176.07   7
   1   2  -4 94386.6 2620.54  52
   1   2  -4 96597.4 2687.98  50
   1   2  -4 94456.0 2665.83  26
  -1  -2   4 95615.7 2669.29  12
   1   2  -4 99613.3 2677.29  41
  -1  -2   4 99612.3 2603.04  20
  -1  -2   4 100093. 2604.55  19
   1   2  -4 96917.9 3106.00  16
   1   2  -4 98615.9 2707.39  17
  -1  -2   4 101148. 2684.35  11
  -1  -2   4 104358. 2620.81   9
   1   2  -4 96187.3 2641.11  54
   1   2  -4 95592.4 2675.18  55
   1   2  -4 98041.5 2644.52  53
   1   2  -4 85875.3 2662.19  31
   1   2  -4 89328.0 2668.44  31
   1   2  -4 103290. 3226.08  32
   1   2  -3 1393.62 131.854  50
   1   2  -3 1478.57 132.234  26
  -1  -2   3 1404.45 132.036  12
   1   2  -3 1446.42 172.456   8
   1   2  -3 1245.30 262.836   3
  -1  -2   3 1639.41 260.369   7
  -1  -2   3 1411.82 121.322   4
   1   2  -3 1294.58 90.6762  23
   1   2  -3 1255.30 125.224  41
  -1  -2   3 1556.73 109.472  19
  -1  -2   3 1556.64 109.570  20
  -1  -2   3 1511.57 134.883  11
  -1  -2   3 1524.39 112.648   9
   1   2  -3 1405.45 141.753  17
   1   2  -3 727.448 179.096  16
  -1  -2   3 1406.49 88.6297  57
   1   2  -3 1357.84 118.841  54
   1   2  -3 1252.61 115.458  53
   1   2  -3 1416.31 130.314  55
   1   2  -2 5543.97 249.329  50
   1   2  -2 5297.86 209.448  23
   1   2  -2 5115.91 156.803  22
  -1  -2   2 5638.58 209.757  57
   1   2  -2 5217.49 236.690  41
  -1  -2   2 5704.59 221.238   9
  -1  -2   2 5493.48 245.011  11
  -1  -2   2 4693.30 326.647   8
   1   2  -2 5280.42 447.551   3
  -1  -2   2 6105.26 445.612   7
  -1  -2   2 5570.97 236.454   4
   1   2  -2 5651.60 349.691   8
  -1  -2   2 5900.38 356.168   1
   1   2  -2 5228.85 243.934  26
  -1  -2   2 5506.51 215.700  19
  -1  -2   2 5518.06 213.703  20
   1   2  -2 5468.10 241.254  55
  -1  -2   2 5674.66 245.605  12
  -1  -2   2 5449.79 249.403  18
   1   2  -2 5167.27 417.253  16
   1   2  -1 15050.0 460.828  23
   1   2  -1 15152.0 431.762  22
  -1  -2   1 15395.3 461.746  57
  -1  -2   1 16169.1 493.517  11
  -1  -2   1 15559.0 463.450   9
   1   2  -1 16453.7 663.958   8
  -1  -2   1 15802.8 647.679   8
  -1  -2   1 13971.1 692.122   7
  -1  -2   1 14682.1 463.433   4
  -1  -2   1 14706.8 555.354   1
   1   2  -1 15504.0 494.652  15
  -1  -2   1 16120.2 490.918  12
   1   2  -1 13852.6 422.550  21
  -1  -2   1 14658.9 455.696  20
  -1  -2   1 14949.1 456.319  19
  -1  -2   0 37.4307 28.8945   2
   1   2   0 30.8896 77.4697   8
  -1  -2   0-44.8864 84.2674   8
   1   2   0 41.3685 65.8022   6
  -1  -2   0 79.4684 46.1784   9
  -1  -2   0 85.7168 102.988   7
   1   2   0 344.365 59.8025  17
   1   2   0 26.1563 37.3135  23
  -1  -2   0 275.326 62.4944  11
  -1  -2   0 69.6818 51.3492  12
  -1  -2   0 18.9025 41.3085  57
   1   2   0 81.3493 42.2043  15
   1   2   1 48131.8 1284.44  17
  -1  -2  -1 48467.9 1263.54  14
   1   2   1 45916.0 1250.75  15
  -1  -2  -1 46851.5 1293.64  57
   1   2   1 46147.3 1288.88  26
  -1  -2  -1 50152.8 1280.67  25
   1   2   1 47475.7 1508.81   7
   1   2   1 47097.9 1254.56   2
  -1  -2  -1 46945.7 1505.03   8
   1   2   1 48337.9 1486.12   6
  -1  -2  -2 29095.7 782.808  14
   1   2   2 27733.3 738.751  15
   1   2   2 28206.8 780.632  17
  -1  -2  -2 29303.5 799.506  25
   1   2   2 27833.7 789.183  26
   1   2   2 29019.8 1015.98   8
   1   2   2 28291.8 983.454   7
  -1  -2  -2 29002.4 993.131   7
   1   2   3 260589. 6730.91  17
  -1  -2  -3 262562. 6766.73  57
  -1  -2  -3 264643. 6766.07  14
   1   2   3 259685. 6739.46  26
  -1  -2  -3 255112. 6774.27  25
   1   2   3 270766. 7027.27   8
  -1  -2  -3 273099. 7018.48   8
   1   2   3 269185. 6972.23   7
  -1  -2  -3 263858. 6978.96   7
  -1  -2  -4 153365. 3963.02  45
  -1  -2  -4 154504. 4177.30   8
   1   2   4 150596. 4153.81   7
   1   2   4 156508. 4366.92   6
   1   2   4 156129. 4198.31   8
  -1  -2  -4 145851. 3965.83  37
  -1  -2  -4 148818. 3966.98  39
  -1  -2  -4 152737. 4002.15  35
  -1  -2  -4 149246. 3984.08  36
  -1  -2  -5 54125.0 1678.24   8
   1   2   5 54074.7 1706.45   7
   1   2   5 55376.3 1927.99   6
   1   2   5 48787.4 1681.41   8
   1   2   5 56734.8 1571.23  16
  -1  -2  -5 55013.8 1514.45  45
  -1  -2  -5 51969.9 1526.99  34
  -1  -2  -5 54229.4 1566.21  35
  -1  -2  -5 54075.7 1550.27  36
  -1  -2  -5 54486.4 1543.65  37
  -1  -2  -5 53945.4 1519.81  39
   1   2   6 327465. 8753.80   7
   1   2   6 340222. 9129.82   6
  -1  -2  -6 330181. 8524.29  39
  -1  -2  -6 320393. 8569.89  37
   1   2   6 325562. 8471.15  23
   1   2   6 338944. 8511.62  22
  -1  -2  -6 335633. 8602.97  35
  -1  -2  -6 322048. 8576.11  36
  -1  -2  -6 333462. 8549.59  34
   1   2   6 318595. 8611.18  31
   1   2   6 316203. 8607.53  31
   1   2   7 20602.0 681.425  22
   1   2   7 19407.6 639.419  23
  -1  -2  -7 21717.7 787.164  35
  -1  -2  -7 20912.7 744.376  34
  -1  -2  -7 20926.9 775.697  36
  -1  -2  -7 21963.6 779.487  37
  -1  -2  -7 21412.2 711.916  39
   1   2   7 22575.3 795.030   5
   1   2   7 20700.2 1108.13   6
   1   2   8 29887.6 1040.66   5
   1   2   8 27736.0 1405.37   6
  -1  -2  -8 29025.6 983.532  34
  -1  -2  -8 28289.1 1023.11  36
   1   2   8 28071.4 885.779  22
   1   2   8 30377.9 909.320  21
  -1  -2  -8 28947.9 1029.16  37
  -1  -2  -8 28528.9 923.286  39
   1   2   9 129.342 92.7636   5
   1   2   9 226.884 104.925   9
   1   2   9 240.263 112.438   6
  -1  -2  -9 196.936 92.4689  34
  -1  -2  -9 274.320 121.021  37
  -1  -2  -9 113.257 67.3794  39
   1   2  10 5145.07 383.916   5
   1   2  10 5504.74 385.716   9
   1   2  10 5505.86 392.710  12
  -1  -2 -10 5526.46 404.402  37
  -1  -2 -10 5985.66 376.916  34
  -1  -2 -11 42850.9 1394.57  34
   1   2  11 40682.2 1405.29   9
  -1  -2 -11 41098.6 1459.70  37
   1   2  11 44302.1 1460.57  12
   1   2  11 38986.0 1365.02  19
   1   2  11 38595.3 1365.15  20
  -1  -2 -12 7439.49 480.708  37
   1   2  12 8212.16 487.332  11
   1   2  13 8095.04 448.646  48
   1   2  13 7905.44 443.053  49
  -1  -3  11 2341.26 244.298  48
  -1  -3  11 2712.02 259.105  49
   1   3 -10 2208.42 218.645  33
  -1  -3  10 2533.07 260.753  56
  -1  -3  10 2112.50 239.734  18
  -1  -3  10 2067.10 238.513  11
   1   3 -10 2168.76 243.815  37
   1   3  -9 426.686 148.307  37
   1   3  -9 398.039 125.884  33
  -1  -3   9 526.645 164.160  56
  -1  -3   9 427.505 143.139  18
  -1  -3   9 252.076 128.618  12
  -1  -3   9 394.946 140.397  11
   1   3  -8 1718.71 222.365  33
  -1  -3   8 1770.95 227.624  18
  -1  -3   8 1500.27 216.058  11
  -1  -3   8 1734.91 230.315  12
  -1  -3   8 1898.57 252.463  56
  -1  -3   8 1336.58 195.250   4
   1   3  -8 1406.10 216.563  50
   1   3  -8 2050.09 253.837  37
   1   3  -7 1132.11 197.217  50
   1   3  -7 1181.47 160.355  54
   1   3  -7 1188.81 163.544  53
  -1  -3   7 1161.83 207.052  56
   1   3  -7 1335.23 192.927  40
  -1  -3   7 1485.79 208.234  18
  -1  -3   7 1084.13 167.280   4
   1   3  -7 1229.27 189.227  33
  -1  -3   7 1097.57 183.851  11
  -1  -3   7 1076.69 182.525  12
  -1  -3   6 10358.8 547.922  56
  -1  -3   6 11471.5 514.506   4
  -1  -3   6 10036.2 805.653   1
   1   3  -6 10378.6 491.177  53
   1   3  -6 9999.65 484.409  54
   1   3  -6 10375.1 485.007  26
   1   3  -6 10054.5 538.396  50
   1   3  -6 10388.7 470.017  52
  -1  -3   6 10748.0 532.958  11
  -1  -3   6 10620.4 526.610  12
   1   3  -6 9988.70 519.309  33
   1   3  -6 10375.8 841.350  32
  -1  -3   5 17337.3 993.702   1
  -1  -3   5 17740.4 657.764   4
   1   3  -5 17992.2 664.847  54
   1   3  -5 16962.1 651.817  53
   1   3  -5 15540.2 636.391  26
   1   3  -5 16722.1 629.133  52
   1   3  -5 16974.8 703.806  50
  -1  -3   5 16552.9 669.705  12
  -1  -3   5 16757.5 606.180  19
  -1  -3   5 16841.1 605.718  20
   1   3  -5 17014.5 673.307  41
   1   3  -5 16142.1 682.026  17
   1   3  -5 16911.8 1062.95  32
  -1  -3   5 16431.1 614.563   9
  -1  -3   5 16820.4 682.263  11
  -1  -3   5 17433.0 711.447  56
  -1  -3   4 9969.33 392.854  58
   1   3  -4 9827.11 415.018  52
   1   3  -4 9764.70 464.008  50
   1   3  -4 9725.09 430.722  26
  -1  -3   4 9164.73 699.308   7
  -1  -3   4 10729.6 428.417   4
   1   3  -4 9623.49 424.866  54
   1   3  -4 10241.8 432.990  53
  -1  -3   4 10500.7 453.499  12
   1   3  -4 9802.80 434.018  41
   1   3  -4 9669.34 440.400  40
   1   3  -4 9370.18 445.667  17
   1   3  -4 9731.86 726.011  16
  -1  -3   4 10503.0 459.081  11
  -1  -3   4 9656.75 403.996   9
   1   3  -4 9120.28 451.363  31
  -1  -3   4 9749.92 393.826  20
  -1  -3   4 9569.29 391.762  19
  -1  -3   3 48203.0 1407.03  58
   1   3  -3 49334.0 1424.88  52
   1   3  -3 50571.9 1476.51  50
   1   3  -3 49250.6 1446.13  26
   1   3  -3 49459.2 1445.79  55
   1   3  -3 49803.2 1438.98  54
   1   3  -3 50190.1 1440.92  53
   1   3  -3 48024.7 1339.32  23
  -1  -3   3 48337.1 1868.44   7
  -1  -3   3 51772.5 1421.22   4
   1   3  -3 47207.5 1599.70   8
  -1  -3   3 49187.6 1454.81  12
   1   3  -3 47529.8 1432.65  41
   1   3  -3 49553.9 1447.06  40
   1   3  -3 49456.0 1893.29  16
   1   3  -3 47325.0 1478.27  15
   1   3  -3 52814.6 1478.93  17
  -1  -3   3 49520.8 1458.67  11
  -1  -3   3 50386.9 1415.09   9
   1   3  -3 45814.8 1600.36  31
  -1  -3   3 48576.7 1400.40  20
  -1  -3   3 49882.4 1404.31  19
   1   3  -2 391010. 9648.41  52
   1   3  -2 392605. 9690.97  50
   1   3  -2 395666. 9670.91  26
   1   3  -2 383162. 9648.02  41
  -1  -3   2 393883. 9634.02  20
  -1  -3   2 387016. 9632.52  19
  -1  -3   2 394275. 9684.06  11
  -1  -3   2 394003. 9644.40   9
   1   3  -2 388601. 10191.4  16
   1   3  -2 325628. 9515.77  22
   1   3  -2 396094. 9593.79  23
  -1  -3   2 386558. 9854.04   1
  -1  -3   2 398001. 10167.3   7
  -1  -3   2 389982. 9621.74   4
   1   3  -2 388596. 10267.5   3
   1   3  -2 401832. 9951.40   8
   1   3  -2 393187. 9702.31  15
  -1  -3   2 387129. 9676.23  12
  -1  -3   2 379300. 9589.05  57
  -1  -3   2 383149. 9646.10  58
   1   3  -2 398391. 9663.62  54
   1   3  -2 387530. 9664.20  55
   1   3  -2 393405. 9663.39  53
   1   3  -1 73144.0 1978.30  52
   1   3  -1 74462.9 1950.63  23
  -1  -3   1 71271.5 1985.79  58
  -1  -3   1 73105.8 1951.82  57
   1   3  -1 71750.8 1963.79  41
  -1  -3   1 77161.6 2012.22  11
  -1  -3   1 73785.1 1979.89   9
   1   3  -1 72293.9 2248.48   8
  -1  -3   1 67385.6 2025.23   1
  -1  -3   1 68107.7 2239.08   8
  -1  -3   1 73719.6 2365.42   7
  -1  -3   1 73647.1 1946.94   4
   1   3  -1 74497.5 2001.98  15
  -1  -3   1 75914.2 2005.84  12
  -1  -3   1 71577.5 1972.52  19
  -1  -3   1 71252.6 1974.36  20
  -1  -3   1 71315.5 1990.33  18
   1   3  -1 70276.0 1996.07  17
   1   3  -1 72916.6 1986.70  54
   1   3  -1 73391.3 1988.37  53
   1   3  -1 74048.4 1981.24  55
  -1  -3   0 113088. 2984.68  19
  -1  -3   0 113631. 2987.60  20
   1   3   0 118735. 3292.51   8
  -1  -3   0 111627. 3283.95   8
  -1  -3   0 118882. 3361.51   7
  -1  -3   0 108541. 2912.45   2
   1   3   0 119365. 3122.66   6
   1   3   0 107563. 2994.26  17
  -1  -3   0 117468. 2995.97  18
   1   3   0 110353. 3335.38  16
  -1  -3   0 113307. 2974.95  57
  -1  -3   0 109944. 2992.84  56
  -1  -3   0 112569. 2996.11  58
  -1  -3   0 116584. 3008.34  11
  -1  -3   0 116638. 3002.77   9
   1   3   0 114544. 3001.01  26
   1   3   0 108900. 2967.22  23
  -1  -3   0 116649. 3007.04  12
   1   3   0 115154. 2985.69  15
   1   3   1 161530. 4255.95  15
  -1  -3  -1 165666. 4285.29  57
  -1  -3  -1 165168. 4297.48  20
  -1  -3  -1 159170. 4293.24  19
   1   3   1 159780. 4486.02   6
  -1  -3  -1 165215. 4594.87   8
   1   3   1 165280. 4611.24   7
   1   3   1 164881. 4291.82  26
  -1  -3  -1 165249. 4291.29  18
   1   3   1 168247. 4290.95  17
  -1  -3  -2 3043.08 165.300  18
   1   3   2 3135.63 157.123  17
  -1  -3  -2 3127.43 164.438  57
   1   3   2 3377.79 135.420  15
   1   3   2 3334.58 292.972   8
   1   3   2 3397.37 297.905   7
  -1  -3  -2 2948.14 288.276   7
   1   3   2 3372.60 163.603  26
  -1  -3  -2 3192.53 167.594  47
  -1  -3  -3 155.913 41.1933  25
  -1  -3  -3 216.251 71.5183  27
   1   3   3 131.486 46.7468  17
  -1  -3  -3 172.707 65.0020  18
  -1  -3  -3 448.165 132.123   8
  -1  -3  -3 243.665 110.423   7
   1   3   3 97.8600 102.431   7
   1   3   3 191.572 36.1434  15
  -1  -3  -4 1150.53 115.192  27
  -1  -3  -4 1134.75 104.544  39
  -1  -3  -4 1032.21 103.756  37
   1   3   4 1237.23 153.145  32
  -1  -3  -4 1051.29 114.029  28
  -1  -3  -4 1125.51 110.533  36
   1   3   4 1317.85 198.229   8
  -1  -3  -4 1224.80 190.347   8
   1   3   4 1000.18 165.534   7
  -1  -3  -4 1254.47 198.421   7
   1   3   5 31039.5 953.368  16
  -1  -3  -5 33232.7 990.245  34
  -1  -3  -5 37098.1 1073.21  35
  -1  -3  -5 36483.4 1056.51  36
   1   3   5 32615.3 1028.10  32
  -1  -3  -5 34938.5 1036.47  28
  -1  -3  -5 37993.0 983.188  38
  -1  -3  -5 34898.8 1014.24  39
  -1  -3  -5 36292.1 1038.29  37
   1   3   5 36798.5 1274.41   8
   1   3   5 38638.6 1326.20   7
  -1  -3  -6 11045.2 472.705  36
  -1  -3  -6 10733.3 476.408  35
  -1  -3  -6 11221.0 426.968  34
  -1  -3  -6 11236.9 445.294  28
   1   3   6 11449.6 587.109  31
   1   3   6 11701.2 655.903   7
   1   3   6 10632.7 575.510   8
  -1  -3  -6 11700.1 435.784  39
  -1  -3  -6 12317.9 479.682  37
  -1  -3  -7 39103.0 1278.97  36
  -1  -3  -7 40652.3 1221.54  34
   1   3   7 42741.5 1933.40   3
   1   3   7 37251.8 1494.01   7
   1   3   7 41742.6 1756.89   6
  -1  -3  -7 40999.5 1212.15  39
  -1  -3  -7 40447.0 1276.12  37
   1   3   8 4662.51 620.687   3
   1   3   8 5286.98 562.768   6
   1   3   8 4629.94 236.029  23
   1   3   8 4770.78 260.352  22
  -1  -3  -8 4174.71 306.447  36
  -1  -3  -8 4056.57 266.276  34
  -1  -3  -8 4187.82 299.092  37
  -1  -3  -8 4392.82 253.577  39
   1   3   9 1881.31 219.920   5
   1   3   9 2484.95 385.753   6
  -1  -3  -9 1838.72 161.568  39
   1   3   9 1651.67 152.998  21
  -1  -3  -9 1937.73 226.197  36
  -1  -3  -9 1571.90 206.463  37
  -1  -3  -9 1701.33 180.458  34
   1   3  10 4329.61 348.470   5
   1   3  10 3210.43 292.436   9
  -1  -3 -10 4594.11 307.967  34
  -1  -3 -10 4063.49 348.521  36
  -1  -3 -10 4433.56 355.640  37
   1   3  11 3294.59 297.396  12
  -1  -3 -11 3095.91 299.733  37
   1   3  11 2512.37 276.582   5
   1   3  11 2098.11 247.008   9
  -1  -3 -12 23073.0 948.863  37
   1   3  12 22405.9 920.069  12
  -1  -3 -13 2953.45 274.673  37
  -1  -4  10 3547.64 309.360  48
  -1  -4  10 3371.35 303.857  49
   1   4 -10 3376.89 272.908  37
   1   4 -10 3659.17 255.243  33
  -1  -4   9 4979.00 371.588  11
   1   4  -9 5252.07 361.392  33
   1   4  -9 4467.19 361.213  37
  -1  -4   9 5010.36 382.955  56
   1   4  -8 1026.19 190.710  33
   1   4  -8 872.837 179.888  50
  -1  -4   8 895.461 182.536  11
  -1  -4   8 947.751 185.698  12
  -1  -4   8 1197.03 218.018  56
   1   4  -8 927.074 191.904  37
   1   4  -7 448.732 126.941  54
  -1  -4   7 206.849 120.873  11
  -1  -4   7 430.597 140.977  12
  -1  -4   7 382.850 121.877   4
   1   4  -7 544.681 138.712  33
   1   4  -7 351.104 124.055  53
  -1  -4   7 596.008 168.107  56
   1   4  -7 462.923 142.469  50
   1   4  -6 9118.33 452.903  52
   1   4  -6 8982.85 522.491  50
   1   4  -6 8595.53 443.032  26
  -1  -4   6 9190.79 507.248  11
  -1  -4   6 8649.39 483.702  18
   1   4  -6 9173.13 505.367  33
  -1  -4   6 9169.16 511.380  12
   1   4  -6 8642.63 469.143  53
   1   4  -6 8168.91 458.254  54
  -1  -4   6 10205.2 473.507   4
  -1  -4   6 9579.13 541.175  56
   1   4  -5 13116.7 565.528  52
   1   4  -5 14069.7 645.604  50
   1   4  -5 12808.6 564.657  26
  -1  -4   5 13158.2 636.378  56
  -1  -4   5 12729.4 536.852  20
  -1  -4   5 13308.4 544.237  19
   1   4  -5 13129.5 600.465  40
   1   4  -5 13210.9 613.221  17
  -1  -4   5 12826.2 595.677  18
  -1  -4   5 14765.3 569.637   4
  -1  -4   5 13700.4 859.009   1
  -1  -4   5 12926.0 605.071  12
   1   4  -5 14244.8 602.567  54
   1   4  -5 13027.6 589.012  53
   1   4  -5 14092.8 1024.58  32
  -1  -4   5 13342.5 611.301  11
  -1  -4   5 11956.0 546.336   9
  -1  -4   4 31746.0 1064.85  12
   1   4  -4 29164.1 1030.36  54
   1   4  -4 29197.5 1032.41  53
   1   4  -4 31714.0 1037.10  26
  -1  -4   4 32108.8 981.046  58
  -1  -4   4 32694.1 1105.58  56
  -1  -4   4 30127.9 995.998  19
  -1  -4   4 31093.3 1002.04  20
   1   4  -4 31935.9 1056.62  40
  -1  -4   4 33364.1 1064.24  18
   1   4  -4 30411.1 1060.70  17
   1   4  -4 31826.9 1091.67  50
   1   4  -4 31383.0 1030.42  52
  -1  -4   4 29973.7 1296.49   1
  -1  -4   4 29680.9 987.044   4
  -1  -4   4 29775.8 1058.64  11
  -1  -4   4 31865.9 1019.76   9
   1   4  -3 12993.2 518.475  52
   1   4  -3 12743.3 545.799  50
   1   4  -3 12338.7 510.141  26
   1   4  -3 13234.5 530.865  53
   1   4  -3 13695.4 535.589  54
  -1  -4   3 13724.9 547.218  12
  -1  -4   3 12286.0 484.767  58
   1   4  -3 11970.6 399.618  23
  -1  -4   3 12295.9 492.015  19
  -1  -4   3 13356.7 502.175  20
   1   4  -3 13258.7 528.636  40
   1   4  -3 13444.2 518.800  41
   1   4  -3 12513.3 874.555  16
  -1  -4   3 13633.7 532.306  18
   1   4  -3 12964.4 538.225  17
   1   4  -3 12794.0 560.551  15
  -1  -4   3 13601.4 680.903   1
  -1  -4   3 12059.5 824.067   7
  -1  -4   3 13677.6 485.645   4
   1   4  -3 11772.6 653.557   8
   1   4  -3 12176.2 665.836  31
  -1  -4   3 13999.2 551.608  11
  -1  -4   3 13356.8 515.420   9
   1   4  -2 36294.9 1093.08  52
   1   4  -2 37003.3 1104.51  26
   1   4  -2 36316.8 1102.03  54
   1   4  -2 36886.1 1106.85  53
   1   4  -2 37099.7 1089.46  55
   1   4  -2 36056.1 1132.67  15
  -1  -4   2 36358.9 1116.32  12
  -1  -4   2 35335.2 1075.92  58
   1   4  -2 31208.2 939.351  22
   1   4  -2 35528.7 1006.95  23
  -1  -4   2 37533.6 1088.76  20
  -1  -4   2 36800.6 1085.51  19
   1   4  -2 36411.9 1079.96  41
   1   4  -2 36926.9 1100.47  40
  -1  -4   2 37165.1 1043.24  38
   1   4  -2 38655.4 1599.75  16
  -1  -4   2 37484.6 1102.14  18
   1   4  -2 35287.6 1112.16  17
   1   4  -2 36017.2 1364.19   8
  -1  -4   2 37845.1 1546.60   7
  -1  -4   2 38857.7 1042.65   4
  -1  -4   2 38114.3 1209.41   1
   1   4  -2 35788.6 1380.44  31
  -1  -4   2 38026.7 1098.84   9
  -1  -4   2 37362.0 1123.60  11
   1   4  -1 18379.2 611.739  15
  -1  -4   1 18112.0 615.623  12
  -1  -4   1 16510.7 609.703  56
  -1  -4   1 17548.1 592.073  58
   1   4  -1 17997.9 547.104  23
   1   4  -1 17274.2 833.451   8
  -1  -4   1 15441.3 560.038   1
  -1  -4   1 15949.8 886.424   7
  -1  -4   1 15328.1 518.580   4
  -1  -4   1 17676.1 589.060  19
  -1  -4   1 18336.6 592.931  20
   1   4  -1 17575.0 564.654  41
   1   4  -1 17595.6 583.295  40
  -1  -4   1 16867.4 562.381  38
  -1  -4   1 17752.4 593.606  18
   1   4  -1 17025.9 591.249  52
   1   4  -1 17300.8 599.595  26
   1   4  -1 17200.3 595.023  54
   1   4  -1 18044.6 581.342  55
   1   4  -1 16775.8 593.182  53
  -1  -4   1 17163.0 606.820  11
  -1  -4   1 18057.3 601.894   9
   1   4   0 105907. 2804.37  15
  -1  -4   0 103130. 2820.44  12
  -1  -4   0 101996. 2817.32  56
  -1  -4   0 101817. 2814.39  58
   1   4   0 104136. 2772.63  23
  -1  -4   0 105927. 2811.99  20
  -1  -4   0 105799. 2810.01  19
  -1  -4   0 104042. 2792.71  38
   1   4   0 103426. 3237.24  16
   1   4   0 104284. 2824.10  17
  -1  -4   0 103253. 2798.13  18
   1   4   0 101158. 2808.09  53
   1   4   0 102743. 2808.57  54
   1   4   0 102399. 2772.43  55
   1   4   0 104331. 2811.33  51
   1   4   0 102857. 2814.70  50
   1   4   0 109120. 3183.25   8
  -1  -4   0 105192. 3252.27   7
   1   4   0 107634. 2928.04   6
  -1  -4   0 106073. 2824.44  11
  -1  -4   0 107726. 2824.65   9
  -1  -4  -1 3156.64 191.449  19
  -1  -4  -1 3613.85 200.978  20
  -1  -4  -1 3322.63 183.148  38
   1   4   1 3768.86 359.474  16
  -1  -4  -1 3270.41 181.986  18
   1   4   1 3354.04 188.428  17
   1   4   1 3989.06 379.631   7
  -1  -4  -1 3446.71 354.325   7
  -1  -4  -1 3591.55 189.892  56
  -1  -4  -1 3454.54 197.060  58
   1   4   1 3587.49 180.136  15
  -1  -4  -1 3238.98 192.500  12
   1   4   1 3472.32 192.893  50
   1   4   1 3183.40 184.974  51
   1   4   1 3480.44 191.031  26
  -1  -4  -1 3304.24 204.900   9
  -1  -4  -2 1756.29 132.287  38
  -1  -4  -2 2196.27 138.043  39
  -1  -4  -2 1782.02 131.771  18
   1   4   2 1828.05 131.494  17
   1   4   2 1598.06 227.185  16
  -1  -4  -2 1751.99 144.338  28
  -1  -4  -2 1966.70 126.632  56
   1   4   2 1716.04 115.206  15
   1   4   2 1891.36 137.215  26
   1   4   2 1813.13 246.643   8
   1   4   2 1669.27 255.686   7
  -1  -4  -2 1748.58 145.396  20
  -1  -4  -2 1711.03 144.173  19
  -1  -4  -3 2039.29 141.146  37
  -1  -4  -3 1669.39 129.327  38
   1   4   3 1874.08 131.352  17
   1   4   3 1880.24 215.627  16
  -1  -4  -3 1822.37 135.402  18
  -1  -4  -3 2044.47 155.095  28
  -1  -4  -3 2269.38 166.580  27
  -1  -4  -3 1671.31 145.086  11
   1   4   3 1911.55 117.630  15
  -1  -4  -3 1902.34 138.944  58
   1   4   3 1817.59 257.724   8
  -1  -4  -3 1806.66 267.363   7
   1   4   3 2075.13 269.216   7
  -1  -4  -4 35549.2 1085.65  36
   1   4   4 35783.2 1187.84  16
   1   4   4 38613.4 1064.03  17
  -1  -4  -4 35656.7 1074.44  18
  -1  -4  -4 36787.7 1094.20  27
  -1  -4  -4 36901.3 1057.85  38
  -1  -4  -4 36290.6 1065.37  39
  -1  -4  -4 35689.6 1070.25  37
   1   4   4 35049.2 1025.04  15
   1   4   4 39578.3 1423.12   8
   1   4   4 36640.0 1416.76   7
  -1  -4  -4 35863.8 1423.14   7
  -1  -4  -4 35225.2 1058.77  58
  -1  -4  -5 18342.2 625.785  36
  -1  -4  -5 17187.7 621.026  28
  -1  -4  -5 17307.9 585.189  39
  -1  -4  -5 18002.3 572.506  38
  -1  -4  -5 16791.6 599.256  37
   1   4   5 17628.7 855.765   8
   1   4   5 16574.9 869.344   7
  -1  -4  -5 16516.1 596.068  27
   1   4   5 16437.8 565.678  16
   1   4   6 22341.2 1038.11   8
   1   4   6 25672.8 1157.02   7
  -1  -4  -6 24642.2 758.372  38
  -1  -4  -6 24700.4 791.416  39
  -1  -4  -6 23690.3 816.933  37
  -1  -4  -6 25832.6 848.175  36
  -1  -4  -6 24350.1 743.581  34
   1   4   6 24892.5 1073.89  31
  -1  -4  -6 23636.5 821.110  28
   1   4   7 1698.18 260.405   7
  -1  -4  -7 1781.20 152.026  39
  -1  -4  -7 1836.35 183.969  37
  -1  -4  -7 1882.25 143.014  34
  -1  -4  -7 2004.33 196.790  36
  -1  -4  -7 1636.93 165.349  28
   1   4   8 5391.80 672.055   3
   1   4   8 4669.27 549.473   6
  -1  -4  -8 4724.70 317.036  37
  -1  -4  -8 5157.86 274.797  39
  -1  -4  -8 4810.09 262.363  34
  -1  -4  -8 5251.47 346.538  36
  -1  -4  -8 4684.22 291.094  28
   1   4   9 2112.37 370.862   6
   1   4   9 1731.07 164.128  22
  -1  -4  -9 1940.96 170.998  34
  -1  -4  -9 1627.55 207.709  36
  -1  -4  -9 1596.89 197.276  37
  -1  -4  -9 1774.48 160.101  39
   1   4  10 10459.0 570.071   5
   1   4  10 11045.6 914.015   6
  -1  -4 -10 10275.8 470.861  34
  -1  -4 -10 9823.93 560.874  35
  -1  -4 -10 10965.5 578.391  36
  -1  -4 -10 9981.82 554.117  37
   1   4  11 3879.38 339.527   5
  -1  -4 -11 4437.42 358.056  35
  -1  -4 -11 4680.56 366.896  36
  -1  -4 -11 4218.46 352.760  37
   1   4  12 1612.36 210.476  12
  -1  -4 -12 1567.54 220.496  37
   1   4  13 6493.57 399.106  11
  -1  -4 -13 6973.79 426.265  37
  -1  -4 -14 6341.94 369.358  37
   1   5  -9 1746.64 208.546  37
  -1  -5   9 1881.85 231.654  48
  -1  -5   9 1624.21 218.759  49
  -1  -5   9 1597.26 209.312  56
  -1  -5   9 2152.84 225.168  18
   1   5  -9 1717.84 196.187  33
  -1  -5   8 819.517 170.179  11
   1   5  -8 660.429 170.222  37
  -1  -5   8 733.698 188.937  49
  -1  -5   8 986.661 204.451  48
   1   5  -8 910.987 182.688  50
  -1  -5   8 1316.38 194.128  18
  -1  -5   8 1180.16 208.299  56
   1   5  -8 1035.78 178.818  33
   1   5  -7 34.8028 94.5458  54
   1   5  -7 105.000 89.6442  53
   1   5  -7-22.6290 105.817  50
  -1  -5   7-39.6122 111.525  18
   1   5  -7-20.8466 108.989  33
  -1  -5   7 21.3269 109.247  12
  -1  -5   7 85.5878 107.298  11
  -1  -5   7-23.6741 123.770  56
  -1  -5   6 139.305 119.011  56
   1   5  -6 58.5238 109.933  40
  -1  -5   6 171.897 113.058  18
  -1  -5   6 250.013 141.249  12
  -1  -5   6 167.306 111.587  11
   1   5  -6 225.514 86.0463  26
   1   5  -6 245.735 134.256  50
   1   5  -6 166.236 124.891  33
   1   5  -6 192.596 93.5403  52
   1   5  -6 146.795 105.180  53
   1   5  -6 145.935 101.026  54
   1   5  -5 1374.80 196.094  54
   1   5  -5 1075.84 160.418  26
   1   5  -5 1413.79 179.481  52
   1   5  -5 1277.41 191.988  53
   1   5  -5 1582.23 218.319  50
  -1  -5   5 1299.10 207.814  56
  -1  -5   5 1109.69 156.000  20
   1   5  -5 1166.72 176.363  40
  -1  -5   5 1625.20 206.260  18
   1   5  -5 1327.17 194.458  17
  -1  -5   5 1037.98 153.703  19
  -1  -5   5 1453.62 208.407  12
  -1  -5   5 1342.05 198.028  11
   1   5  -5 1792.30 374.043  32
  -1  -5   5 1189.38 147.522   4
  -1  -5   5 1130.09 177.145   9
  -1  -5   4 2041.21 242.581  56
  -1  -5   4 2120.97 206.392  19
  -1  -5   4 1954.37 199.807  20
   1   5  -4 1975.68 208.294  40
  -1  -5   4 2344.14 226.937  18
   1   5  -4 2384.12 230.900  17
   1   5  -4 2408.21 229.817  53
   1   5  -4 1809.47 201.897  54
   1   5  -4 2232.05 209.092  26
  -1  -5   4 2113.29 231.282  12
   1   5  -4 2013.63 207.413  52
  -1  -5   4 2097.04 211.123   9
  -1  -5   4 2302.94 241.570  11
  -1  -5   4 1964.50 166.522   4
  -1  -5   3 8141.61 376.760  58
   1   5  -3 7639.99 444.840  15
  -1  -5   3 8025.42 424.538  12
  -1  -5   3 7955.63 422.462  11
  -1  -5   3 7794.28 406.808   9
  -1  -5   3 7981.35 397.492  19
  -1  -5   3 7163.38 382.377  20
   1   5  -3 8447.29 414.313  40
  -1  -5   3 7310.24 393.578  18
   1   5  -3 8669.45 434.339  17
   1   5  -3 8227.51 423.259  54
   1   5  -3 8272.15 424.160  53
   1   5  -3 8228.85 405.505  26
   1   5  -3 7709.70 401.851  52
  -1  -5   3 7506.99 331.318   4
   1   5  -2 9649.30 445.343  53
   1   5  -2 9696.14 442.754  54
   1   5  -2 9034.62 420.707  26
   1   5  -2 9770.26 440.956  52
   1   5  -2 9193.37 336.250  23
  -1  -5   2 10052.3 421.232  58
  -1  -5   2 10367.1 465.176  12
   1   5  -2 9938.05 478.110  15
  -1  -5   2 9172.07 418.385  20
  -1  -5   2 9594.01 427.532  19
   1   5  -2 10461.6 437.507  40
  -1  -5   2 9900.08 386.897  38
  -1  -5   2 9792.24 432.275  18
   1   5  -2 9031.30 434.987  17
  -1  -5   2 9074.77 445.881  11
  -1  -5   2 9542.33 433.019   9
   1   5  -2 9351.14 636.982   8
  -1  -5   2 7865.31 402.970   1
  -1  -5   2 10325.7 773.386   7
  -1  -5   2 8440.44 343.798   4
   1   5  -2 9037.49 635.490  31
   1   5  -1 68704.1 2356.12   8
  -1  -5   1 70230.0 2507.41   7
  -1  -5   1 60226.7 1777.19   2
  -1  -5   1 70863.2 1946.59  58
  -1  -5   1 69116.6 1994.92  56
   1   5  -1 70114.2 1966.43  53
   1   5  -1 69439.8 1963.15  54
   1   5  -1 71022.2 1919.03  55
   1   5  -1 72561.8 1963.89  26
   1   5  -1 69171.0 1954.77  52
   1   5  -1 70772.3 1977.23  50
   1   5  -1 69816.8 1870.51  23
   1   5  -1 67861.2 2373.13  31
   1   5  -1 67568.8 1872.52  44
   1   5  -1 70560.1 1879.07  43
   1   5  -1 71147.2 1934.40  40
  -1  -5   1 71012.3 1920.34  38
  -1  -5   1 71290.0 1939.46  18
   1   5  -1 72447.0 2554.72  16
   1   5  -1 68168.0 1974.16  15
  -1  -5   1 72326.8 1986.22  12
  -1  -5   1 70646.6 1954.19  19
  -1  -5   1 68391.0 1954.12  20
  -1  -5   1 71183.1 1972.71   9
   1   5   0 18859.0 596.471  55
  -1  -5   0 18366.6 635.834  58
  -1  -5   0 17542.8 650.473  56
  -1  -5   0 15923.8 577.936  48
  -1  -5   0 16912.3 584.825  49
   1   5   0 18216.7 590.127  23
  -1  -5   0 18902.9 647.175  19
  -1  -5   0 18585.6 643.079  20
   1   5   0 18768.1 604.327  40
  -1  -5   0 18013.9 613.761  38
   1   5   0 19334.6 1032.59  16
   1   5   0 18049.5 641.686  17
  -1  -5   0 17387.2 612.419  18
   1   5   0 17041.4 985.369   7
  -1  -5   0 17150.4 982.954   7
   1   5   0 17191.7 701.059   6
   1   5   0 17711.4 930.543   8
   1   5   0 18177.5 642.439  51
   1   5   0 18889.1 642.575  52
   1   5   0 17372.9 641.563  50
   1   5   0 18676.8 638.010  15
   1   5   0 17794.2 947.715  31
  -1  -5   0 17898.7 655.147   9
   1   5   1 47757.4 1373.77  15
   1   5   1 47230.4 1322.88  55
  -1  -5  -1 49497.1 1410.00  19
  -1  -5  -1 47382.7 1403.46  20
   1   5   1 46597.4 1326.67  40
  -1  -5  -1 48020.9 1380.15  38
   1   5   1 46808.0 1788.63  16
   1   5   1 47661.9 1399.63  17
  -1  -5  -1 49654.9 1368.36  18
   1   5   1 47906.9 1785.08   8
  -1  -5  -1 47994.6 1864.13   7
  -1  -5  -1 46577.6 1387.04  56
  -1  -5  -1 47923.4 1392.57  58
   1   5   1 46645.4 1390.60  50
   1   5   1 46184.6 1384.63  51
  -1  -5  -1 46132.4 1418.48   9
  -1  -5  -2 1442.99 145.615  20
  -1  -5  -2 1764.52 162.507  19
  -1  -5  -2 1489.00 134.456  38
   1   5   2 1586.47 242.263  16
   1   5   2 1457.02 137.659  17
  -1  -5  -2 1538.57 129.540  18
  -1  -5  -2 1695.02 151.949  28
   1   5   2 1775.63 146.930  26
   1   5   2 1696.21 131.556  15
  -1  -5  -2 1708.74 137.534  56
  -1  -5  -2 1412.40 139.431  58
   1   5   2 1348.22 257.379   7
  -1  -5  -2 1760.27 296.003   7
  -1  -5  -2 1742.05 154.336  11
  -1  -5  -3 880.217 116.470  11
  -1  -5  -3 848.288 110.829  12
  -1  -5  -3 817.946 122.442  19
   1   5   3 909.793 109.084  17
  -1  -5  -3 868.443 102.929  18
   1   5   3 910.074 178.519  16
  -1  -5  -3 899.000 128.116  28
   1   5   3 887.815 107.513  26
   1   5   3 973.228 97.8951  15
  -1  -5  -3 963.615 118.773  58
  -1  -5  -3 888.908 94.6163  56
   1   5   3 987.678 206.610   8
   1   5   3 1048.48 248.590   7
  -1  -5  -3 744.375 122.987  20
  -1  -5  -4 8914.60 397.094  27
  -1  -5  -4 8996.42 369.575  38
  -1  -5  -4 9297.22 369.594  39
  -1  -5  -4 9307.83 377.144  37
  -1  -5  -4 9023.89 388.999  36
  -1  -5  -4 8246.64 390.131  28
  -1  -5  -4 8432.92 325.224  56
  -1  -5  -4 8455.19 368.148  58
   1   5   4 8691.11 337.405  15
   1   5   4 7476.04 590.471   8
   1   5   4 9276.04 458.989   1
   1   5   4 9333.78 658.346   7
  -1  -5  -4 7526.17 608.232   7
   1   5   4 9211.52 505.556  16
  -1  -5  -4 8294.82 350.046  18
   1   5   4 8385.80 364.165  17
  -1  -5  -4 8030.59 375.091  11
  -1  -5  -5 1385.58 133.267  39
  -1  -5  -5 1555.26 134.371  38
  -1  -5  -5 1370.72 143.674  37
   1   5   5 1269.91 153.827  16
   1   5   5 1502.82 137.235  17
  -1  -5  -5 1391.43 158.211  28
   1   5   5 1548.76 274.841  31
  -1  -5  -5 1285.28 143.347  27
   1   5   5 1255.87 110.352  15
   1   5   5 1348.56 252.715   8
   1   5   5 776.927 218.096   7
   1   5   5 1469.19 215.324   1
  -1  -5  -5 1253.26 142.603  36
  -1  -5  -6 10057.2 454.948  36
   1   5   6 8706.83 646.904  31
  -1  -5  -6 9926.81 454.446  28
  -1  -5  -6 9797.04 423.707  27
   1   5   6 8329.52 621.163   8
   1   5   6 9696.79 713.808   7
  -1  -5  -6 9607.40 395.906  38
  -1  -5  -6 10262.3 413.859  39
  -1  -5  -6 10440.8 441.913  37
   1   5   6 8944.46 371.771  15
   1   5   7 1343.50 232.606   8
   1   5   7 2192.62 324.829   7
   1   5   7 2144.96 295.277  31
  -1  -5  -7 1910.34 191.755  28
  -1  -5  -7 2023.93 201.157  36
  -1  -5  -7 2227.24 197.926  37
  -1  -5  -7 2016.52 154.936  38
  -1  -5  -7 1832.18 157.436  39
   1   5   8 7746.48 781.939   3
  -1  -5  -8 6795.65 384.580  28
  -1  -5  -8 6935.09 404.657  35
  -1  -5  -8 7070.28 409.146  36
  -1  -5  -8 6389.36 383.117  37
  -1  -5  -8 7075.88 344.029  39
  -1  -5  -9 55.3778 94.5611  36
  -1  -5  -9-17.4189 96.3813  37
  -1  -5  -9 111.055 86.5565  35
   1   5   9 63.3800 132.545   6
   1   5   9 60.8084 63.5893   1
  -1  -5  -9 10.6400 54.5111  39
  -1  -5 -10 4581.07 358.122  35
  -1  -5 -10 4186.18 343.877  36
   1   5  10 4367.78 576.878   6
  -1  -5 -10 4086.01 339.907  37
   1   5  11 1471.73 213.438   5
  -1  -5 -11 1724.47 238.753  37
  -1  -5 -11 2089.40 248.717  36
  -1  -5 -11 1481.78 217.591  35
  -1  -5 -12 40.9338 117.219  37
  -1  -5 -13 324.225 126.612  37
  -1  -5 -14 567.198 134.919  37
  -1  -6   8 3403.67 307.099  11
   1   6  -8 2972.50 274.887  37
  -1  -6   8 3109.62 278.172  18
  -1  -6   8 3330.60 301.092  56
  -1  -6   8 3141.97 290.815  49
  -1  -6   8 3227.66 294.083  48
   1   6  -8 3993.37 299.027  33
   1   6  -7 1421.66 195.158  54
  -1  -6   7 1560.95 214.895  18
   1   6  -7 1714.62 227.844  33
   1   6  -7 1761.08 238.540  50
  -1  -6   7 1623.32 235.174  49
  -1  -6   7 1939.62 245.625  48
   1   6  -7 1495.58 199.183  53
  -1  -6   7 1964.07 260.165  56
  -1  -6   7 2199.79 259.585  12
  -1  -6   7 2084.08 257.245  11
  -1  -6   6 1397.02 239.165  56
  -1  -6   6 1641.22 213.494  18
   1   6  -6 1461.50 203.856  54
   1   6  -6 1641.34 218.123  53
  -1  -6   6 1534.23 230.525  48
  -1  -6   6 1543.92 227.468  49
   1   6  -6 1468.50 225.577  50
   1   6  -6 1172.83 177.520  52
  -1  -6   6 1528.72 227.950  12
  -1  -6   6 1370.55 220.155  11
   1   6  -5 12253.8 616.383  53
   1   6  -5 12601.5 622.153  54
   1   6  -5 11910.5 561.471  26
  -1  -6   5 11769.1 575.906  19
  -1  -6   5 12246.5 580.165  20
   1   6  -5 12614.3 625.660  40
  -1  -6   5 12390.3 617.796  18
   1   6  -5 12482.0 633.752  17
   1   6  -5 15286.5 1148.62  32
  -1  -6   5 13316.6 666.408  11
  -1  -6   5 10298.1 585.778   9
  -1  -6   5 12558.9 651.803  12
  -1  -6   5 14285.2 705.714  56
   1   6  -5 13059.9 613.526  52
   1   6  -4 4008.81 313.638  52
   1   6  -4 4210.34 301.684  26
   1   6  -4 4058.82 316.068  40
  -1  -6   4 3988.75 310.246  18
   1   6  -4 4070.43 328.709  17
  -1  -6   4 4271.14 341.065  11
  -1  -6   4 3906.43 321.819   9
  -1  -6   4 3718.86 294.329  19
  -1  -6   4 3973.19 305.064  20
  -1  -6   4 4675.32 356.975  12
  -1  -6   4 4392.68 362.559  56
   1   6  -4 4142.87 329.715  54
   1   6  -4 4445.30 342.049  53
   1   6  -3 5430.61 377.328  50
   1   6  -3 5661.57 361.916  52
   1   6  -3 5664.52 346.636  26
  -1  -6   3 5888.18 357.823  19
  -1  -6   3 6051.20 362.660  20
   1   6  -3 5542.80 352.083  40
  -1  -6   3 5773.45 352.062  18
   1   6  -3 5718.36 373.134  17
  -1  -6   3 5417.18 360.298   9
  -1  -6   3 5578.53 379.649  11
  -1  -6   3 5247.14 370.026  12
   1   6  -3 5355.51 406.747  15
  -1  -6   3 5721.90 321.353  58
   1   6  -3 5998.97 374.448  54
   1   6  -3 5464.16 363.525  53
   1   6  -2 1447.93 179.680  52
   1   6  -2 1507.46 185.838  50
   1   6  -2 1542.83 174.176  26
  -1  -6   2 1622.74 185.176  48
  -1  -6   2 1408.51 169.266  49
  -1  -6   2 1545.20 190.768  12
   1   6  -2 1399.90 186.320  15
  -1  -6   2 1615.94 181.640  20
  -1  -6   2 1314.42 137.710  38
   1   6  -2 1643.95 179.331  40
   1   6  -2 1879.23 201.366  17
  -1  -6   2 1428.77 169.096  18
  -1  -6   2 1284.05 163.703  19
  -1  -6   2 1416.08 187.200   9
  -1  -6   2 1973.23 180.068  58
   1   6  -2 1623.14 190.820  53
   1   6  -2 1535.62 184.171  54
   1   6  -1 2649.62 385.281   8
  -1  -6   1 2819.90 246.077  56
  -1  -6   1 2887.90 220.837  58
   1   6  -1 3347.40 242.787  54
   1   6  -1 2915.78 232.430  53
   1   6  -1 2631.72 220.698  26
   1   6  -1 2743.04 237.056  15
   1   6  -1 2852.25 233.179  52
   1   6  -1 2885.54 237.323  50
  -1  -6   1 2613.18 206.846  49
  -1  -6   1 2581.05 207.476  48
   1   6  -1 2969.43 175.135  23
   1   6  -1 2665.13 178.976  44
   1   6  -1 2718.64 180.651  43
  -1  -6   1 2795.48 203.698  38
   1   6  -1 2554.27 202.823  40
   1   6  -1 2635.11 232.029  17
  -1  -6   1 2726.68 208.374  18
   1   6  -1 2992.59 399.748  31
  -1  -6   1 2521.98 223.554  19
  -1  -6   1 2668.66 228.200  20
  -1  -6   1 2686.44 238.326   9
   1   6   0 11307.2 433.402  55
   1   6   0 11569.0 489.268  26
  -1  -6   0 11816.5 518.007  56
  -1  -6   0 12082.6 495.348  58
  -1  -6   0 10344.8 431.016  48
  -1  -6   0 10232.0 430.077  49
   1   6   0 11402.2 435.242  23
   1   6   0 11337.7 801.361  31
  -1  -6   0 12329.1 508.145  19
  -1  -6   0 11561.3 499.139  20
  -1  -6   0 11445.6 471.063  38
   1   6   0 11900.3 452.887  40
  -1  -6   0 11995.7 467.898  18
   1   6   0 12047.3 503.795  52
   1   6   0 10830.0 492.143  50
   1   6   0 11566.7 498.886  15
   1   6   0 10728.7 770.433   8
   1   6   0 10627.5 829.924   7
  -1  -6   0 10640.9 821.511   7
   1   6   0 10335.5 508.357   6
  -1  -6   0 11339.4 511.293   9
   1   6   1 87.0870 73.8597  50
   1   6   1 128.236 78.3046  51
   1   6   1 176.988 80.2196  53
   1   6   1 142.533 81.9549  54
   1   6   1 167.181 53.9078  55
   1   6   1 145.695 68.0560  15
  -1  -6  -1 231.146 85.4338  58
  -1  -6  -1 245.912 94.3018  56
   1   6   1 205.658 70.6482  23
  -1  -6  -1 95.0783 88.8232  20
   1   6   1 130.229 62.1772  40
  -1  -6  -1 151.327 79.7268  38
   1   6   1 250.632 157.524  16
   1   6   1 102.759 73.6870  17
  -1  -6  -1 94.1320 66.4623  18
  -1  -6  -1 106.148 86.4050  19
   1   6   1 79.6692 125.010   8
   1   6   1 130.843 182.452   7
  -1  -6  -1 90.1654 141.466   7
  -1  -6  -1 345.995 104.716   9
   1   6   1-41.9256 151.904  31
  -1  -6  -1 138.506 92.7751  11
  -1  -6  -2 84702.4 2642.25  20
  -1  -6  -2 87560.9 2654.27  19
  -1  -6  -2 93254.1 2627.65  38
  -1  -6  -2 100679. 2591.38  18
   1   6   2 96146.5 3127.22  16
   1   6   2 96089.7 2647.85  17
  -1  -6  -2 94200.0 3249.13   7
   1   6   2 94396.5 2627.87  50
   1   6   2 92958.9 2625.73  51
   1   6   2 98192.4 2643.20  26
  -1  -6  -2 96123.7 2650.73  12
   1   6   2 91638.7 2601.45  15
  -1  -6  -2 95053.4 2619.09  56
  -1  -6  -2 97209.1 2642.55  58
  -1  -6  -2 99722.0 2656.42  11
  -1  -6  -3 10733.7 476.744  20
  -1  -6  -3 10742.3 480.986  19
  -1  -6  -3 10563.8 450.232  38
  -1  -6  -3 9089.48 403.829  18
   1   6   3 11996.7 717.270  16
   1   6   3 12397.5 478.477  17
   1   6   3 10937.5 790.509  31
  -1  -6  -3 10310.2 470.444  28
  -1  -6  -3 11527.3 475.308  12
   1   6   3 11012.9 432.479  15
  -1  -6  -3 11213.7 440.365  56
  -1  -6  -3 10492.8 464.721  11
   1   6   3 12032.5 473.228  26
   1   6   3 10746.7 776.597   8
   1   6   3 12173.5 831.024   7
  -1  -6  -4 251.680 95.9638  27
   1   6   4 255.789 84.3313  26
  -1  -6  -4 316.760 99.3079  28
  -1  -6  -4 161.482 77.7609  38
  -1  -6  -4 231.663 86.6839  36
   1   6   4 333.472 163.182  31
   1   6   4 249.490 72.9799  15
  -1  -6  -4 232.866 73.8996  56
   1   6   4 282.171 163.343   8
   1   6   4 173.955 164.053   7
  -1  -6  -4 176.654 166.596   7
  -1  -6  -4 163.301 86.1338  11
   1   6   4 209.411 116.264  16
   1   6   4 250.885 93.5656  17
  -1  -6  -4 188.351 69.3828  18
   1   6   5 26669.3 842.973  15
   1   6   5 27963.9 890.603  17
   1   6   5 24581.9 1008.97  16
  -1  -6  -5 27517.9 878.068  38
   1   6   5 25541.9 1302.65   8
   1   6   5 26409.2 746.414   2
   1   6   5 26879.9 1367.42   7
  -1  -6  -5 23399.7 1308.19   7
   1   6   5 23446.9 997.485   1
  -1  -6  -5 26254.0 911.956  36
   1   6   5 26710.0 1326.96  31
  -1  -6  -5 26683.4 915.244  27
   1   6   6 39913.0 1198.64  15
   1   6   6 39558.7 1237.64  17
  -1  -6  -6 38957.7 1223.86  38
  -1  -6  -6 43578.5 1281.57  37
   1   6   6 42084.3 1563.74   1
  -1  -6  -6 39350.6 1286.06  36
  -1  -6  -6 38671.5 1291.21  28
   1   6   6 40231.0 1725.85  31
  -1  -6  -6 39587.5 1256.75  27
   1   6   7 1898.15 156.642  15
   1   6   7 2222.42 184.751  17
  -1  -6  -7 1746.56 188.285  37
  -1  -6  -7 1953.85 170.737  38
   1   6   7 2237.30 350.061   1
  -1  -6  -7 1862.17 199.008  36
  -1  -6  -7 1920.62 207.876  35
   1   6   7 1936.69 302.170  31
  -1  -6  -7 1387.29 181.284  28
  -1  -6  -7 1534.87 162.944  27
   1   6   8 1979.93 356.639   1
  -1  -6  -8 2249.69 229.526  35
  -1  -6  -8 2313.43 227.579  36
  -1  -6  -8 1680.58 153.596  38
  -1  -6  -8 1842.10 204.521  37
   1   6   8 1860.49 161.967  15
  -1  -6  -8 1938.29 212.417  28
   1   6   8 1640.35 164.677  17
  -1  -6  -9 20442.5 849.866  35
  -1  -6  -9 19760.6 840.122  36
  -1  -6  -9 20220.2 826.551  28
  -1  -6  -9 21499.0 846.515  37
   1   6   9 19517.7 741.053  17
   1   6   9 20447.2 1249.93   1
   1   6   9 22489.0 1430.30   6
   1   6  10 5849.89 705.291   6
  -1  -6 -10 5391.04 387.217  37
  -1  -6 -10 5458.29 398.153  36
  -1  -6 -10 5009.91 382.064  35
   1   6  11 6811.54 450.863   5
  -1  -6 -11 6607.64 447.091  35
  -1  -6 -11 6868.63 463.133  36
  -1  -6 -11 6082.13 424.798  37
  -1  -6 -12 106.200 99.3799  36
  -1  -6 -12 221.044 115.135  37
  -1  -6 -12 101.025 96.8750  35
  -1  -6 -13 2726.15 267.977  37
  -1  -6 -14-13.8319 85.5637  37
   1   7  -8-12.7230 80.9213  33
  -1  -7   7 271.227 141.887  56
  -1  -7   7 228.083 107.949  18
  -1  -7   7 54.6896 112.879  11
  -1  -7   7 131.634 101.907  48
  -1  -7   7 243.798 126.134  49
   1   7  -7 259.323 122.596  50
   1   7  -7 152.654 93.0478  54
   1   7  -7 222.854 91.0873  53
   1   7  -7 294.006 108.615  33
  -1  -7   6 10990.0 565.599  18
  -1  -7   6 11130.4 609.581  11
  -1  -7   6 10734.5 584.924  48
  -1  -7   6 12681.5 618.154  49
   1   7  -6 10494.0 524.980  52
   1   7  -6 10940.6 565.466  54
   1   7  -6 11252.7 572.433  53
  -1  -7   6 11467.1 621.155  12
  -1  -7   6 12225.7 646.597  56
  -1  -7   5 18628.8 843.677  12
   1   7  -5 17314.5 770.742  52
  -1  -7   5 19714.1 834.870  49
  -1  -7   5 18448.1 823.029  48
  -1  -7   5 17514.4 759.834  19
  -1  -7   5 18190.1 769.128  20
  -1  -7   5 18674.1 866.559  56
  -1  -7   5 18428.9 787.316  18
   1   7  -5 17984.8 796.400  17
  -1  -7   5 18991.2 846.877  11
   1   7  -5 17396.1 799.345  54
   1   7  -5 17436.6 799.051  53
   1   7  -5 19361.3 848.255  33
  -1  -7   4 8510.70 480.249  19
  -1  -7   4 8607.95 486.981  20
   1   7  -4 8641.26 512.960  53
   1   7  -4 8043.90 499.844  54
   1   7  -4 8700.90 463.926  26
  -1  -7   4 8741.91 492.999  18
   1   7  -4 9345.91 520.667  17
  -1  -7   4 7892.25 489.030   9
  -1  -7   4 8977.22 540.325  12
  -1  -7   4 8466.09 501.112  49
  -1  -7   4 8185.95 500.044  48
  -1  -7   4 8690.18 548.054  56
   1   7  -4 8873.35 503.342  52
   1   7  -4 8993.74 539.713  50
  -1  -7   3 16822.1 751.246  49
  -1  -7   3 17835.0 769.167  48
   1   7  -3 18180.9 765.238  40
  -1  -7   3 17848.8 753.527  18
   1   7  -3 18031.4 835.009  15
   1   7  -3 18238.0 794.667  17
  -1  -7   3 18912.0 804.976   9
   1   7  -3 18569.7 754.273  26
  -1  -7   3 17656.4 766.295  19
  -1  -7   3 18126.8 778.156  20
  -1  -7   3 18806.5 819.561  12
   1   7  -3 19286.5 806.395  53
   1   7  -3 18986.9 803.117  54
   1   7  -3 18890.1 794.229  52
   1   7  -3 19325.5 835.107  50
  -1  -7   2 7180.16 419.875  48
  -1  -7   2 8346.24 438.351  49
   1   7  -2 6985.86 468.908  15
  -1  -7   2 7898.30 449.475  19
  -1  -7   2 8349.30 460.471  20
   1   7  -2 9037.63 452.487  40
   1   7  -2 8858.56 479.962  17
  -1  -7   2 8656.19 439.853  18
  -1  -7   2 8484.23 483.217   9
   1   7  -2 8549.87 448.289  26
   1   7  -2 7449.14 453.861  53
   1   7  -2 8219.12 469.853  54
   1   7  -2 8186.85 476.733  50
   1   7  -2 8449.33 464.701  52
  -1  -7   1 14.0416 84.3485  58
  -1  -7   1-18.0619 94.4346  56
   1   7  -1 47.6508 95.4118  52
   1   7  -1-34.5497 98.9395  15
   1   7  -1 44.7815 76.4707  26
  -1  -7   1 72.8771 75.1427  49
   1   7  -1 83.5085 87.3238  50
  -1  -7   1 98.2100 65.4605  48
   1   7  -1 44.2224 36.9746  23
   1   7  -1 40.0643 59.2533  44
   1   7  -1 50.2563 56.6063  43
   1   7  -1 12.6155 69.8077  40
  -1  -7   1 36.9756 65.7214  38
   1   7  -1 16.4850 78.9966  17
  -1  -7   1 75.7810 74.7133  18
  -1  -7   1 63.5679 96.8976  19
  -1  -7   1 34.5499 97.2774   9
  -1  -7   1 150.140 111.696  11
  -1  -7   1-32.0353 88.6297  20
   1   7   0 5329.69 328.790  26
   1   7   0 5042.59 333.666  15
  -1  -7   0 4649.45 325.383  12
   1   7   0 5136.14 329.698  50
   1   7   0 4787.15 324.426  52
  -1  -7   0 4648.80 266.752  48
  -1  -7   0 4918.25 273.174  49
   1   7   0 4702.65 258.874  23
   1   7   0 4777.38 277.992  44
   1   7   0 5099.87 283.239  43
  -1  -7   0 5168.65 308.473  38
   1   7   0 5078.00 284.416  40
  -1  -7   0 5290.91 293.588  18
  -1  -7   0 5388.98 349.021  56
  -1  -7   0 5393.75 323.356  58
  -1  -7   0 4718.02 325.859  20
  -1  -7   0 5183.80 339.379  19
  -1  -7   0 5221.28 337.906  11
  -1  -7   0 4727.82 339.313   9
  -1  -7  -1 36646.5 1189.70  12
   1   7   1 34315.3 1161.20  15
  -1  -7  -1 36654.3 1185.12  56
  -1  -7  -1 34159.2 1162.04  58
   1   7   1 34756.7 1108.13  23
  -1  -7  -1 36193.8 1197.87  19
  -1  -7  -1 34820.8 1186.86  20
   1   7   1 34342.6 1067.38  40
  -1  -7  -1 35493.8 1147.15  38
  -1  -7  -1 34775.6 1098.19  18
   1   7   1 35005.4 1183.29  17
   1   7   1 33033.9 1349.44   6
   1   7   1 35916.8 1172.02  26
  -1  -7  -1 37005.6 1185.16  11
  -1  -7  -1 33983.3 1218.08   9
   1   7   1 35961.2 1177.22  54
   1   7   1 35411.8 1172.49  53
   1   7   1 35619.9 1164.78  51
   1   7   1 35997.0 1175.93  50
   1   7   1 36619.2 1184.01  52
  -1  -7  -2 147.615 95.4580  20
  -1  -7  -2 432.398 102.821  38
   1   7   2 162.172 86.2988  17
  -1  -7  -2 280.745 76.1461  18
  -1  -7  -2 279.078 104.450  19
  -1  -7  -2 175.162 84.1212  56
  -1  -7  -2 265.850 101.478  58
   1   7   2 284.639 95.0112  54
   1   7   2 322.938 97.9804  15
   1   7   2 625.485 116.380  51
   1   7   2 612.046 119.236  50
   1   7   2 287.288 106.045  53
  -1  -7  -2 241.273 96.3937  11
  -1  -7  -2 464.854 109.146  12
  -1  -7  -3 61.6479 67.0851  38
   1   7   3 118.091 86.8458  17
   1   7   3 203.576 141.242  16
  -1  -7  -3 143.462 61.8717  18
  -1  -7  -3 59.0130 90.0210  19
  -1  -7  -3 124.796 76.0426  56
   1   7   3 235.174 85.2584  51
   1   7   3 274.098 89.0610  50
   1   7   3 121.278 82.4059  15
   1   7   3 65.2920 80.8582  26
  -1  -7  -3 255.023 100.539  28
  -1  -7  -3 222.374 106.331  20
  -1  -7  -3 159.120 90.9886  12
  -1  -7  -3 91.4879 91.7437  11
   1   7   4 11147.0 491.218  17
   1   7   4 9844.16 694.782  16
  -1  -7  -4 10110.6 415.396  18
  -1  -7  -4 10133.7 497.637  28
   1   7   4 11549.1 497.057  26
  -1  -7  -4 10444.0 483.567  11
  -1  -7  -4 10435.9 447.372  56
   1   7   4 9984.16 455.845  51
   1   7   4 10436.5 466.017  50
   1   7   4 10283.2 444.371  15
  -1  -7  -5 46827.1 1449.37  36
  -1  -7  -5 43447.6 1450.21  28
   1   7   5 44436.3 1355.13  15
  -1  -7  -5 45104.9 1401.90  38
  -1  -7  -5 44653.3 1345.83  56
   1   7   5 46452.5 1413.01  17
   1   7   5 44130.9 1408.22  26
  -1  -7  -5 43959.8 1439.86  27
   1   7   6 1256.96 138.584  15
  -1  -7  -6 1357.25 171.168  36
   1   7   6 1266.68 158.730  17
  -1  -7  -6 1403.48 168.316  27
  -1  -7  -6 1246.62 152.018  38
   1   7   7 35635.7 1149.78  17
   1   7   7 32387.9 1080.87  15
  -1  -7  -7 33837.3 1122.17  38
  -1  -7  -7 35265.6 1173.73  37
  -1  -7  -7 33812.3 1137.14  27
  -1  -7  -7 33791.4 1213.94  28
  -1  -7  -7 35485.5 1207.24  36
  -1  -7  -8 56814.6 1784.02  38
  -1  -7  -8 63315.7 1902.33  37
   1   7   8 64019.0 1849.74  17
  -1  -7  -8 60840.5 1932.27  28
  -1  -7  -8 58048.9 1907.58  35
  -1  -7  -8 62912.3 1931.72  36
  -1  -7  -9 12778.8 626.678  37
  -1  -7  -9 13539.6 648.603  35
  -1  -7  -9 13227.5 645.245  36
   1   7   9 12180.7 555.057  17
  -1  -7  -9 12368.9 630.777  28
   1   7  10 3624.32 558.713   6
  -1  -7 -10 3228.01 307.736  36
  -1  -7 -10 2927.39 289.897  35
  -1  -7 -10 3327.14 313.316  37
  -1  -7 -11 33482.2 1298.50  36
  -1  -7 -11 34386.3 1277.18  37
  -1  -7 -12 167.769 111.924  36
  -1  -7 -12 158.184 120.660  35
  -1  -7 -12 296.382 135.571  37
  -1  -7 -13 2885.12 271.570  36
  -1  -7 -13 1907.97 227.594  37
  -1  -7 -14 3028.31 245.969  37
  -1  -8   6 6909.47 440.956  56
   1   8  -6 5938.25 382.568  53
   1   8  -6 6557.36 390.719  54
   1   8  -6 7510.97 434.811  33
   1   8  -5 11200.1 584.086  33
  -1  -8   5 10647.4 595.395  56
  -1  -8   5 9675.25 513.526  18
   1   8  -5 10055.1 519.530  52
   1   8  -5 10775.5 593.389  50
   1   8  -5 9891.84 545.969  53
   1   8  -5 9561.20 535.676  54
  -1  -8   5 9426.34 511.555  49
  -1  -8   5 10786.9 535.201  48
  -1  -8   4 92.6959 100.745  20
   1   8  -4 59.4388 97.1890  17
  -1  -8   4 50.1310 95.7205  18
  -1  -8   4 55.2398 94.3406  19
  -1  -8   4 264.906 133.075   9
   1   8  -4 57.0540 95.3870  52
   1   8  -4-20.7427 104.034  53
   1   8  -4 144.453 125.832  54
  -1  -8   4 72.2585 130.878  56
  -1  -8   4 34.8519 92.9284  48
  -1  -8   4 86.0823 96.9617  49
   1   8  -4 159.777 124.029  50
  -1  -8   3 9931.33 559.076  19
  -1  -8   3 11712.1 590.741  20
   1   8  -3 10324.9 610.746  15
  -1  -8   3 10614.7 533.964  18
   1   8  -3 10490.0 574.656  17
  -1  -8   3 10587.4 590.540  11
  -1  -8   3 10312.6 586.201   9
   1   8  -3 10604.5 528.308  26
   1   8  -3 10382.8 574.823  53
   1   8  -3 9850.04 563.687  54
  -1  -8   3 11804.3 553.972  49
  -1  -8   3 9247.10 512.649  48
   1   8  -3 10578.2 571.310  52
   1   8  -3 10068.3 590.676  50
   1   8  -2 10621.4 603.791  15
  -1  -8   2 9678.41 494.866  48
  -1  -8   2 9981.21 499.269  49
  -1  -8   2 10916.9 571.223  19
  -1  -8   2 11214.8 575.299  20
  -1  -8   2 10218.5 507.896  18
   1   8  -2 10209.0 561.957  17
  -1  -8   2 10280.8 571.715  11
  -1  -8   2 10429.7 584.027   9
   1   8  -2 10865.8 541.255  26
   1   8  -2 10738.8 591.463  50
   1   8  -2 10174.7 560.535  52
  -1  -8   2 9999.41 582.412  56
   1   8  -2 10411.5 575.492  54
   1   8  -2 10418.9 576.611  53
   1   8  -1 17975.5 671.161  44
   1   8  -1 19049.5 810.380  15
  -1  -8   1 19191.5 806.575  12
   1   8  -1 17278.1 663.401  43
  -1  -8   1 18402.1 787.345  19
  -1  -8   1 18311.1 792.856  20
   1   8  -1 17727.0 775.393  17
  -1  -8   1 17304.0 700.154  18
  -1  -8   1 17304.6 781.189  11
  -1  -8   1 19004.5 823.229   9
   1   8  -1 17301.7 773.599  52
   1   8  -1 17897.0 787.525  50
  -1  -8   1 18270.8 813.049  56
   1   8  -1 16629.2 734.155  26
   1   8   0 28519.0 1019.70  26
   1   8   0 25785.4 879.321  23
   1   8   0 26906.4 1030.40  15
  -1  -8   0 29125.6 1055.86  12
   1   8   0 28411.1 1036.95  52
   1   8   0 26859.3 1023.25  50
   1   8   0 27196.1 935.191  44
   1   8   0 26730.7 930.994  43
   1   8   0 27945.3 1034.28  17
  -1  -8   0 28423.8 944.515  18
  -1  -8   0 28289.1 1048.23  19
  -1  -8   0 27987.3 1050.93  20
  -1  -8   0 27013.7 1040.56  56
  -1  -8   0 25771.3 1047.92   9
  -1  -8   0 28431.5 1039.83  11
  -1  -8   0 27057.6 974.907  38
  -1  -8  -1 12967.3 601.397  12
   1   8   1 12602.9 589.986  15
  -1  -8  -1 11903.4 583.580  56
   1   8   1 12334.8 516.619  23
  -1  -8  -1 12244.0 605.928  19
  -1  -8  -1 10894.4 582.058  20
  -1  -8  -1 13172.9 573.591  38
  -1  -8  -1 12580.3 509.482  18
   1   8   1 12581.9 591.621  53
   1   8   1 12285.5 582.947  54
   1   8   1 12401.7 583.078  26
   1   8   1 13040.3 601.765  52
   1   8   1 12419.8 581.432  50
  -1  -8  -1 11579.9 611.379   9
  -1  -8  -1 12777.1 596.352  11
   1   8   2 603.437 132.816  50
   1   8   2 654.220 122.904  23
  -1  -8  -2 375.411 127.652  20
  -1  -8  -2 463.946 122.129  38
   1   8   2 677.658 142.246  17
  -1  -8  -2 634.850 100.132  18
  -1  -8  -2 586.979 147.204  19
   1   8   2 479.265 125.192  15
   1   8   2 597.245 137.323  54
   1   8   2 782.274 137.116  51
   1   8   2 570.580 131.342  53
  -1  -8  -2 695.806 143.567  56
  -1  -8  -2 671.856 136.702  11
  -1  -8  -2 474.163 124.183  12
  -1  -8  -3 2553.16 263.472  20
  -1  -8  -3 2416.31 254.245  19
  -1  -8  -3 2618.01 236.893  38
   1   8   3 2886.67 257.109  17
  -1  -8  -3 2263.25 171.466  18
  -1  -8  -3 2374.62 219.429  56
   1   8   3 2726.33 230.619  51
   1   8   3 2633.56 229.708  50
   1   8   3 2591.60 237.467  26
  -1  -8  -3 2706.27 246.602  12
   1   8   3 2712.65 230.130  15
  -1  -8  -3 2666.97 238.725  11
   1   8   3 2656.81 244.545  54
   1   8   3 2406.20 238.187  53
   1   8   4 10932.9 516.258  54
   1   8   4 10382.1 510.136  53
   1   8   4 11350.9 538.868  17
  -1  -8  -4 10906.1 548.700  28
   1   8   4 11583.0 519.437  50
   1   8   4 10752.0 498.633  51
  -1  -8  -4 10364.0 488.893  56
   1   8   4 10611.7 490.626  15
  -1  -8  -4 11370.5 528.358  11
   1   8   4 10613.7 524.087  26
  -1  -8  -5 15341.8 661.080  38
  -1  -8  -5 16004.4 701.565  36
  -1  -8  -5 15676.3 707.377  28
   1   8   5 14596.6 612.759  15
   1   8   5 16107.5 676.202  26
  -1  -8  -5 16419.3 724.608  27
  -1  -8  -5 15670.2 624.042  56
   1   8   5 16625.6 685.363  17
   1   8   5 16370.6 649.784  51
   1   8   5 15820.2 648.272  50
   1   8   6 2462.38 240.860  17
   1   8   6 2766.33 219.780  15
  -1  -8  -6 2805.03 264.017  36
  -1  -8  -6 3008.70 249.597  38
  -1  -8  -6 2669.02 267.503  28
   1   8   6 2921.16 254.730  26
  -1  -8  -6 2616.99 252.995  27
   1   8   7 1906.74 182.891  15
  -1  -8  -7 2219.44 240.722  36
   1   8   7 2334.53 225.996  17
   1   8   7 1927.29 212.144  26
  -1  -8  -7 2061.24 215.618  27
  -1  -8  -7 1966.43 204.992  38
  -1  -8  -8 120960. 3513.03  36
  -1  -8  -8 117605. 3499.57  35
   1   8   8 120124. 3432.80  26
  -1  -8  -8 120521. 3386.88  27
   1   8   8 124849. 3437.90  17
  -1  -8  -8 121194. 3520.25  28
  -1  -8  -9 8982.50 530.717  35
  -1  -8  -9 8680.56 519.075  36
  -1  -8  -9 8469.16 526.166  28
   1   8   9 8828.78 469.089  26
   1   8   9 8422.08 457.697  17
   1   8  10 4881.22 324.300  26
  -1  -8 -10 4728.47 379.546  35
  -1  -8 -10 4963.75 394.277  36
  -1  -8 -10 5604.86 400.537  37
   1   8  11 5659.52 380.683  23
  -1  -8 -11 7064.01 453.831  35
  -1  -8 -11 6565.24 453.323  36
  -1  -8 -12 5891.41 404.221  37
  -1  -8 -12 6292.59 415.632  35
  -1  -8 -12 5605.57 406.451  36
  -1  -8 -13 4891.13 335.793  35
  -1  -8 -13 4998.89 362.483  36
   1   9  -6 1317.18 160.432  33
   1   9  -5 27641.1 1064.63  50
  -1  -9   5 30329.0 1093.86  56
   1   9  -5 26326.6 1016.35  53
   1   9  -5 27217.2 1022.02  54
   1   9  -4 19.4699 93.2923  33
  -1  -9   4-118.475 104.697  20
  -1  -9   4-40.6708 99.7324  11
   1   9  -4 83.1827 115.060  50
  -1  -9   4 94.1098 111.330  27
   1   9  -4 34.0600 95.8928  52
   1   9  -4 76.1327 93.3458  53
  -1  -9   4 101.197 89.9239  19
   1   9  -4-18.9507 97.0738  54
  -1  -9   3 22497.4 959.703  11
  -1  -9   3 23226.1 974.708   9
   1   9  -3 24097.8 983.666  50
   1   9  -3 21361.7 915.563  52
  -1  -9   3 22506.3 929.380  20
  -1  -9   3 23704.2 940.655  19
  -1  -9   3 24103.9 987.538  12
   1   9  -3 21763.7 938.366  53
   1   9  -3 22562.6 949.901  54
   1   9  -3 24155.9 953.131  17
  -1  -9   2 78914.1 2488.31  56
  -1  -9   2 80911.6 2437.84  19
  -1  -9   2 78519.5 2430.80  20
  -1  -9   2 76828.7 2463.81   9
  -1  -9   2 84150.0 2475.25  11
   1   9  -2 76226.8 2415.25  52
   1   9  -2 79227.6 2451.63  50
   1   9  -2 76358.9 2348.18  26
  -1  -9   2 78192.2 2457.97  12
   1   9  -2 79229.6 2493.50  15
   1   9  -2 80160.6 2434.75  17
   1   9  -2 73866.7 2425.31  53
   1   9  -2 78648.9 2445.74  54
   1   9  -1 411.804 147.403  50
   1   9  -1 464.197 145.214  52
   1   9  -1 568.429 166.891  15
  -1  -9   1 504.922 161.470  56
  -1  -9   1 410.341 148.609  20
  -1  -9   1 624.309 158.066  11
  -1  -9   1 661.856 166.818  12
  -1  -9   1 423.572 144.018   9
  -1  -9   1 407.737 145.958  19
   1   9  -1 358.344 130.994  17
   1   9  -1 677.059 142.451  26
   1   9   0 249.196 124.788  53
   1   9   0-20.6834 101.504  52
   1   9   0 93.6100 91.8916  26
   1   9   0 264.479 118.496  50
   1   9   0 109.910 78.7668  44
   1   9   0 254.362 117.336  15
   1   9   0 82.8727 75.1319  43
  -1  -9   0 108.216 117.648  20
  -1  -9   0 225.441 126.831  11
  -1  -9   0 147.456 118.669  12
   1   9   0 124.128 94.3602  17
  -1  -9   0 258.439 133.273  19
   1   9   0 205.930 123.747  54
  -1  -9   0 194.398 123.756  56
   1   9   1 74518.5 2213.96  44
   1   9   1 73879.6 2208.76  43
  -1  -9  -1 76336.0 2306.12  11
  -1  -9  -1 78225.7 2328.84  56
  -1  -9  -1 75276.8 2314.76  12
   1   9   1 78404.2 2329.02  15
   1   9   1 75016.0 2312.01  54
   1   9   1 74227.9 2311.13  53
   1   9   1 81224.5 2319.97  26
   1   9   1 71766.5 2306.61  52
   1   9   1 76768.8 2303.31  50
   1   9   1 72230.3 2159.39  23
  -1  -9  -1 71678.5 2320.23  20
  -1  -9  -1 70854.3 2326.20  19
   1   9   2 13380.8 572.236  23
   1   9   2 13511.9 639.613  53
   1   9   2 13427.2 634.840  54
   1   9   2 13717.4 641.243  26
  -1  -9  -2 12387.8 601.196  38
  -1  -9  -2 13643.3 636.894  56
   1   9   2 13292.7 624.517  15
  -1  -9  -2 13209.4 633.051  12
   1   9   2 12522.7 609.467  50
  -1  -9  -2 10821.1 622.351  20
  -1  -9  -2 11542.1 635.395  19
  -1  -9  -2 14247.8 649.095  11
   1   9   2 12351.2 633.397  17
   1   9   3 2827.78 246.715  23
  -1  -9  -3 2243.24 265.334  19
  -1  -9  -3 2609.30 283.044  20
  -1  -9  -3 3059.18 269.921  38
   1   9   3 2501.70 239.093  51
   1   9   3 2854.93 255.367  50
   1   9   3 2484.74 259.085  52
   1   9   3 2415.82 252.404  17
   1   9   3 2600.27 260.779  53
   1   9   3 2169.62 242.185  54
  -1  -9  -3 2573.27 257.837  12
   1   9   3 2642.64 247.886  15
  -1  -9  -3 2995.16 269.410  11
  -1  -9  -3 2472.83 242.128  56
  -1  -9  -4 8614.95 477.927  38
   1   9   4 8979.72 462.481  51
   1   9   4 9137.36 472.345  50
   1   9   4 8994.62 498.168  26
   1   9   4 8441.78 482.958  17
   1   9   4 8496.35 476.806  54
   1   9   4 8640.90 481.842  53
   1   9   4 8187.90 449.906  15
  -1  -9  -4 9122.59 482.410  11
  -1  -9  -4 7926.15 448.002  56
  -1  -9  -5 644.789 153.374  36
   1   9   5 661.995 149.175  17
   1   9   5 1122.07 178.565  26
  -1  -9  -5 802.527 162.376  28
  -1  -9  -5 912.645 184.204  27
  -1  -9  -5 811.354 142.087  56
   1   9   5 655.945 136.963  51
   1   9   5 867.513 147.286  50
   1   9   5 1099.65 168.884  53
   1   9   5 780.880 137.670  15
   1   9   5 936.389 157.616  54
  -1  -9  -6 1836.73 231.348  36
   1   9   6 1259.17 183.501  17
   1   9   6 1291.72 189.473  26
  -1  -9  -6 1312.32 206.871  27
  -1  -9  -6 1101.07 195.207  28
  -1  -9  -6 947.602 167.854  38
   1   9   6 1203.21 168.962  51
   1   9   6 1387.99 179.189  50
   1   9   6 1147.95 178.989  53
   1   9   6 808.435 140.779  15
   1   9   6 1289.73 183.439  54
  -1  -9  -7 11306.7 623.826  28
  -1  -9  -7 11226.6 616.142  36
   1   9   7 12350.5 562.738  50
   1   9   7 12303.1 558.699  51
   1   9   7 12506.5 596.911  17
  -1  -9  -7 10864.9 575.601  27
   1   9   7 12040.9 594.150  26
  -1  -9  -8 19493.0 849.465  36
  -1  -9  -8 17371.7 814.906  35
   1   9   8 18940.6 752.264  50
   1   9   8 18423.0 742.515  51
   1   9   8 18234.8 777.078  17
  -1  -9  -8 17266.0 742.070  27
   1   9   8 18309.2 778.247  26
   1   9   9 68022.8 2104.46  17
  -1  -9  -9 64124.5 2159.48  35
  -1  -9  -9 71518.1 2216.24  36
   1   9   9 70392.4 2117.60  26
  -1  -9 -10 1027.25 206.052  36
  -1  -9 -10 1022.16 191.174  35
   1   9  10 1361.36 178.185  26
  -1  -9 -11 43.7783 97.1085  36
  -1  -9 -11 40.8204 102.353  35
   1   9  11 33.3843 83.7098  23
  -1  -9 -12 9465.54 511.364  35
  -1  -9 -12 9179.15 525.300  36
  -1  -9 -13 500.329 127.789  36
  -1  -9 -13 646.934 130.131  35
   1  10  -4 303.751 109.045  33
   1  10  -4 103.044 96.3793  52
   1  10  -4 350.551 116.184  53
   1  10  -4 409.518 127.024  54
   1  10  -4 148.380 109.202  50
  -1 -10   3 1126.63 177.388  20
  -1 -10   3 1615.81 201.049  19
   1  10  -3 1746.61 214.759  33
   1  10  -3 1317.72 203.708  54
  -1 -10   3 1324.78 199.483  27
   1  10  -3 1153.61 184.191  52
   1  10  -3 1453.89 198.914  53
  -1 -10   3 1404.09 210.013  11
   1  10  -3 1277.94 193.060  50
  -1 -10   2 6644.29 452.205  56
   1  10  -2 6189.43 433.005  54
   1  10  -2 5953.75 419.574  53
  -1 -10   2 5984.12 415.323  20
  -1 -10   2 6239.74 428.952  19
  -1 -10   2 5601.35 423.632  12
   1  10  -2 5459.95 401.946  52
   1  10  -2 6324.58 435.927  50
  -1 -10   2 5829.82 420.820  11
  -1 -10   1 4143.29 353.424  11
  -1 -10   1 3818.15 352.336  20
  -1 -10   1 4679.44 379.753  19
  -1 -10   1 3980.17 358.250  56
   1  10  -1 4013.63 320.590  26
   1  10  -1 4551.75 375.115  15
  -1 -10   1 3725.14 348.485  12
   1  10  -1 3679.38 340.254  52
   1  10  -1 4178.47 357.859  50
   1  10  -1 4064.69 341.392  17
   1  10   0 27103.1 1100.19  52
   1  10   0 27888.2 1086.69  50
   1  10   0 28925.0 1071.08  26
   1  10   0 25141.9 943.184  44
  -1 -10   0 28626.5 1114.34  12
   1  10   0 29827.6 1127.35  15
   1  10   0 24463.0 940.691  43
  -1 -10   0 26487.0 1109.45  20
  -1 -10   0 25900.9 1099.73  19
  -1 -10   0 27987.1 1103.35  56
   1  10   0 28770.1 1110.72  53
   1  10   0 29733.4 1122.58  54
  -1 -10   0 30955.3 1121.87  11
   1  10   0 28878.3 1106.97  17
   1  10   1 419.715 155.189  52
   1  10   1 303.979 130.709  53
   1  10   1 524.617 143.357  26
   1  10   1 287.037 123.458  50
   1  10   1 343.927 127.440  15
   1  10   1 375.192 114.753  44
   1  10   1 345.085 107.901  43
  -1 -10  -1 397.664 144.962  20
  -1 -10  -1 281.339 130.282  56
   1  10   1 409.118 146.171  54
  -1 -10  -1 269.945 130.563  11
  -1 -10  -1 129.059 123.495  12
  -1 -10  -1 232.760 157.966  19
   1  10   1 615.960 157.933  17
   1  10   2 482.189 138.864  53
   1  10   2 372.600 124.585  26
   1  10   2 182.023 118.006  15
   1  10   2 194.631 107.974  50
   1  10   2 268.562 109.886  44
   1  10   2 486.445 126.721  43
  -1 -10  -2 374.796 149.194  20
   1  10   2 291.026 126.984  54
  -1 -10  -2 303.005 129.200  19
  -1 -10  -2 299.799 122.111  11
  -1 -10  -2 268.821 124.457  12
   1  10   2 322.394 96.4307  23
  -1 -10  -2 286.296 135.463  56
   1  10   3 9527.64 495.008  23
   1  10   3 9602.69 528.971  15
  -1 -10  -3 10189.2 542.416  11
  -1 -10  -3 8417.94 541.827  19
  -1 -10  -3 7574.05 530.157  20
   1  10   3 10190.8 573.783  52
   1  10   3 9345.22 513.263  50
   1  10   3 10068.7 552.185  26
   1  10   3 9966.72 564.624  17
   1  10   3 10321.0 559.124  53
   1  10   3 10042.1 553.294  54
  -1 -10  -3 9022.90 518.305  56
  -1 -10  -4 55.0221 101.498  11
  -1 -10  -4 53.6496 93.5176  56
   1  10   4 77.6941 111.259  54
  -1 -10  -4-24.7387 131.913  27
   1  10   4 225.125 99.1989  23
   1  10   4 188.836 120.182  52
   1  10   4 39.1436 102.344  53
   1  10   4 175.758 111.805  50
   1  10   4 52.9989 90.5185  15
   1  10   4 42.2349 108.193  17
  -1 -10  -5 199.623 98.5647  56
  -1 -10  -5 133.950 109.642  36
   1  10   5 281.637 105.527  51
   1  10   5 146.053 123.547  52
   1  10   5 210.048 116.565  53
   1  10   5 391.239 134.583  26
  -1 -10  -5 284.597 142.571  27
   1  10   5 203.004 97.0567  50
   1  10   5 208.321 113.900  54
   1  10   5 198.852 104.121  15
   1  10   5 331.805 124.697  17
   1  10   6 1589.79 214.206  17
   1  10   6 1556.94 208.425  54
  -1 -10  -6 1546.52 225.399  27
   1  10   6 1475.30 207.715  26
   1  10   6 1658.91 196.281  51
   1  10   6 1179.47 174.414  50
   1  10   6 1271.30 189.120  53
  -1 -10  -6 1537.03 224.787  36
   1  10   7 24130.4 940.879  17
   1  10   7 21021.7 882.117  54
   1  10   7 20061.2 877.515  53
   1  10   7 22639.7 927.820  26
  -1 -10  -7 22703.9 931.191  27
   1  10   7 22050.8 852.260  51
   1  10   7 22088.0 857.038  50
  -1 -10  -7 23818.0 984.494  36
   1  10   8 28518.4 1071.79  17
   1  10   8 28276.1 1036.35  53
   1  10   8 28930.8 1041.35  54
   1  10   8 28867.2 1078.96  26
  -1 -10  -8 26511.7 1025.81  27
   1  10   8 27348.0 997.551  50
   1  10   8 27157.2 990.543  51
  -1 -10  -8 27688.8 1123.69  36
  -1 -10  -8 26948.2 1097.83  35
   1  10   9 91.9481 81.5860  17
   1  10   9 150.834 100.528  26
   1  10   9-16.0931 77.1187  53
   1  10   9-15.9599 83.4461  54
  -1 -10  -9 22.1257 100.848  35
  -1 -10  -9 69.8142 114.136  36
   1  10  10-17.0105 87.1363  26
  -1 -10 -10-20.9913 93.1218  35
  -1 -10 -10-22.5874 108.231  36
  -1 -10 -11 3624.40 321.515  36
  -1 -10 -11 3557.87 309.318  35
  -1 -10 -12 73.2951 91.9067  36
  -1 -10 -12 79.8012 86.7364  35
  -1 -10 -13 4877.07 324.395  36
   1  11  -3-70.8014 95.9611  50
   1  11  -3 112.619 91.9293  53
   1  11  -3 28.0190 92.6516  54
   1  11  -3 163.775 87.3848  33
  -1 -11   2 1203.74 189.583  56
   1  11  -2 990.527 156.675  33
  -1 -11   2 879.534 171.366  27
   1  11  -2 1047.98 167.984  52
   1  11  -2 1318.10 189.313  53
   1  11  -2 796.706 157.610  50
   1  11  -2 915.266 169.386  54
   1  11  -1 545.870 147.500  50
   1  11  -1 304.908 123.090  52
  -1 -11   1 251.744 129.897  19
   1  11  -1 159.712 97.7013  33
  -1 -11   1 360.239 143.422  27
  -1 -11   1 478.073 144.523  56
  -1 -11   1 368.377 127.998  11
  -1 -11   1 252.826 127.243  20
  -1 -11   0 3004.13 308.297  19
  -1 -11   0 2627.29 298.624  20
  -1 -11   0 2867.31 296.785  56
   1  11   0 3097.78 306.337  54
   1  11   0 3141.93 310.040  53
   1  11   0 3348.42 283.632  26
   1  11   0 3020.51 309.291  52
   1  11   0 3227.92 301.088  50
  -1 -11   0 3435.55 305.121  11
   1  11   1 2732.92 290.587  52
   1  11   1 2749.98 284.177  50
   1  11   1 3174.27 289.782  26
   1  11   1 2686.84 235.616  44
  -1 -11  -1 2861.95 291.872  12
   1  11   1 2210.35 264.516  15
   1  11   1 2621.50 233.438  43
  -1 -11  -1 2172.64 283.063  20
  -1 -11  -1 2438.02 292.834  19
  -1 -11  -1 2921.47 295.124  56
   1  11   1 3113.05 299.910  54
   1  11   1 2533.46 274.813  53
  -1 -11  -1 3041.49 291.468  11
   1  11   1 3039.88 301.761  17
   1  11   2 518.249 150.507  53
   1  11   2 891.727 174.107  26
   1  11   2 508.396 145.336  50
   1  11   2 465.066 126.117  44
   1  11   2 619.351 151.838  15
   1  11   2 583.321 130.092  43
  -1 -11  -2 596.262 183.862  20
   1  11   2 535.394 150.949  54
   1  11   2 695.107 174.512  17
  -1 -11  -2 545.860 167.132  19
  -1 -11  -2 725.932 171.410  56
  -1 -11  -2 528.104 139.505  11
   1  11   3 8972.10 508.129  44
   1  11   3 8891.16 474.110  23
   1  11   3 10006.9 528.258  43
  -1 -11  -3 9490.82 525.310  11
   1  11   3 10219.2 577.790  52
   1  11   3 9283.73 522.413  50
   1  11   3 9872.99 561.020  26
  -1 -11  -3 9638.14 613.413  27
   1  11   3 10609.6 571.522  54
   1  11   3 9300.55 544.343  53
   1  11   3 9710.75 539.743  15
  -1 -11  -3 9441.89 537.289  56
   1  11   4 400.463 140.083  52
   1  11   4 536.247 141.915  53
  -1 -11  -4 414.549 158.415  27
   1  11   4 389.500 132.071  15
   1  11   4 594.582 145.197  50
   1  11   4 427.869 117.950  23
   1  11   4 415.642 134.510  44
   1  11   4 565.888 150.679  43
  -1 -11  -4 301.291 137.601  36
   1  11   4 629.855 151.077  17
  -1 -11  -4 373.860 122.642  56
   1  11   4 715.585 158.989  54
  -1 -11  -4 471.379 135.902  11
   1  11   5 154.699 109.390  50
   1  11   5 198.365 115.292  52
   1  11   5 40.0252 98.2227  53
   1  11   5 21.7245 93.7352  26
  -1 -11  -5 148.796 129.708  27
  -1 -11  -5 208.758 126.081  36
   1  11   5 220.894 128.654  17
  -1 -11  -5 208.088 110.356  56
   1  11   5 351.240 122.310  23
   1  11   5 119.186 101.825  54
  -1 -11  -6 116.327 116.666  36
   1  11   6-38.3156 91.7963  54
   1  11   6-42.9845 102.982  26
  -1 -11  -6 69.7616 111.423  27
   1  11   6-21.5624 90.1835  17
   1  11   6-43.6242 94.0356  52
   1  11   6 115.800 117.670  53
   1  11   6 19.4294 97.4302  23
   1  11   6-16.3005 86.9073  50
  -1 -11  -7 6866.91 483.637  36
   1  11   7 8071.96 492.650  26
  -1 -11  -7 7317.52 472.123  27
   1  11   7 7570.82 451.621  54
   1  11   7 7644.64 452.747  53
   1  11   7 7765.92 481.291  17
   1  11   7 6956.64 465.410  23
   1  11   7 7451.24 411.375  51
   1  11   7 7004.71 408.663  50
   1  11   7 6776.20 464.046  52
   1  11   8 32992.0 1190.93  26
  -1 -11  -8 31000.0 1139.76  27
   1  11   8 31718.4 1128.03  54
   1  11   8 31657.1 1133.52  53
   1  11   8 30307.1 1161.52  17
   1  11   8 32663.7 1206.03  52
  -1 -11  -8 33768.0 1248.18  36
  -1 -11  -8 30114.4 1192.93  35
  -1 -11  -9 3280.13 321.513  36
  -1 -11  -9 3017.54 301.533  35
   1  11   9 2829.44 275.871  26
   1  11   9 2782.78 249.695  53
   1  11   9 2777.74 248.081  54
   1  11   9 2946.99 287.634  23
   1  11   9 3284.75 285.084  17
   1  11   9 3001.01 290.487  52
  -1 -11 -10 12203.8 602.193  35
  -1 -11 -10 11780.7 617.482  36
   1  11  10 10936.8 553.084  26
   1  11  10 11071.5 571.783  52
  -1 -11 -11 8132.51 447.893  35
  -1 -11 -11 8637.05 491.264  36
   1  11  11 7222.81 416.007  52
  -1 -11 -12 32.0697 87.1213  36
  -1 -11 -12 13.0808 76.1545  35
   1  12  -1 955.978 160.881  52
   1  12  -1 1039.07 155.640  50
  -1 -12   1 1215.62 174.476  27
   1  12   0-17.2015 89.9302  54
  -1 -12   0-60.5812 105.574  27
   1  12   0 120.041 103.005  52
   1  12   0 34.5989 88.6151  53
   1  12   0-77.0093 95.2747  50
  -1 -12   0 16.7697 84.0929  56
  -1 -12  -1 5609.59 416.705  27
   1  12   1 4814.51 366.182  52
   1  12   1 4781.23 341.997  50
   1  12   1 4429.67 355.118  53
   1  12   1 4699.74 360.016  54
  -1 -12  -1 4434.07 344.834  56
  -1 -12  -2 1584.24 195.750  11
   1  12   2 1616.11 206.650  50
   1  12   2 1437.08 209.624  53
   1  12   2 1723.33 210.236  26
   1  12   2 1502.90 207.901  54
   1  12   2 1566.13 183.991  44
   1  12   2 1425.00 174.069  43
  -1 -12  -2 1653.10 210.616  56
   1  12   3 146.185 94.5874  43
  -1 -12  -3 129.599 98.7943  11
  -1 -12  -3-21.4093 124.659  36
   1  12   3 42.3361 103.840  52
   1  12   3 139.584 119.795  53
  -1 -12  -3 74.3808 132.208  27
   1  12   3 98.7091 101.151  26
   1  12   3 19.7742 103.405  54
   1  12   3 203.061 114.689  50
  -1 -12  -3 90.6829 110.600  56
   1  12   3 96.9261 84.4857  44
   1  12   4 20302.2 817.180  44
  -1 -12  -4 17137.8 773.946  56
  -1 -12  -4 19256.8 870.194  36
   1  12   4 19161.9 855.817  52
   1  12   4 17890.4 770.116  50
   1  12   4 20459.9 858.481  26
  -1 -12  -4 20819.6 927.772  27
   1  12   4 19587.7 859.880  17
   1  12   4 19849.6 837.286  53
   1  12   4 19609.4 836.586  54
   1  12   4 19578.3 812.441  43
   1  12   5 689.530 156.865  43
   1  12   5 859.795 170.583  17
  -1 -12  -5 461.838 151.801  36
   1  12   5 662.349 165.098  52
   1  12   5 748.564 160.253  53
  -1 -12  -5 731.812 182.227  27
   1  12   5 589.261 128.862  50
   1  12   5 782.909 158.110  44
   1  12   5 761.463 163.864  54
  -1 -12  -6 12617.6 648.052  36
   1  12   6 12656.5 628.737  26
  -1 -12  -6 12358.7 648.573  27
   1  12   6 11676.4 623.231  52
   1  12   6 10751.0 579.587  23
   1  12   6 12018.9 626.035  17
   1  12   6 11079.8 577.375  53
   1  12   6 11818.4 588.903  54
   1  12   7 5536.49 393.475  26
  -1 -12  -7 4164.48 346.938  27
  -1 -12  -7 4823.76 386.139  36
   1  12   7 5356.05 359.884  53
   1  12   7 5211.33 358.608  54
   1  12   7 5315.24 396.239  52
   1  12   8 1460.58 207.548  26
  -1 -12  -8 1689.47 226.317  36
  -1 -12  -8 1655.06 216.023  35
   1  12   8 1324.04 180.748  53
   1  12   8 1567.87 191.916  54
   1  12   8 1476.11 217.459  52
  -1 -12  -9 4976.76 370.093  36
  -1 -12  -9 4612.04 340.936  35
   1  12   9 4488.04 337.091  26
   1  12   9 3657.41 310.584  52
  -1 -12 -10 3634.22 286.099  35
  -1 -12 -10 4275.64 328.809  36
  -1 -12 -11 1017.92 149.469  35
  -1 -12 -11 1147.39 171.301  36
  -1 -13  -1 297.839 117.769  27
   1  13   1 450.721 122.744  52
   1  13   1 290.955 100.867  53
   1  13   1 606.539 125.227  54
  -1 -13  -1 386.627 113.207  36
   1  13   2 1656.63 197.350  53
  -1 -13  -2 1668.13 201.552  36
   1  13   2 1828.50 211.069  54
   1  13   3 1077.60 175.646  54
  -1 -13  -3 1101.45 194.578  27
   1  13   3 1182.65 178.904  52
   1  13   3 907.407 159.888  53
   1  13   3 832.636 133.358  43
  -1 -13  -3 1062.03 165.943  36
   1  13   3 801.028 127.349  44
   1  13   4 245.171 109.470  54
  -1 -13  -4 81.4719 112.731  27
   1  13   4 145.279 105.762  52
   1  13   4 164.850 114.374  53
   1  13   4 85.0459 82.5710  43
  -1 -13  -4 90.1272 106.658  36
   1  13   4 70.4487 75.1779  44
   1  13   5 144.467 103.476  54
  -1 -13  -5 39.5441 107.436  27
   1  13   5 323.674 107.035  53
   1  13   5 18.4213 107.255  52
   1  13   5 155.832 90.7347  43
  -1 -13  -5 129.549 92.8184  36
   1  13   5-93.1206 107.656  44
   1  13   6-30.3745 92.6006  54
  -1 -13  -6 36.5240 93.5510  27
   1  13   6 61.2447 86.2195  53
   1  13   6 127.295 109.234  52
   1  13   6 98.4494 87.4875  43
  -1 -13  -6 167.279 106.451  36
   1  13   6-49.1070 102.698  44
   1  13   7 82.1592 84.7058  54
  -1 -13  -7-62.8356 82.1277  27
   1  13   7 34.8353 92.8646  52
   1  13   7 27.5995 80.3392  53
  -1 -13  -7 33.2596 79.6840  35
  -1 -13  -7-18.2502 102.764  36
   1  13   7 16.6308 95.2458  44
   1  13   7 16.6412 95.3057  43
   1  13   8 529.442 134.578  52
  -1 -13  -8 245.090 114.753  36
  -1 -13  -8 447.204 120.000  35
   1  13   9 265.661 109.868  52
  -1 -13  -9 421.984 106.987  35
  -1 -13  -9 600.825 139.345  36
   1  13   9 347.587 112.189  43
   1  13   9 422.832 121.702  44
  -1 -13 -10 28.8916 79.9367  36
   1  13  10 26.5185 84.3413  44
   1  13  10 92.9771 79.7923  43
  -2  12   6 3786.38 270.083  46
  -2  12   6 3458.39 256.335  44
   2 -12  -6 3202.14 261.790  30
  -2  12   6 3413.60 257.339  43
  -2  12   6 3461.82 255.846  42
  -2  12   5 5051.06 316.583  46
  -2  12   5 4491.87 308.593  44
  -2  12   5 5119.93 324.690  43
  -2  12   5 5415.12 326.722  42
  -2  12   4 736.715 121.776  46
  -2  12   4 815.592 144.447  44
   2 -12  -4 580.904 131.110  30
  -2  12   4 723.049 138.658  43
  -2  12   3 2062.97 205.892  44
   2 -12  -3 2010.17 210.983  30
  -2  12   3 2582.37 220.982  42
  -2  12   3 1980.01 209.292  43
  -2  11   9 357.520 102.720  46
   2 -11  -9 356.806 118.440  28
  -2  11   8 10175.6 498.328  46
   2 -11  -8 10386.6 534.274  28
   2 -11  -8 9012.16 463.483  30
  -2  11   8 10763.4 472.293  42
  -2  11   7 1851.77 191.130  44
  -2  11   7 1839.15 206.697  46
   2 -11  -7 1764.75 208.437  30
   2 -11  -7 1773.04 220.152  28
  -2  11   7 1739.19 192.575  42
  -2  11   7 2022.74 205.061  43
   2 -11  -6 108.382 92.5355  30
  -2  11   6 47.1993 87.0546  44
  -2  11   6-16.5653 83.0738  57
   2 -11  -6 17.7998 96.7143  28
  -2  11   6 47.6546 90.9789  43
  -2  11   6 48.6179 86.4093  42
  -2  11   5 2199.29 229.364  57
   2 -11  -5 2414.53 235.418  28
  -2  11   5 2357.76 239.967  42
  -2  11   5 2100.49 233.215  43
  -2  11   5 1671.33 219.846  44
  -2  11   5 1935.92 223.502  46
   2 -11  -4 1504.83 212.114  30
  -2  11   4 1149.75 170.105  57
  -2  11   4 1463.92 193.144  46
  -2  11   4 1598.40 206.224  44
   2 -11  -4 1357.62 175.304  48
   2 -11  -4 1208.63 167.820  49
   2 -11  -4 1249.37 161.269  36
  -2  11   4 1128.20 180.837  43
  -2  11   4 1560.60 200.352  42
   2 -11  -3 672.315 170.558  30
  -2  11   3 959.827 155.886  46
  -2  11   3 984.809 166.700  44
   2 -11  -3 794.526 134.459  49
   2 -11  -3 717.528 135.683  48
   2 -11  -3 639.827 131.323  36
  -2  11   3 993.076 169.134  43
  -2  11   3 1098.72 172.539  42
   2 -11  -2 36.1889 98.3109  30
  -2  11   2 129.871 82.6017  46
  -2  11   2-17.4870 93.2343  44
   2 -11  -2-27.8562 90.9492  48
   2 -11  -2-68.9913 81.6161  49
  -2  11   2 80.4000 85.7331  42
  -2  11   2-35.2528 92.1528  43
   2 -11  -2 70.7685 67.8202  36
   2 -11  -1 108.995 83.0909  36
  -2  11   1 213.198 99.7143  42
   2 -11  -1 159.017 84.3060  49
   2 -11  -1 13.4070 79.3264  48
   2 -11  -1 16.1438 94.0064  30
  -2  11   1 14.2446 75.9731  52
  -2  11   0 2849.74 247.114  43
  -2  11   0 2738.03 216.334  42
   2 -11   0 2911.84 229.763  49
   2 -11   0 3346.01 245.774  48
   2 -11   0 2824.46 235.230  30
  -2  11   0 3134.00 259.925  44
  -2  11   0 2380.40 236.571  52
  -2  11  -1 2021.87 199.668  44
  -2  11  -1 2223.11 206.513  43
  -2  10  10 899.793 132.548  46
   2 -10 -10 943.871 156.775  28
  -2  10   9 366.000 112.701  46
   2 -10  -9 171.164 116.159  28
   2 -10  -8 62.0814 88.8907  30
  -2  10   8 84.4972 91.8221  46
  -2  10   8-17.8262 87.4310  57
   2 -10  -8 207.101 124.400  28
  -2  10   8-28.3474 91.3626  42
  -2  10   7 2389.22 230.884  44
  -2  10   7 2093.41 233.792  46
  -2  10   7 2145.01 220.471  43
  -2  10   7 2068.34 221.994  42
   2 -10  -7 2120.68 236.302  30
   2 -10  -7 2193.35 265.107  28
  -2  10   6 3057.90 290.967  57
   2 -10  -6 2368.71 226.868  36
  -2  10   6 2936.38 286.361  17
  -2  10   6 2517.17 291.304  15
  -2  10   6 2544.92 266.169  46
  -2  10   6 2556.69 251.800  44
  -2  10   6 2420.45 255.228  43
   2 -10  -6 2672.12 283.438  28
   2 -10  -6 2597.20 273.981  30
  -2  10   5 4101.77 332.702  57
   2 -10  -5 3821.32 293.630  36
  -2  10   5 4109.02 335.526  17
   2 -10  -5 3808.54 307.114  48
   2 -10  -5 4031.61 314.982  49
  -2  10   5 3670.94 342.680  15
  -2  10   5 3806.47 321.059  43
  -2  10   5 3735.36 311.716  44
   2 -10  -5 3840.29 338.556  30
   2 -10  -5 3590.57 326.269  28
   2 -10  -4 213.657 102.189  36
  -2  10   4 430.956 127.388  17
  -2  10   4 492.442 143.066  44
  -2  10   4 359.606 119.187  46
   2 -10  -4 502.347 128.489  49
   2 -10  -4 349.530 117.462  48
  -2  10   4 497.031 139.832  43
  -2  10   4 446.141 122.793  26
   2 -10  -4 590.282 150.670  28
  -2  10   4 381.112 129.114  57
  -2  10   3 174.958 98.3936  26
  -2  10   3 142.189 110.366  43
   2 -10  -3 83.6181 92.5344  20
   2 -10  -3-16.9349 90.2952  36
   2 -10  -3 21.8108 122.816  30
   2 -10  -3 17.7921 89.2249  48
   2 -10  -3 158.703 104.305  49
  -2  10   3 120.750 107.303  44
  -2  10   3 18.1071 86.7675  46
  -2  10   3 69.2926 70.1592  17
   2 -10  -3-149.305 113.750  19
  -2  10   3 33.1752 84.9745  57
  -2  10   2 9407.32 494.206  46
  -2  10   2 8875.25 524.331  44
  -2  10   2 8839.26 537.026  15
  -2  10   2 9518.22 539.282  43
   2 -10  -2 8758.34 491.884  36
   2 -10  -2 9365.26 544.431  30
  -2  10   2 8480.82 483.474  52
  -2  10   2 9064.36 459.664  57
   2 -10  -2 8402.38 498.470  20
   2 -10  -2 8738.53 500.955  19
   2 -10  -2 9447.79 506.292  49
   2 -10  -2 9782.56 518.951  48
   2 -10  -1 9431.36 503.152  49
   2 -10  -1 8759.05 488.817  48
  -2  10   1 8101.71 439.282  46
  -2  10   1 7105.50 452.654  52
   2 -10  -1 8123.90 487.761  20
   2 -10  -1 9197.68 513.272  19
   2 -10  -1 8848.11 518.399  30
  -2  10   1 8636.85 482.725  42
   2 -10   0 14578.6 657.704  49
   2 -10   0 14457.0 661.412  48
  -2  10   0 12583.3 637.233  52
  -2  10   0 13723.4 661.350  44
   2 -10   0 13009.1 657.176  20
   2 -10   0 13844.7 670.098  19
   2 -10   0 14596.7 664.223  30
  -2  10   0 15318.6 641.874  42
  -2  10   0 13857.0 664.033  43
  -2  10  -1 571.658 141.878  43
  -2  10  -1 344.733 98.6951  42
  -2  10  -1 448.370 132.943  44
   2 -10   1 617.950 151.225  19
   2 -10   1 648.214 146.834  48
   2 -10   1 377.229 121.743  49
   2 -10   1 471.024 120.689  30
  -2  10  -1 270.614 103.740  54
   2 -10   1 568.673 146.476  20
  -2  10  -1 229.979 125.920  52
  -2  10  -1 428.717 117.201  53
  -2  10  -2 8553.53 481.971  52
  -2  10  -2 8450.77 451.326  53
  -2  10  -2 9475.23 476.483  43
  -2  10  -2 9355.13 465.119  54
   2 -10   2 10833.5 501.691  49
   2 -10   2 10214.9 491.143  48
  -2  10  -2 8994.57 469.120  44
   2 -10   2 8945.27 507.191  20
   2 -10   2 8864.88 503.933  19
  -2  10  -3 1343.28 184.364  52
   2  -9 -11 174.571 98.7215  28
  -2   9  11 237.358 92.5162  47
  -2   9  10 9373.40 458.683  46
   2  -9 -10 9974.65 535.888  28
  -2   9   9 80.0798 90.2297  46
  -2   9   9 142.514 108.651  57
   2  -9  -9 133.705 99.9023  29
   2  -9  -8 6865.51 458.107  29
   2  -9  -8 6296.32 455.390  28
   2  -9  -8 5667.81 384.023  30
  -2   9   8 7272.97 448.556  57
  -2   9   8 7095.44 434.561  46
  -2   9   8 6895.99 485.166  15
  -2   9   8 7396.93 410.393  42
  -2   9   7-17.6326 100.983  42
  -2   9   7-32.1062 87.2189  43
   2  -9  -7 15.2350 71.2405  36
   2  -9  -7-19.0691 95.6233  30
   2  -9  -7 46.5980 97.4467  28
  -2   9   7 96.8207 103.242  46
  -2   9   7-15.9393 74.5338  44
  -2   9   7-24.7251 121.261  15
  -2   9   7 81.6182 100.071  57
  -2   9   7-68.4204 106.647  17
   2  -9  -6 2253.05 281.466  29
   2  -9  -6 2813.47 282.858  30
   2  -9  -6 2813.15 303.107  28
   2  -9  -6 2508.19 242.197  36
  -2   9   6 2881.72 324.793  15
  -2   9   6 3091.13 288.757  46
  -2   9   6 2749.00 260.681  44
  -2   9   6 2876.41 270.326  43
  -2   9   6 2324.60 281.006  17
   2  -9  -5 869.500 180.639  29
   2  -9  -5 975.854 193.890  30
   2  -9  -5 964.005 158.238  36
   2  -9  -5 954.110 176.598  49
   2  -9  -5 961.743 174.677  48
  -2   9   5 1304.13 211.127  15
  -2   9   5 852.851 161.557  44
  -2   9   5 954.433 173.363  43
  -2   9   5 895.250 174.297  17
   2  -9  -5 818.541 168.521  28
   2  -9  -4 1638.26 201.364  36
  -2   9   4 1735.17 227.413  17
  -2   9   4 1621.41 217.813  44
  -2   9   4 1260.32 196.443  46
  -2   9   4 1613.15 214.322  43
   2  -9  -4 1532.49 209.690  49
   2  -9  -4 1813.38 224.284  48
   2  -9  -4 1828.79 252.382  29
   2  -9  -4 1708.81 223.902  28
   2  -9  -3 172.361 111.565  49
   2  -9  -3 135.534 107.202  48
   2  -9  -3 75.7965 95.1068  28
  -2   9   3 57.3343 87.1972  46
  -2   9   3 162.595 110.499  44
  -2   9   3 328.040 125.067  43
   2  -9  -3 273.810 117.405  20
   2  -9  -3 105.317 90.0025  36
   2  -9  -3 110.774 108.729  30
  -2   9   3 218.115 98.8361  57
  -2   9   3 185.231 106.159  17
   2  -9  -3 203.787 95.7079  19
  -2   9   2 20283.8 875.616  44
  -2   9   2 20807.4 847.246  46
  -2   9   2 18930.3 886.689  15
   2  -9  -2 21458.1 874.878  49
   2  -9  -2 20863.9 870.499  48
  -2   9   2 19762.9 873.054  43
   2  -9  -2 20178.8 847.733  20
   2  -9  -2 20026.8 841.262  19
  -2   9   2 21172.8 828.070  17
   2  -9  -2 18876.7 798.936  28
   2  -9  -2 19927.9 889.462  30
  -2   9   2 21010.9 809.799  26
  -2   9   2 20168.8 826.001  52
  -2   9   2 20968.5 819.515  57
  -2   9   1 29708.6 1069.29  46
  -2   9   1 28513.2 1127.16  44
  -2   9   1 26649.3 1120.41  15
   2  -9  -1 31262.1 1140.23  49
   2  -9  -1 29690.9 1125.64  48
  -2   9   1 30182.7 1142.48  43
   2  -9  -1 31604.1 1130.71  19
   2  -9  -1 29106.1 1109.41  20
  -2   9   1 28204.5 1010.06  57
   2  -9  -1 29734.4 1171.97  56
  -2   9   1 28322.0 1083.21  52
   2  -9  -1 28034.3 1128.79   9
   2  -9  -1 29873.9 1140.26  30
   2  -9   0 31699.9 1249.23   9
   2  -9   0 34708.9 1249.07  19
   2  -9   0 32396.8 1232.98  20
   2  -9   0 36605.8 1298.77  56
  -2   9   0 33316.8 1222.73  52
  -2   9   0 33163.2 1162.19  54
  -2   9   0 32175.3 1155.31  53
   2  -9   0 33206.2 1227.58  49
   2  -9   0 34427.3 1244.97  48
  -2   9   0 32073.9 1241.24  15
  -2   9   0 33172.5 1145.27  46
   2  -9   0 34505.1 1242.77  30
  -2   9  -1 4195.84 347.286  44
  -2   9  -1 3757.87 346.670  15
  -2   9  -1 4825.66 374.326  43
  -2   9  -1 4372.00 316.694  42
   2  -9   1 3946.75 352.087  20
   2  -9   1 4421.21 358.916  19
   2  -9   1 4489.49 372.945  56
  -2   9  -1 4961.15 374.046  52
   2  -9   1 4917.67 371.075  49
   2  -9   1 4871.47 373.088  48
  -2   9  -1 4390.77 331.176  53
  -2   9  -1 5131.55 352.356  54
   2  -9   1 4461.85 377.344   9
   2  -9   1 4444.47 337.542  30
   2  -9   2 23470.6 946.234  49
   2  -9   2 22954.8 940.761  48
  -2   9  -2 23327.9 916.868  54
  -2   9  -2 23311.5 954.755  52
  -2   9  -2 24239.8 930.770  53
  -2   9  -2 23510.6 933.726  44
   2  -9   2 23799.4 960.705  19
   2  -9   2 23663.3 970.018  20
   2  -9   2 23450.3 956.184  56
  -2   9  -2 22754.8 837.992  42
  -2   9  -2 23299.8 931.947  43
  -2   9  -3 1464.72 190.386  44
  -2   9  -3 1563.64 193.556  43
   2  -9   3 1530.35 213.534  19
   2  -9   3 1812.97 219.232  48
   2  -9   3 1610.18 212.500  49
   2  -9   3 1819.67 222.172  56
  -2   9  -3 1330.08 187.825  54
   2  -9   3 876.489 186.655  20
  -2   9  -3 1743.64 224.650  52
  -2   9  -3 1774.79 212.669  53
  -2   9  -4 7848.99 407.076  44
  -2   9  -4 8137.81 461.771  52
   2  -9   4 9314.30 467.085  49
   2  -9   4 9223.85 468.018  48
   2  -9   4 7343.79 450.195  19
   2  -9   4 7438.61 453.190  20
  -2   9  -4 6685.26 391.080  43
   2  -8 -11 847.480 151.896  28
  -2   8  11 825.273 138.087  47
   2  -8 -10 3441.55 292.222  29
   2  -8 -10 3607.49 322.730  28
  -2   8  10 4005.19 276.735  46
  -2   8  10 4136.45 305.836  57
  -2   8   9 5065.09 413.511  15
   2  -8  -9 5154.81 378.202  29
   2  -8  -9 4494.84 381.466  28
  -2   8   9 4904.45 343.885  46
  -2   8   9 4911.71 364.403  57
  -2   8   8 15997.6 736.846  57
   2  -8  -8 15330.6 648.441  36
  -2   8   8 15949.8 796.552  15
  -2   8   8 15129.2 699.258  46
   2  -8  -8 15152.4 737.908  29
   2  -8  -8 14740.6 658.216  30
  -2   8   8 14787.1 651.273  42
   2  -8  -7 38758.4 1321.35  36
  -2   8   7 42637.2 1523.59  15
  -2   8   7 40764.7 1328.25  44
  -2   8   7 41282.4 1399.48  46
   2  -8  -7 41367.9 1482.21  28
   2  -8  -7 37748.4 1430.10  29
   2  -8  -7 39982.1 1381.08  30
  -2   8   7 41658.2 1379.45  42
  -2   8   7 38741.1 1316.09  43
   2  -8  -6 15608.0 690.516  36
   2  -8  -6 17546.1 821.745  28
   2  -8  -6 17638.3 769.609  30
  -2   8   6 16466.2 817.703  15
  -2   8   6 17684.1 731.695  44
  -2   8   6 16750.8 719.783  43
   2  -8  -6 16844.8 660.804  41
   2  -8  -5 4239.52 363.235  29
   2  -8  -5 4028.07 345.048  30
   2  -8  -5 4553.72 344.679  49
   2  -8  -5 4935.20 357.426  48
   2  -8  -5 4024.78 358.049  28
   2  -8  -5 4141.43 307.350  36
  -2   8   5 4088.37 316.766  44
  -2   8   5 4004.78 338.166  46
  -2   8   5 4219.68 321.691  43
  -2   8   4 90636.8 2679.89  43
   2  -8  -4 94445.8 2700.77  49
   2  -8  -4 96567.0 2710.80  48
   2  -8  -4 88959.6 2724.25  28
   2  -8  -4 86082.3 2622.43  36
  -2   8   4 94734.9 2725.84  17
   2  -8  -4 88700.4 2730.78  29
   2  -8  -4 79890.9 2680.37  30
  -2   8   4 92547.0 2684.73  44
  -2   8   3 17490.5 789.250  43
   2  -8  -3 16260.4 724.592  20
   2  -8  -3 18840.7 751.984  19
   2  -8  -3 17753.4 747.649  36
   2  -8  -3 18360.7 816.245  29
   2  -8  -3 20002.7 837.544  30
   2  -8  -3 18798.5 806.276  28
  -2   8   3 16826.9 709.823  52
   2  -8  -3 20302.4 812.590  49
   2  -8  -3 18820.7 798.828  48
  -2   8   3 18230.2 828.974  15
  -2   8   3 18565.4 787.633  46
  -2   8   3 17650.5 789.322  44
  -2   8   3 18859.9 787.016  17
  -2   8   2 15340.7 709.454  44
  -2   8   2 16354.8 703.601  46
  -2   8   2 14197.3 724.300  15
   2  -8  -2 16710.4 726.219  49
   2  -8  -2 16208.2 722.710  48
  -2   8   2 16124.4 720.858  43
   2  -8  -2 15720.1 686.668  19
   2  -8  -2 13818.2 660.580  20
  -2   8   2 15637.9 678.428  17
   2  -8  -2 15296.0 719.601  29
   2  -8  -2 14484.3 673.984  28
   2  -8  -2 15596.7 735.183  30
  -2   8   2 15305.1 669.825  52
  -2   8   2 15815.9 686.548  57
   2  -8  -2 15068.5 699.910   9
  -2   8   1 176391. 4768.79  26
  -2   8   1 178522. 4841.75  46
  -2   8   1 180187. 4900.87  44
  -2   8   1 173809. 4921.54  15
   2  -8  -1 174908. 4892.78  49
   2  -8  -1 180055. 4910.28  48
  -2   8   1 179632. 4903.16  43
   2  -8  -1 176272. 4860.85  19
   2  -8  -1 169948. 4850.79  20
  -2   8   1 175257. 4794.08  17
   2  -8  -1 179650. 4914.11  30
  -2   8   1 169081. 4839.13  52
   2  -8  -1 171522. 4880.01   9
   2  -8  -1 177510. 4940.61  56
  -2   8   1 170239. 4783.59  57
   2  -8   0 7948.34 499.806   9
   2  -8   0 8155.20 494.288  19
   2  -8   0 7840.69 484.377  20
  -2   8   0 7913.25 406.667  57
   2  -8   0 9277.59 536.788  56
  -2   8   0 8224.14 455.092  53
  -2   8   0 8279.85 457.449  54
  -2   8   0 7559.66 477.090  52
  -2   8   0 8059.56 452.400  46
  -2   8   0 8381.00 509.747  15
   2  -8   0 8412.17 505.999  49
   2  -8   0 10085.1 543.787  48
   2  -8   0 8204.36 491.348  30
   2  -8   1 7145.86 473.779  49
   2  -8   1 7428.99 484.034  48
  -2   8  -1 7992.16 492.882  15
  -2   8  -1 7087.96 428.802  42
  -2   8  -1 7805.33 479.773  43
   2  -8   1 6857.95 466.779  19
   2  -8   1 7763.35 481.889  20
   2  -8   1 7948.88 494.138  56
  -2   8  -1 7684.57 450.939  53
  -2   8  -1 7971.28 459.705  54
  -2   8  -1 7744.71 481.579  52
  -2   8  -1 6341.29 441.120  44
  -2   8  -1 7056.41 399.685  46
   2  -8   1 7791.49 500.498   9
   2  -8   1 6889.85 440.910  30
   2  -8   2 29531.5 1122.16  48
   2  -8   2 28903.3 1109.32  49
  -2   8  -2 28044.8 1089.11  15
  -2   8  -2 26948.3 1083.93  52
  -2   8  -2 25625.4 1046.62  44
  -2   8  -2 27007.5 1067.06  43
  -2   8  -2 26007.5 974.581  42
   2  -8   2 26926.2 1069.25  19
   2  -8   2 27604.0 1077.15  20
   2  -8   2 27838.1 1086.17  56
   2  -8   2 26758.3 1012.15  30
  -2   8  -2 27003.2 1045.33  53
  -2   8  -2 27340.4 1046.46  54
   2  -8   2 26409.9 1085.11   9
  -2   8  -3 123.900 105.829  15
  -2   8  -3 58.0767 92.8173  43
  -2   8  -3 57.9337 98.9742  44
   2  -8   3 189.538 132.162  20
   2  -8   3 125.957 120.271  19
   2  -8   3 238.777 128.435  49
   2  -8   3 21.9787 105.364  48
  -2   8  -3 88.3140 117.759  52
  -2   8  -3 99.3680 97.5218  53
   2  -8   3 200.958 122.565  56
   2  -8   3 272.270 144.345   9
  -2   8  -3 336.044 133.990  54
  -2   8  -4 2735.69 255.424  44
  -2   8  -4 2889.70 281.973  54
   2  -8   4 2527.65 271.827  49
   2  -8   4 2765.75 285.829  48
  -2   8  -4 2360.70 243.937  43
  -2   8  -4 3016.10 300.390  52
  -2   8  -4 2748.20 276.605  53
   2  -8   4 2534.21 253.731  56
  -2   8  -5 4181.66 333.205  52
   2  -8   5 4094.25 322.894  49
   2  -8   5 3813.94 316.164  48
  -2   8  -5 3583.26 271.562  43
  -2   8  -5 3707.70 275.053  44
   2  -8   6 946.430 152.968  49
   2  -8   6 899.937 154.183  48
  -2   8  -6 682.475 142.543  52
  -2   7  11 4549.00 313.929  47
   2  -7 -11 5178.53 342.779  28
  -2   7  10 442.468 118.289  57
   2  -7 -10 270.456 113.474  29
   2  -7 -10 260.176 122.301  28
  -2   7   9 3003.45 258.032  46
   2  -7  -9 2559.98 287.664  28
   2  -7  -9 2619.38 274.860  29
  -2   7   9 2253.76 291.906  15
  -2   7   9 2980.58 285.262  57
  -2   7   8 23429.1 938.646  57
  -2   7   8 22067.2 988.727  15
  -2   7   8 22024.6 921.673  14
   2  -7  -8 22843.8 848.012  30
   2  -7  -8 23788.8 988.068  28
   2  -7  -8 22501.6 948.182  29
   2  -7  -8 21774.1 813.978  41
   2  -7  -8 21405.3 835.798  36
  -2   7   8 23130.3 896.411  46
   2  -7  -7 31893.4 1062.64  41
  -2   7   7 32152.5 1108.01  42
   2  -7  -7 30790.0 1192.47  29
   2  -7  -7 30510.2 1106.87  30
   2  -7  -7 28552.9 1061.81  36
  -2   7   7 31124.5 1242.92  15
  -2   7   7 32848.5 1180.05  14
   2  -7  -6 1133.59 163.840  36
   2  -7  -6 1424.68 197.753  30
  -2   7   6 999.810 173.899  14
  -2   7   6 1266.68 210.650  15
  -2   7   6 1256.97 168.759  43
   2  -7  -6 1585.71 174.000  41
   2  -7  -6 1554.12 222.625  28
  -2   7   6 1189.80 162.643  44
   2  -7  -5 55448.8 1743.78  36
   2  -7  -5 55728.6 1860.69  29
   2  -7  -5 57626.3 1826.49  30
   2  -7  -5 58407.5 1830.05  49
   2  -7  -5 59508.6 1839.20  48
  -2   7   5 56702.1 1812.71  14
  -2   7   5 56790.3 1774.17  43
   2  -7  -5 56859.8 1871.48  28
  -2   7   5 56780.8 1771.22  44
   2  -7  -4 79414.5 2333.77  36
   2  -7  -4 78683.0 2440.85  29
   2  -7  -4 80858.7 2421.13  30
   2  -7  -4 81527.3 2411.95  49
   2  -7  -4 80014.8 2406.31  48
  -2   7   4 78840.0 2381.74  14
  -2   7   4 79497.4 2375.66  43
  -2   7   4 77797.7 2367.98  44
   2  -7  -4 82224.8 2454.30  28
  -2   7   3 318.417 105.399  44
  -2   7   3 283.352 128.940  15
  -2   7   3 199.085 102.894  14
   2  -7  -3 322.363 111.031  48
   2  -7  -3 230.035 98.1836  49
  -2   7   3 421.406 127.312  43
   2  -7  -3 307.975 101.233  20
   2  -7  -3 203.762 90.3367  36
   2  -7  -3 323.585 117.978  29
   2  -7  -3 438.943 127.067  28
   2  -7  -3 291.992 99.3832  19
  -2   7   2 22029.4 831.494  52
   2  -7  -2 23574.3 908.281  48
   2  -7  -2 22443.5 891.546  49
  -2   7   2 22113.0 865.235  14
  -2   7   2 22625.1 918.122  15
  -2   7   2 22554.4 875.896  46
  -2   7   2 22207.8 882.441  44
  -2   7   2 22579.7 887.148  43
   2  -7  -2 23083.4 844.918  19
   2  -7  -2 21398.8 831.178  20
  -2   7   2 22452.0 857.536  17
   2  -7  -2 23787.3 915.842  29
   2  -7  -2 23255.6 912.429  30
   2  -7  -2 22587.2 872.391  28
   2  -7  -2 20193.2 835.497   9
  -2   7   1 816.589 131.584  53
  -2   7   1 831.899 151.000  52
   2  -7  -1 626.921 130.307  28
   2  -7  -1 745.009 154.673   9
   2  -7  -1 797.077 162.285  49
   2  -7  -1 768.679 155.697  48
  -2   7   1 619.688 150.185  15
  -2   7   1 1014.28 161.582  14
  -2   7   1 1099.07 169.732  44
  -2   7   1 648.977 130.795  46
  -2   7   1 963.371 166.938  43
   2  -7  -1 966.987 152.378  20
  -2   7   1 854.020 140.307  17
   2  -7  -1 929.009 154.914  19
   2  -7  -1 650.464 145.733  29
   2  -7  -1 914.279 160.990  30
  -2   7   1 808.595 141.524  57
   2  -7  -1 735.005 158.137  56
  -2   7   1 709.242 124.520  54
  -2   7   0 36186.0 1236.39  54
  -2   7   0 36663.5 1239.90  53
  -2   7   0 35612.8 1164.67  26
  -2   7   0 37362.6 1287.03  52
   2  -7   0 39090.4 1330.84  49
   2  -7   0 35539.2 1304.59  48
  -2   7   0 37921.4 1256.07  46
  -2   7   0 35469.2 1299.86  44
  -2   7   0 37130.5 1276.71  14
  -2   7   0 37259.2 1310.40  15
  -2   7   0 37742.5 1318.32  43
   2  -7   0 36898.0 1280.92  20
   2  -7   0 38071.1 1280.99  19
  -2   7   0 38252.9 1204.46  17
   2  -7   0 35340.7 1243.13  29
   2  -7   0 38632.3 1314.93  30
  -2   7   0 36832.1 1204.10  57
   2  -7   0 37831.3 1325.70  56
   2  -7   0 37500.8 1299.16   9
  -2   7  -1 75.3349 86.2922  46
  -2   7  -1-19.6727 110.775  15
  -2   7  -1 72.4939 102.052  14
   2  -7   1 121.591 132.330  56
  -2   7  -1 103.759 92.2032  53
  -2   7  -1-39.2136 98.3223  52
   2  -7   1-19.8367 105.763   9
   2  -7   1 37.1127 98.9374  20
   2  -7   1 111.352 95.0681  19
   2  -7   1 18.0656 99.9566  30
   2  -7   1 20.7658 112.826  49
   2  -7   1-21.0212 118.368  48
  -2   7  -1-17.1951 95.1409  54
  -2   7  -2 1973.35 195.474  46
  -2   7  -2 1758.35 224.292  44
  -2   7  -2 1593.92 219.912  15
   2  -7   2 1657.72 229.011  56
  -2   7  -2 1424.73 213.434  43
  -2   7  -2 2169.68 219.745  42
   2  -7   2 1546.07 219.172  20
   2  -7   2 1766.94 236.518  19
  -2   7  -2 1941.56 239.412  52
   2  -7   2 1590.84 235.990   9
  -2   7  -2 2091.26 237.496  53
  -2   7  -2 1888.60 231.087  54
   2  -7   2 1905.87 214.602  30
   2  -7   2 1990.35 253.181  49
   2  -7   2 1543.61 232.498  48
  -2   7  -3 7195.15 481.644  52
   2  -7   3 7120.22 452.159  56
   2  -7   3 7357.74 486.771  49
   2  -7   3 6895.58 475.681  48
  -2   7  -3 6993.58 448.895  44
  -2   7  -3 6566.66 373.655  42
  -2   7  -3 7086.90 448.636  43
   2  -7   3 6599.46 449.595  19
   2  -7   3 7027.12 461.014  20
  -2   7  -3 6700.17 386.499  34
   2  -7   3 6723.09 399.446  30
   2  -7   3 7220.39 482.895   9
  -2   7  -3 6514.16 436.508  15
  -2   7  -3 6750.95 445.599  53
  -2   7  -3 6384.20 438.233  54
  -2   7  -4 649.817 155.590  15
  -2   7  -4 604.718 130.597  34
   2  -7   4 752.805 167.374  56
  -2   7  -4 704.315 173.767  53
  -2   7  -4 812.115 182.419  52
   2  -7   4 642.856 177.297   9
  -2   7  -4 717.139 159.272  44
  -2   7  -4 678.890 151.451  43
  -2   7  -4 785.297 168.482  54
  -2   7  -5 3900.47 344.246  54
  -2   7  -5 4358.41 327.277  44
  -2   7  -5 4337.95 324.590  43
   2  -7   5 4669.74 338.234  56
  -2   7  -5 4605.57 377.107  52
  -2   7  -5 4371.36 360.047  53
  -2   7  -5 4146.23 300.354  34
   2  -7   6 542.583 158.389  20
   2  -7   6 561.789 153.615  19
  -2   7  -6 639.396 118.256  44
  -2   7  -6 505.861 114.008  43
  -2   7  -6 717.492 125.855  34
  -2   7  -6 398.474 143.555  52
  -2   7  -7-12.3543 67.1236  39
   2  -6 -11 3318.77 265.842  28
   2  -6 -10 1392.87 200.303  28
   2  -6 -10 1028.40 151.869  41
  -2   6  10 1037.61 187.651  14
  -2   6  10 1185.19 191.839  13
   2  -6 -10 1148.65 168.861  29
   2  -6  -9 99.4727 75.7687  36
   2  -6  -9 19.3492 103.165  29
   2  -6  -9 21.5242 107.938  28
   2  -6  -9-14.2209 85.4233  41
  -2   6   9 29.0235 72.7751  46
  -2   6   9 37.8908 108.504  13
  -2   6   9 21.7524 109.082  14
  -2   6   9 52.9521 92.2828  57
   2  -6  -8 115.654 75.5960  36
   2  -6  -8 205.679 113.809  29
   2  -6  -8-22.1866 89.8600  28
   2  -6  -8 72.6964 81.8815  41
  -2   6   8 32.3011 92.5071  46
  -2   6   8 21.4470 107.558  14
  -2   6   8 37.3316 110.416  13
  -2   6   8 18.8869 88.3303  57
  -2   6   7 767.724 136.052  42
   2  -6  -7 1094.29 150.630  36
   2  -6  -7 823.014 140.454  30
   2  -6  -7 741.062 173.313  29
   2  -6  -7 610.129 170.114  28
   2  -6  -7 916.326 141.809  41
  -2   6   7 660.419 150.251  57
  -2   6   7 592.957 158.333  14
  -2   6   7 651.427 151.965  13
   2  -6  -6 2388.34 257.584  29
   2  -6  -6 2151.36 223.428  30
  -2   6   6 2549.72 244.502  13
  -2   6   6 2360.10 254.835  14
  -2   6   6 2139.69 267.350  15
  -2   6   6 2202.41 202.576  44
   2  -6  -6 2275.83 215.155  41
  -2   6   6 2402.14 211.012  43
  -2   6   6 2662.28 239.055  42
   2  -6  -6 2333.47 211.194  36
   2  -6  -5 1187.42 165.386  30
   2  -6  -5 786.810 158.270  49
   2  -6  -5 1154.78 177.746  48
  -2   6   5 1162.23 184.245  14
  -2   6   5 1028.79 162.798  13
  -2   6   5 1136.58 147.823  44
  -2   6   5 1060.53 151.671  43
   2  -6  -5 1066.81 142.290  36
   2  -6  -4 3079.85 235.637  36
   2  -6  -4 3417.58 292.577  29
   2  -6  -4 3700.99 291.155  49
   2  -6  -4 3650.13 291.402  48
  -2   6   4 3458.92 261.524  13
  -2   6   4 3176.59 280.830  14
  -2   6   4 3462.61 256.921  44
  -2   6   4 2946.51 233.732  25
  -2   6   4 3184.22 246.078  43
   2  -6  -3 1595.79 161.654  20
   2  -6  -3 1805.87 164.528  19
   2  -6  -3 1487.13 164.528  36
   2  -6  -3 1806.61 210.437  29
  -2   6   3 1400.27 172.777  44
  -2   6   3 1470.89 190.227  14
  -2   6   3 1611.97 210.156  15
  -2   6   3 1753.49 189.292  43
   2  -6  -3 1469.68 194.214  49
   2  -6  -3 1972.41 211.170  48
  -2   6   3 1707.85 176.631  25
   2  -6  -2 48072.8 1513.97  49
   2  -6  -2 48418.7 1519.70  48
  -2   6   2 46555.2 1508.42  14
  -2   6   2 47695.6 1532.38  15
  -2   6   2 48395.9 1494.39  44
  -2   6   2 47124.4 1488.11  43
   2  -6  -2 47308.8 1432.28  20
   2  -6  -2 43435.7 1475.33  21
   2  -6  -2 46632.2 1429.63  19
  -2   6   2 42943.9 1421.01  25
   2  -6  -2 48066.6 1517.61  29
  -2   6   2 46850.8 1426.33  52
   2  -6  -2 45538.2 1440.46   9
  -2   6   1 549.917 117.200  52
  -2   6   1 567.303 103.464  53
  -2   6   1 440.311 106.534  25
   2  -6  -1 493.373 112.017  28
   2  -6  -1 513.217 121.156   9
   2  -6  -1 779.716 146.725  48
   2  -6  -1 672.433 139.908  49
  -2   6   1 524.305 118.654  46
  -2   6   1 466.080 116.717  44
  -2   6   1 303.852 83.5970  54
  -2   6   1 595.517 125.452  43
   2  -6  -1 478.034 120.905  21
   2  -6  -1 391.209 110.676  20
  -2   6   1 573.210 113.742  17
   2  -6  -1 480.703 114.379  19
   2  -6  -1 501.684 120.696  29
   2  -6  -1 550.195 136.335  56
  -2   6   1 569.481 142.857  15
  -2   6   1 548.073 133.336  14
  -2   6   0 763.119 142.071  15
  -2   6   0 798.102 151.640  14
   2  -6   0 733.280 136.734   9
  -2   6   0 542.817 129.966  44
  -2   6   0 911.358 138.978  46
  -2   6   0 664.978 126.249  54
  -2   6   0 777.732 131.131  25
   2  -6   0 657.884 118.196  28
   2  -6   0 659.828 130.276  21
   2  -6   0 689.419 138.005  20
  -2   6   0 669.080 112.062  17
   2  -6   0 862.859 142.208  19
   2  -6   0 616.377 128.452  29
  -2   6   0 608.994 132.507  52
  -2   6   0 603.081 121.636  53
   2  -6   0 950.412 167.556  56
  -2   6   0 700.004 120.434  57
  -2   6   0 796.977 153.406  43
  -2   6  -1 6143.68 353.790  46
   2  -6   1 6236.85 393.572  56
  -2   6  -1 6066.43 318.376  57
   2  -6   1 6371.94 389.365   9
   2  -6   1 5836.66 372.241  20
   2  -6   1 5430.16 340.808  21
   2  -6   1 6220.82 381.280  19
  -2   6  -1 5560.20 329.938  34
  -2   6  -1 5497.79 294.793  17
  -2   6  -1 5815.95 382.986  14
  -2   6  -1 5209.64 359.818  15
  -2   6  -1 5885.73 360.489  53
  -2   6  -1 5671.42 356.393  54
  -2   6  -1 5816.94 376.834  52
   2  -6   1 5663.35 335.593  29
   2  -6   1 5985.21 377.344  30
  -2   6  -2 11924.0 604.849  52
  -2   6  -2 10868.4 529.473  42
   2  -6   2 12038.0 583.670  20
   2  -6   2 11329.2 522.209  21
   2  -6   2 12410.3 591.078  19
  -2   6  -2 11196.4 530.589  34
   2  -6   2 11760.4 558.173  30
  -2   6  -2 12322.4 599.043  14
  -2   6  -2 11938.9 579.438  15
   2  -6   2 11663.5 499.022  12
  -2   6  -2 11861.5 580.481  53
  -2   6  -2 12001.1 578.848  54
  -2   6  -2 11708.9 526.566  46
   2  -6   2 12026.6 604.302   9
   2  -6   2 11021.1 573.520  56
  -2   6  -3 13456.9 684.026  52
  -2   6  -3 13945.6 670.491  44
  -2   6  -3 14865.4 611.465  42
  -2   6  -3 13790.0 667.573  43
   2  -6   3 14063.7 678.748  19
   2  -6   3 14872.6 684.806  20
  -2   6  -3 14693.7 638.471  34
   2  -6   3 13512.1 580.239  11
   2  -6   3 14711.1 712.318   9
   2  -6   3 14666.9 629.939  30
  -2   6  -3 14383.8 669.201  15
   2  -6   3 13595.7 593.959  12
   2  -6   3 14123.7 663.784  56
  -2   6  -3 13811.0 666.872  54
  -2   6  -3 14736.3 683.653  53
  -2   6  -4 106.331 101.975  54
   2  -6   4 356.615 135.947   9
  -2   6  -4 119.122 107.940  43
  -2   6  -4 257.492 127.729  44
  -2   6  -4 275.527 111.065  34
   2  -6   4 176.735 95.0111  11
   2  -6   4 221.994 96.7568  12
  -2   6  -4 117.496 100.388  15
  -2   6  -4 69.2948 115.895  52
  -2   6  -4 85.5622 111.900  53
   2  -6   4 37.3678 91.7167  56
  -2   6  -5 16630.9 742.516  43
   2  -6   5 16957.0 726.398  12
  -2   6  -5 16920.2 754.341  15
  -2   6  -5 18139.7 829.149  52
  -2   6  -5 16674.9 781.885  53
  -2   6  -5 16707.4 781.335  54
  -2   6  -5 16536.8 723.492  34
   2  -6   5 16130.1 694.989  11
   2  -6   5 15045.6 706.978  56
  -2   6  -5 15611.0 727.129  44
  -2   6  -6 15638.5 715.330  43
   2  -6   6 17970.7 798.701  19
   2  -6   6 18675.8 803.181  20
  -2   6  -6 17938.7 749.591  34
   2  -6   6 16382.1 722.753  11
   2  -6   6 18349.6 828.748   9
  -2   6  -6 17340.9 823.758  52
  -2   6  -6 19172.9 834.814  53
   2  -6   6 16824.0 825.941  48
   2  -6   6 18131.1 842.833  49
  -2   6  -6 17095.5 735.069  44
  -2   6  -6 17015.9 800.997  54
   2  -6   6 16403.3 743.724  12
   2  -6   7 2734.65 289.449  48
   2  -6   7 2250.19 268.868  49
   2  -6   7 2356.75 226.419  11
   2  -6   7 2641.67 266.109  19
   2  -6   7 2334.22 253.568  20
  -2   6  -7 2387.51 232.497  34
  -2   6  -7 2375.82 206.518  43
  -2   6  -7 1881.76 190.647  44
  -2   6  -8 5656.85 330.678  39
  -2   6  -8 6024.73 351.980  37
   2  -6   8 7361.91 422.957  49
   2  -6   8 7196.35 426.177  48
  -2   5  12 56.0500 86.6919  13
  -2   5  11 15210.0 735.281  14
   2  -5 -11 15614.4 627.059  41
   2  -5 -11 16098.9 679.512  37
  -2   5  10 6961.86 414.366  47
   2  -5 -10 7782.82 448.789  37
   2  -5 -10 6863.14 401.097  41
   2  -5 -10 6844.30 404.703  29
   2  -5 -10 7278.74 444.321  28
  -2   5  10 7597.22 494.455  14
  -2   5   9 2909.37 281.096  25
  -2   5   9 3299.21 333.071   2
   2  -5  -9 3692.91 306.026  37
   2  -5  -9 3411.02 261.166  36
   2  -5  -9 3794.15 325.885  28
   2  -5  -9 3313.79 293.357  29
   2  -5  -9 3454.62 280.052  41
  -2   5   9 3479.10 342.870  14
  -2   5   9 3651.95 285.007  57
  -2   5   8 4371.36 299.732  46
  -2   5   8 3783.96 312.972  25
   2  -5  -8 4978.86 369.249  28
  -2   5   8 4298.51 361.546   2
   2  -5  -8 4236.49 307.062  41
   2  -5  -8 3740.08 277.168  36
   2  -5  -8 4575.96 350.565  29
   2  -5  -8 4684.27 335.108  37
  -2   5   8 4394.29 327.853  57
  -2   5   8 4678.79 380.920  14
  -2   5   7 10863.0 488.263  42
   2  -5  -7 10605.7 516.656  41
   2  -5  -7 10658.6 495.925  36
   2  -5  -7 10510.9 566.058  29
   2  -5  -7 11410.5 504.601  30
  -2   5   7 10640.3 538.611  25
   2  -5  -7 12291.8 615.837  28
   2  -5  -7 11881.0 546.497  37
  -2   5   7 10986.1 526.313  46
  -2   5   7 11132.4 598.027  14
  -2   5   7 11868.5 571.086  57
   2  -5  -6 3953.77 267.510  36
   2  -5  -6 4260.19 336.177  29
   2  -5  -6 4765.51 304.656  30
  -2   5   6 4778.62 337.758  13
  -2   5   6 4466.62 345.751  14
  -2   5   6 4337.73 286.454  42
   2  -5  -6 4281.14 293.215  41
  -2   5   6 3994.08 298.960  25
   2  -5  -6 4366.85 298.586  37
   2  -5  -5 4063.84 255.227  36
  -2   5   5 3831.97 289.213  13
  -2   5   5 4481.96 330.286  14
  -2   5   5 3823.83 278.706  25
  -2   5   5 4073.16 257.175  44
   2  -5  -5 4030.65 299.334  48
   2  -5  -5 4125.96 303.184  49
  -2   5   5 4111.40 260.849  43
   2  -5  -4 64.2891 78.8470  29
   2  -5  -4 71.9980 60.8666  36
  -2   5   4 191.662 98.8185  14
  -2   5   4 69.5360 83.5563  13
  -2   5   4 12.8278 69.7216  25
  -2   5   4 22.9905 60.1278  43
  -2   5   4 68.7018 67.7537  44
  -2   5   3 474.398 106.646  44
  -2   5   3 383.319 123.742  14
  -2   5   3 416.937 118.173  15
  -2   5   3 522.742 125.081  13
  -2   5   3 579.802 113.103  25
  -2   5   3 632.291 115.645  43
   2  -5  -3 508.149 84.3678  20
   2  -5  -3 530.709 97.1608  36
   2  -5  -3 421.304 109.674  29
   2  -5  -3 518.658 113.619  24
   2  -5  -3 359.523 75.6986  19
  -2   5   2 506.642 108.806  44
  -2   5   2 681.884 123.912  46
  -2   5   2 517.117 123.240  15
  -2   5   2 390.796 114.002  14
  -2   5   2 497.930 108.041  43
   2  -5  -2 402.971 102.738  21
   2  -5  -2 489.822 94.9939  20
   2  -5  -2 596.235 97.6506  19
   2  -5  -2 664.010 132.703  29
  -2   5   2 296.534 95.7356  25
  -2   5   2 564.765 93.6519  52
   2  -5  -2 375.016 89.0259   9
  -2   5   1 10778.7 463.425  52
  -2   5   1 10519.0 489.298  25
   2  -5  -1 10094.4 488.916  24
   2  -5  -1 10356.2 489.234  22
  -2   5   1 12079.0 541.079  14
  -2   5   1 11766.3 525.650  15
  -2   5   1 11309.1 498.719  46
  -2   5   1 11398.9 504.395  44
  -2   5   1 11533.5 504.299  43
   2  -5  -1 10587.3 483.652  21
   2  -5  -1 10522.3 457.683  19
   2  -5  -1 10961.9 461.635  20
  -2   5   1 10257.1 751.978   7
   2  -5  -1 11618.0 511.655  29
   2  -5  -1 10775.2 522.308  56
   2  -5  -1 11481.2 477.735   9
   2  -5  -1 11160.3 490.647  10
   2  -5   0 4042.25 293.927  56
  -2   5   0 4492.31 273.467  57
  -2   5   0 4136.64 256.680  53
  -2   5   0 4146.68 257.020  54
  -2   5   0 4143.17 284.789  25
  -2   5   0 4403.81 279.604  52
   2  -5   0 4287.46 287.974  24
   2  -5   0 4281.25 279.440  22
  -2   5   0 4040.15 300.221  14
  -2   5   0 4173.61 285.889  15
  -2   5   0 3848.95 274.024  46
  -2   5   0 4123.62 285.857  44
  -2   5   0 4696.48 299.924  43
   2  -5   0 4196.96 272.448  19
   2  -5   0 4011.35 267.731  20
   2  -5   0 3964.79 273.829  21
  -2   5   0 3958.48 404.413   7
  -2   5   0 3865.57 238.098  17
   2  -5   0 4651.84 287.852  29
   2  -5   0 4116.67 272.320  10
   2  -5   0 4098.89 273.911   9
  -2   5  -1 4074.86 252.408  57
   2  -5   1 4212.25 300.499  56
  -2   5  -1 4568.25 289.379  53
  -2   5  -1 4710.44 294.236  54
  -2   5  -1 4351.90 298.568  25
  -2   5  -1 4436.69 298.570  52
   2  -5   1 4103.83 225.750  12
  -2   5  -1 4528.03 316.629  14
  -2   5  -1 3916.02 287.555  15
  -2   5  -1 4205.34 238.505  47
   2  -5   1 4490.88 288.221  22
  -2   5  -1 4350.59 310.569  44
  -2   5  -1 4685.22 292.412  46
  -2   5  -1 4235.08 304.266  43
   2  -5   1 4273.67 288.817  19
   2  -5   1 4364.56 281.046  21
   2  -5   1 4598.33 297.509  20
  -2   5  -1 3992.27 275.278  34
  -2   5  -1 4151.07 231.551  17
   2  -5   1 3992.14 266.109  29
   2  -5   1 4667.00 304.391   9
   2  -5   1 4255.92 272.753  10
  -2   5  -2 14914.9 601.897  46
   2  -5   2 14187.9 588.253  22
   2  -5   2 13852.3 533.882  11
   2  -5   2 15329.7 653.266   9
   2  -5   2 13383.3 555.903  10
   2  -5   2 13886.9 584.978  21
   2  -5   2 15154.2 637.083  19
   2  -5   2 14628.9 624.406  20
  -2   5  -2 13464.4 599.534  34
  -2   5  -2 14985.0 631.572  54
  -2   5  -2 14391.2 625.494  53
   2  -5   2 13911.6 619.372  56
  -2   5  -2 13754.3 525.091  57
   2  -5   2 15343.5 677.636  48
   2  -5   2 14444.2 659.831  49
  -2   5  -2 14116.2 639.841  52
  -2   5  -2 13991.1 643.671  14
   2  -5   2 14142.0 548.800  12
  -2   5  -2 14937.6 622.963  15
  -2   5  -3 27751.2 1037.90  52
   2  -5   3 26958.2 988.790  56
  -2   5  -3 27763.0 1016.25  44
  -2   5  -3 26335.6 921.678  46
  -2   5  -3 25986.0 1027.91  14
  -2   5  -3 26638.0 979.249  15
   2  -5   3 25905.3 919.403  12
   2  -5   3 27271.5 1061.34  48
   2  -5   3 26411.1 1048.18  49
  -2   5  -3 28115.4 1022.77  43
  -2   5  -3 27207.8 935.623  42
   2  -5   3 27155.1 1005.55  20
   2  -5   3 24791.1 910.636  21
   2  -5   3 27312.4 1005.70  19
  -2   5  -3 25859.7 974.368  34
  -2   5  -3 27507.3 1013.80  53
  -2   5  -3 28162.6 1019.51  54
   2  -5   3 27261.9 952.512  30
   2  -5   3 26869.8 917.779  11
   2  -5   3 28147.1 1035.46   9
   2  -5   4 16684.9 783.522  48
   2  -5   4 16696.4 781.325  49
   2  -5   4 16856.3 678.902  12
  -2   5  -4 16769.7 712.999  15
  -2   5  -4 15038.7 605.827  42
  -2   5  -4 16727.8 728.051  43
   2  -5   4 14472.5 600.281  21
  -2   5  -4 15894.4 701.029  34
   2  -5   4 15092.0 644.287  11
   2  -5   4 16634.7 761.444   9
  -2   5  -4 16549.4 735.357  54
  -2   5  -4 16589.3 738.455  53
  -2   5  -4 16052.3 718.391  44
  -2   5  -4 14335.6 587.949  45
  -2   5  -4 17286.8 765.345  52
   2  -5   4 15763.8 687.091  56
  -2   5  -5 20069.7 826.920  43
   2  -5   5 17528.7 769.335  56
  -2   5  -5 19095.2 810.072  34
   2  -5   5 19097.0 889.333  49
   2  -5   5 18343.0 884.330  48
   2  -5   5 18994.3 788.643  12
  -2   5  -5 19877.8 816.978  15
   2  -5   5 19342.9 776.752  11
  -2   5  -5 18274.7 860.192  52
  -2   5  -5 20846.6 880.752  53
  -2   5  -5 18706.1 811.353  44
  -2   5  -5 19655.2 862.551  54
  -2   5  -6 20448.8 868.041  44
  -2   5  -6 20763.8 873.357  43
   2  -5   6 22643.7 944.378  19
   2  -5   6 21645.3 925.247  20
  -2   5  -6 21666.9 896.488  34
  -2   5  -6 21483.9 943.188  54
   2  -5   6 21050.4 878.250  12
   2  -5   6 22916.8 885.697  11
   2  -5   6 21317.9 944.131   9
  -2   5  -6 21736.0 957.708  52
  -2   5  -6 21953.5 943.378  53
   2  -5   6 22643.8 982.709  49
   2  -5   6 21341.9 968.018  48
  -2   5  -7 1073.08 176.321  34
   2  -5   7 944.496 171.160  11
   2  -5   7 778.569 160.154  12
  -2   5  -7 790.794 147.765  44
  -2   5  -7 645.055 134.558  43
   2  -5   7 859.226 196.183   9
   2  -5   7 854.741 177.097  19
   2  -5   7 1141.19 192.850  20
   2  -5   7 963.152 204.157  49
   2  -5   7 801.777 196.355  48
   2  -5   8 19268.0 787.882  11
  -2   5  -8 17142.8 749.382  39
  -2   5  -8 19276.0 792.990  37
   2  -5   8 19958.2 835.135  19
   2  -5   8 19433.1 829.102  20
  -2   5  -8 20807.7 812.987  34
   2  -5   8 20259.0 876.100  48
   2  -5   8 20352.4 873.834  49
   2  -5   9 4324.55 331.245  48
   2  -5   9 4798.67 341.980  49
   2  -4 -11 775.230 143.911  37
   2  -4 -11 593.160 125.272  41
  -2   4  11 374.448 136.610  14
  -2   4  11 552.109 140.491  25
  -2   4  10 2467.62 290.785  14
   2  -4 -10 2442.31 248.657  37
   2  -4 -10 2053.85 224.507  41
   2  -4 -10 2116.64 220.200  28
  -2   4  10 1742.79 231.892  25
  -2   4   9 1469.58 235.313  14
  -2   4   9 1376.42 227.685   2
   2  -4  -9 1458.29 187.381  41
   2  -4  -9 1361.11 183.801  29
   2  -4  -9 1168.44 182.075  28
  -2   4   9 1225.40 200.125  25
   2  -4  -9 1460.05 195.093  37
  -2   4   8 2351.83 257.712  25
   2  -4  -8 3011.45 280.434  28
  -2   4   8 2882.10 294.091   2
   2  -4  -8 2934.73 259.230  37
   2  -4  -8 2333.52 213.587  36
   2  -4  -8 3394.69 511.486  32
   2  -4  -8 2595.19 256.760  29
   2  -4  -8 2452.90 238.569  41
  -2   4   8 2892.13 247.460  57
  -2   4   8 2284.84 276.500  14
   2  -4  -7 825.121 145.576  41
   2  -4  -7 591.401 131.429  37
   2  -4  -7 974.685 134.583  36
  -2   4   7 497.768 155.382  14
  -2   4   7 519.082 144.617   2
   2  -4  -7 204.237 236.736  32
   2  -4  -7 744.752 148.198  29
  -2   4   7 823.461 158.371  25
  -2   4   7 684.670 126.284  46
  -2   4   7 665.951 134.674  57
  -2   4   6 4095.21 273.012  46
  -2   4   6 3487.07 279.750  57
  -2   4   6 3696.93 246.720  42
   2  -4  -6 3922.37 275.189  41
  -2   4   6 4224.49 321.273   2
   2  -4  -6 4193.73 585.034  32
   2  -4  -6 4039.77 309.923  29
  -2   4   6 3803.64 291.930  25
   2  -4  -6 3792.03 246.364  36
   2  -4  -6 4140.05 277.844  37
  -2   4   6 4461.45 331.611  14
   2  -4  -5 22216.2 778.683  37
   2  -4  -5 20940.2 785.663  41
  -2   4   5 22829.6 785.095  42
  -2   4   5 21736.9 860.433  14
  -2   4   5 21624.1 815.394  25
   2  -4  -5 19819.0 1317.69  32
   2  -4  -5 22554.2 853.816  29
   2  -4  -5 21938.1 745.994  36
   2  -4  -4 7527.08 378.018  21
   2  -4  -4 7686.12 342.171  36
   2  -4  -4 8105.77 387.531  24
  -2   4   4 7539.93 393.481  25
  -2   4   4 7411.78 423.004  14
  -2   4   4 8114.62 419.234  13
  -2   4   4 7854.78 355.072  44
  -2   4   4 7644.88 352.914  43
   2  -4  -4 7337.37 598.564  16
   2  -4  -3 670.081 115.320  24
  -2   4   3 756.537 111.609  44
  -2   4   3 823.181 138.034  14
  -2   4   3 602.149 125.050  13
  -2   4   3 780.209 113.590  43
   2  -4  -3 648.534 116.338  21
   2  -4  -3 658.467 91.2632  36
   2  -4  -3 691.278 209.433  16
  -2   4   3 888.175 132.854  25
  -2   4   3 540.141 212.459   7
   2  -4  -3 586.546 119.637  29
   2  -4  -2 20152.8 1155.19  31
  -2   4   2 20251.0 1169.97  31
   2  -4  -2 19643.8 1180.57  32
   2  -4  -2 19226.2 728.162  29
  -2   4   2 19197.2 720.580  25
   2  -4  -2 19808.4 732.510  49
   2  -4  -2 20559.7 742.491  48
  -2   4   2 21804.1 754.721  15
  -2   4   2 19454.5 729.920  13
  -2   4   2 20407.5 761.716  14
  -2   4   2 20307.1 701.496  44
  -2   4   2 19958.9 714.794  46
  -2   4   2 20810.7 705.978  43
   2  -4  -2 20253.9 642.597  19
   2  -4  -2 19545.7 639.539  20
   2  -4  -2 18653.7 649.310  36
  -2   4   2 18505.0 1086.00   7
   2  -4  -2 19054.4 706.170  10
   2  -4  -2 19152.9 647.329   9
   2  -4  -2 20712.0 1116.29  16
   2  -4  -1 24530.8 881.427  56
  -2   4   1 25722.9 855.618  57
   2  -4  -1 23922.6 765.207  55
  -2   4   1 24631.4 874.227  25
  -2   4   1 25514.3 917.357  14
  -2   4   1 26940.4 891.454  15
  -2   4   1 24283.2 811.431  52
   2  -4  -1 25743.0 886.042  49
   2  -4  -1 26198.0 894.300  48
   2  -4  -1 24888.5 868.280  24
   2  -4  -1 26086.4 864.587  22
  -2   4   1 26384.7 867.683  44
  -2   4   1 26491.2 871.468  43
   2  -4  -1 26559.3 816.138  20
   2  -4  -1 25144.7 856.484  21
   2  -4  -1 25413.4 809.618  19
   2  -4  -1 22988.6 1251.69  16
  -2   4   1 25774.3 1223.76   7
   2  -4  -1 25331.5 1325.14  31
   2  -4  -1 26645.3 883.451  29
   2  -4  -1 25853.6 820.857   9
   2  -4  -1 25847.4 856.918  10
   2  -4   0 168.593 86.5534  56
  -2   4   0 239.579 83.7396  57
  -2   4   0 146.790 66.0304  54
  -2   4   0 212.311 91.6267  25
  -2   4   0 286.398 90.6545  15
  -2   4   0 233.627 112.407  14
  -2   4   0 358.769 95.7117  52
  -2   4   0 260.538 74.5956  53
   2  -4   0 232.630 99.5024  48
   2  -4   0 306.430 102.739  49
   2  -4   0 329.338 91.8185  22
   2  -4   0 248.060 90.7776  24
  -2   4   0 219.515 83.9324  44
  -2   4   0 199.428 82.1582  46
  -2   4   0 244.872 89.8169  43
   2  -4   0 198.984 79.9696  21
   2  -4   0 361.637 88.0240  20
   2  -4   0 279.295 84.5381  19
   2  -4   0 604.682 206.439  16
   2  -4   0 108.339 71.6263   9
  -2   4   0 176.949 111.362   7
   2  -4   0 312.366 88.1886  29
   2  -4   0 135.981 134.200  31
  -2   4   0 278.515 181.716  31
   2  -4   0 329.561 84.3407  10
   2  -4   0 280.654 45.2742  12
  -2   4  -1 39065.5 1185.21  57
   2  -4   1 38469.4 1236.81  56
  -2   4  -1 39664.2 1214.24  53
  -2   4  -1 39461.9 1212.63  54
  -2   4  -1 38148.8 1255.17  25
  -2   4  -1 40064.6 1282.81  14
   2  -4   1 37485.9 1124.66  12
  -2   4  -1 38225.6 1220.53  15
  -2   4  -1 40462.7 1239.39  52
  -2   4  -1 38803.6 1164.66  47
   2  -4   1 38259.6 1272.50  48
   2  -4   1 38345.5 1270.98  49
   2  -4   1 39461.3 1230.36  24
   2  -4   1 41680.5 1224.63  22
  -2   4  -1 41512.2 1234.61  46
  -2   4  -1 37857.6 1246.54  44
  -2   4  -1 36705.6 1245.13  43
   2  -4   1 40113.2 1219.73  20
   2  -4   1 38553.6 1206.12  21
   2  -4   1 41007.5 1227.90  19
  -2   4  -1 38740.4 1136.37  17
  -2   4  -1 36044.1 1361.31   7
   2  -4   1 38461.5 1197.06  29
   2  -4   1 38737.5 1202.18  10
   2  -4   1 37644.7 1113.43  11
   2  -4   1 42315.4 1241.61   9
  -2   4  -2 330.611 96.0753  54
  -2   4  -2 118.881 92.1302  25
  -2   4  -2 388.295 109.648  52
  -2   4  -2 140.703 79.3651  53
  -2   4  -2 315.189 95.0555  15
  -2   4  -2 341.952 112.767  14
   2  -4   2 218.298 99.3645  49
   2  -4   2 157.281 108.016  48
  -2   4  -2 297.997 86.6388  46
   2  -4   2 142.930 76.5055  22
   2  -4   2 367.386 96.2333  24
  -2   4  -2 226.809 81.5257  42
   2  -4   2 346.166 90.6985  21
   2  -4   2 187.581 92.6650  20
   2  -4   2 124.923 79.6921  56
  -2   4  -2 295.838 69.8633  57
  -2   4  -2 216.646 46.2024  17
   2  -4   2 377.481 99.5214  19
   2  -4   2 267.952 101.206   9
   2  -4   2 295.950 71.6676  11
   2  -4   2 183.672 68.7138  12
   2  -4   2 242.184 81.9620  10
   2  -4   3 4918.04 352.051  49
   2  -4   3 4427.71 337.833  48
   2  -4   3 4510.90 277.086  22
  -2   4  -3 4609.86 327.339  52
  -2   4  -3 4568.18 332.551  14
  -2   4  -3 4288.38 287.006  15
  -2   4  -3 4499.67 277.262  46
  -2   4  -3 4880.93 284.561  42
   2  -4   3 4593.59 272.571  21
   2  -4   3 4768.49 314.691  19
   2  -4   3 5032.51 319.318  20
  -2   4  -3 4257.86 308.942  34
   2  -4   3 4471.62 293.835  56
  -2   4  -3 4596.93 315.087  53
  -2   4  -3 4854.48 319.671  54
   2  -4   3 4343.98 263.675  11
   2  -4   3 5121.93 333.140   9
   2  -4   3 4308.19 272.207  12
   2  -4   3 4327.24 256.765  10
  -2   4  -4 6610.17 415.289  53
  -2   4  -4 6272.05 403.708  54
  -2   4  -4 7007.64 390.367  15
   2  -4   4 6397.51 429.909  49
   2  -4   4 6940.42 448.916  48
   2  -4   4 6349.79 335.309  22
  -2   4  -4 7665.41 450.180  52
  -2   4  -4 6500.40 396.926  44
  -2   4  -4 6009.45 323.791  45
   2  -4   4 6452.86 334.663  21
  -2   4  -4 6963.08 408.756  34
   2  -4   4 6225.25 338.369  30
   2  -4   4 5683.86 351.050  56
   2  -4   4 6522.74 423.028   9
   2  -4   4 6406.32 361.264  11
   2  -4   4 6387.79 363.273  12
  -2   4  -4 6421.18 330.197  42
  -2   4  -4 6801.44 407.680  43
  -2   4  -5 1245.81 178.038  44
  -2   4  -5 1101.89 172.007  43
   2  -4   5 1028.26 157.714  56
   2  -4   5 1326.77 221.691  48
   2  -4   5 1359.36 222.189  49
  -2   4  -5 1022.82 191.806  52
  -2   4  -5 986.081 186.271  53
   2  -4   5 1514.70 183.224  11
   2  -4   5 1454.51 187.918  12
  -2   4  -5 1670.24 195.646  15
  -2   4  -5 1501.61 208.706  54
  -2   4  -5 1269.99 193.067  34
   2  -4   6 1123.66 228.541  48
   2  -4   6 1452.40 226.530  49
  -2   4  -6 1864.01 241.688  53
  -2   4  -6 1467.13 230.065  52
   2  -4   6 1263.73 218.088   9
   2  -4   6 1532.47 213.595  20
  -2   4  -6 1373.74 206.986  34
   2  -4   6 1775.18 216.388  11
   2  -4   6 1447.88 196.056  12
  -2   4  -6 1458.82 222.304  54
  -2   4  -6 1321.62 195.172  44
  -2   4  -6 1654.12 211.604  43
   2  -4   6 1131.67 197.074  19
  -2   4  -7 4616.88 364.394  34
   2  -4   7 5556.46 416.776   9
   2  -4   7 4962.27 370.854  11
   2  -4   7 4961.02 430.943  48
   2  -4   7 4414.20 406.747  49
   2  -4   7 5595.56 385.406  12
   2  -4   7 5088.09 394.042  20
   2  -4   7 5013.31 391.834  19
  -2   4  -7 5222.15 363.120  44
  -2   4  -7 4662.49 348.016  43
  -2   4  -8 6914.76 404.038  43
  -2   4  -8 7065.79 432.329  39
  -2   4  -8 6876.58 441.406  37
   2  -4   8 7193.54 452.363  11
   2  -4   8 7406.24 495.045   9
   2  -4   8 7070.12 490.962  49
   2  -4   8 6673.56 485.676  48
   2  -4   8 7776.01 468.766  12
  -2   4  -8 6606.59 391.047  44
   2  -4   8 7111.65 460.907  19
   2  -4   8 7601.43 469.474  20
  -2   4  -8 7538.19 463.448  34
  -2   4  -9 15418.1 662.741  34
   2  -4   9 13621.0 687.110  49
   2  -4   9 15487.7 721.696  48
  -2   4  -9 12764.1 578.986  39
  -2   4  -9 12977.9 617.337  37
   2  -4   9 13726.0 636.922  11
   2  -4   9 14310.7 657.256  19
   2  -4   9 15090.5 668.454  20
   2  -4  10 5130.27 349.492  48
   2  -4  10 4863.71 339.666  49
  -2   3  11 5815.85 426.116  14
  -2   3  11 4972.69 375.940  25
   2  -3 -11 6117.98 371.203  37
  -2   3  10 62.0481 103.716  25
   2  -3 -10-68.1904 95.9928  41
  -2   3  10 139.536 119.128  14
   2  -3 -10 17.5246 93.4352  37
   2  -3  -9 2022.18 215.936  28
  -2   3   9 2443.34 277.906  25
  -2   3   9 2059.91 257.184   2
  -2   3   9 2097.12 203.140  47
   2  -3  -9 1873.30 221.137  41
   2  -3  -9 2325.59 222.777  29
   2  -3  -9 1973.07 226.304  37
   2  -3  -8 443.736 133.486  41
   2  -3  -8 728.549 229.904  32
   2  -3  -8 318.353 104.131  29
  -2   3   8 314.721 123.810  25
   2  -3  -8 643.855 142.700  37
   2  -3  -8 280.754 109.007  28
  -2   3   8 388.146 102.627  57
  -2   3   8 350.769 129.835   2
  -2   3   8 454.969 140.192   4
   2  -3  -7 451.569 97.1700  36
   2  -3  -7 682.871 132.242  37
  -2   3   7 628.901 147.900   2
  -2   3   7 436.875 120.376   4
   2  -3  -7 257.946 191.182  32
   2  -3  -7 577.686 125.166  29
  -2   3   7 566.862 138.014  25
   2  -3  -7 462.965 117.617  41
   2  -3  -7 455.955 91.3355  40
  -2   3   7 798.089 134.845  57
  -2   3   6 17302.0 636.886  46
  -2   3   6 17377.1 675.267  57
   2  -3  -6 17651.2 684.053  41
   2  -3  -6 16181.0 649.779  37
   2  -3  -6 16758.7 619.712  36
  -2   3   6 16788.3 717.396   2
  -2   3   6 16802.0 706.772  25
   2  -3  -6 16706.4 1171.19  32
  -2   3   5 3357.81 259.986  25
  -2   3   5 3299.48 270.524  14
   2  -3  -5 3029.40 212.523  24
  -2   3   5 3355.22 242.075  57
  -2   3   5 3379.08 227.662  46
   2  -3  -5 3338.06 239.175  41
  -2   3   5 3505.65 222.874  42
   2  -3  -5 3331.59 226.351  37
   2  -3  -5 2986.64 192.586  36
  -2   3   5 3485.43 263.167   2
   2  -3  -5 2895.06 185.489  55
   2  -3  -5 3499.01 509.447  32
   2  -3  -5 3902.65 443.719  31
   2  -3  -4 225.946 62.3433  55
  -2   3   4 219.872 93.2494  14
  -2   3   4 126.992 82.0187  57
  -2   3   4 232.457 88.7656  25
   2  -3  -4 193.788 89.6837  49
   2  -3  -4 195.204 84.7608  48
  -2   3   4 262.592 81.2639  46
   2  -3  -4 127.866 67.6183  24
  -2   3   4 317.717 77.8429  42
   2  -3  -4 224.326 75.0982  37
   2  -3  -4 126.716 56.2729  36
  -2   3   4 117.690 92.8649   2
   2  -3  -4 102.151 168.953  32
   2  -3  -4 315.015 169.831  31
   2  -3  -4 184.657 76.2041  21
   2  -3  -3 11435.7 410.283  55
  -2   3   3 12999.8 526.985  13
  -2   3   3 11891.6 525.254  14
   2  -3  -3 11189.1 484.546  49
   2  -3  -3 12467.5 503.310  48
   2  -3  -3 11289.9 462.918  22
   2  -3  -3 11114.8 471.663  24
  -2   3   3 11403.7 497.040  25
  -2   3   3 12343.5 482.730  46
  -2   3   3 11610.0 438.095  44
  -2   3   3 12405.0 477.810  42
  -2   3   3 11517.9 439.160  43
   2  -3  -3 12224.5 471.137  21
   2  -3  -3 11161.1 408.509  36
   2  -3  -3 11360.7 779.012  31
   2  -3  -3 12029.3 476.086  10
  -2   3   3 11899.4 487.791  57
   2  -3  -2 9655.68 415.852  49
   2  -3  -2 9135.69 409.821  48
   2  -3  -2 9186.47 392.868  22
   2  -3  -2 9245.52 407.320  24
  -2   3   2 9195.46 376.435  44
  -2   3   2 9625.72 405.856  46
  -2   3   2 9122.48 419.659  13
  -2   3   2 9649.57 449.007  14
  -2   3   2 9265.83 378.945  43
   2  -3  -2 9067.17 318.252  19
   2  -3  -2 8992.98 318.362  20
   2  -3  -2 9076.00 392.417  21
   2  -3  -2 8724.10 337.415  55
   2  -3  -2 8812.48 672.489  31
  -2   3   2 10798.0 754.964  31
   2  -3  -2 8558.04 725.365  32
  -2   3   2 9336.77 417.900  25
   2  -3  -2 9076.42 324.711   9
   2  -3  -1 28240.6 863.672  55
  -2   3   1 29552.7 956.756  25
  -2   3   1 28567.2 863.917  52
   2  -3  -1 28615.6 949.851  49
   2  -3  -1 28910.6 950.795  48
  -2   3   1 30490.5 942.063  15
  -2   3   1 27716.3 947.702  13
  -2   3   1 28763.0 977.824  14
  -2   3   1 29078.4 933.168  46
  -2   3   1 29883.7 921.328  44
  -2   3   1 28174.6 915.031  43
   2  -3  -1 29319.1 862.819  20
   2  -3  -1 29297.4 864.242  19
  -2   3   1 28754.2 1277.24   7
  -2   3   1 29144.0 1375.13  31
   2  -3  -1 28603.0 1395.28  32
  -2   3   1 29398.4 929.583  57
   2  -3  -1 29265.7 868.462   9
   2  -3  -1 29429.4 923.788  10
  -2   3   0 27822.9 869.232  54
  -2   3   0 28072.6 870.246  53
  -2   3   0 27706.2 950.889  25
   2  -3   0 27252.5 791.579  12
  -2   3   0 28771.4 971.691  14
  -2   3   0 30241.3 927.695  15
  -2   3   0 28335.1 889.871  52
   2  -3   0 26813.0 937.771  49
   2  -3   0 29633.1 957.342  48
   2  -3   0 29064.4 928.479  24
   2  -3   0 28767.3 916.602  22
  -2   3   0 29817.6 929.613  44
  -2   3   0 29497.7 929.696  43
   2  -3   0 29278.3 884.623  19
   2  -3   0 29882.2 916.518  21
   2  -3   0 29090.3 882.142  20
  -2   3   0 29095.3 1190.41   7
   2  -3   0 31321.5 1385.36  31
   2  -3   0 28845.5 1361.06  32
  -2   3   0 30469.9 919.265  57
   2  -3   0 29109.3 932.698  56
   2  -3   0 29641.5 894.152   9
   2  -3   0 28470.1 914.089  10
  -2   3  -1 12716.3 467.796  57
   2  -3   1 12156.9 484.211  56
  -2   3  -1 11827.7 465.925  53
  -2   3  -1 11618.2 464.259  54
  -2   3  -1 11262.1 504.043  25
  -2   3  -1 11976.4 522.534  14
  -2   3  -1 12456.4 476.316  15
  -2   3  -1 12174.1 480.100  52
  -2   3  -1 12103.2 449.408  47
   2  -3   1 12263.6 517.276  48
   2  -3   1 11428.7 506.324  49
   2  -3   1 11941.3 483.538  24
   2  -3   1 12482.6 478.194  22
  -2   3  -1 12502.7 489.541  46
  -2   3  -1 12003.9 491.943  44
  -2   3  -1 11997.0 494.171  43
   2  -3   1 11899.2 473.635  21
   2  -3   1 12053.3 469.490  19
   2  -3   1 12533.0 472.634  20
   2  -3   1 13417.6 875.488  16
  -2   3  -1 11486.0 411.938  17
  -2   3  -1 11505.7 589.400   7
   2  -3   1 11635.0 784.369  31
  -2   3  -1 12959.1 837.957  31
   2  -3   1 11738.6 461.260  29
   2  -3   1 12838.4 476.207  10
   2  -3   1 12835.1 482.095   9
   2  -3   1 11693.7 408.880  12
  -2   3  -2 134666. 3601.38  57
  -2   3  -2 140347. 3670.83  54
  -2   3  -2 139146. 3671.41  53
  -2   3  -2 137947. 3721.66  25
  -2   3  -2 132985. 3729.08  14
  -2   3  -2 140406. 3646.32  15
  -2   3  -2 142687. 3696.11  52
   2  -3   2 136466. 3720.91  48
  -2   3  -2 135917. 3579.56  47
   2  -3   2 135774. 3716.92  49
   2  -3   2 136960. 3652.14  24
   2  -3   2 137024. 3644.59  22
  -2   3  -2 147995. 3670.09  46
  -2   3  -2 137830. 3690.76  44
  -2   3  -2 141463. 3697.82  43
  -2   3  -2 135455. 3643.89  42
   2  -3   2 142150. 3647.17  21
   2  -3   2 141734. 3673.18  19
   2  -3   2 134244. 3662.05  20
  -2   3  -2 132124. 3520.92  17
   2  -3   2 135807. 4357.66  16
   2  -3   2 146888. 3690.26   9
   2  -3   2 133532. 4220.56  31
   2  -3   2 138868. 3602.99  29
   2  -3   2 134875. 3626.42  10
   2  -3   2 136152. 3598.42  12
  -2   3  -3 155.922 50.6563  57
  -2   3  -3 12.7789 76.7806  54
  -2   3  -3 120.075 88.7985  25
  -2   3  -3 27.3623 79.6700  52
  -2   3  -3 77.1462 79.5588  53
  -2   3  -3 52.8915 64.5222  15
  -2   3  -3 60.8824 77.9890  14
   2  -3   3 75.8640 91.1559  48
   2  -3   3 15.0350 87.5496  49
  -2   3  -3 104.797 64.8535  46
   2  -3   3 88.0875 59.7030  22
   2  -3   3 69.2340 66.2458  24
  -2   3  -3 78.5549 61.6320  42
   2  -3   3 58.7955 57.9917  21
   2  -3   3 12.2680 76.9880  20
   2  -3   3 39.6351 143.575  31
   2  -3   3 48.7142 59.4309  12
   2  -3   3 80.9143 57.2121  10
   2  -3   3 24.7189 81.7550  19
  -2   3  -3 122.600 141.734   8
   2  -3   3 142.564 93.9063   9
  -2   3  -4 4284.19 306.261  52
  -2   3  -4 4000.04 293.767  53
  -2   3  -4 3986.48 321.685  14
  -2   3  -4 4494.83 273.418  15
   2  -3   4 3938.22 255.217  56
   2  -3   4 3754.96 308.985  49
   2  -3   4 4032.65 315.679  48
  -2   3  -4 4274.26 292.978  44
  -2   3  -4 4032.92 246.228  45
   2  -3   4 3995.18 248.384  22
   2  -3   4 3782.14 238.096  24
  -2   3  -4 3720.92 232.533  42
  -2   3  -4 4106.95 291.110  43
   2  -3   4 3710.93 235.621  21
  -2   3  -4 4102.75 302.911  34
  -2   3  -4 4051.24 293.034  54
   2  -3   4 3933.48 266.149  12
   2  -3   4 4191.37 238.483  10
   2  -3   4 3922.71 294.135   9
  -2   3  -4 3917.40 426.099   8
   2  -3   5 3201.93 297.772  49
   2  -3   5 3668.80 321.149  48
   2  -3   5 3265.24 220.858  22
  -2   3  -5 3949.26 297.998  44
  -2   3  -5 3531.15 227.147  45
  -2   3  -5 3372.50 258.028  15
  -2   3  -5 3425.43 280.764  43
   2  -3   5 3667.56 228.588  21
  -2   3  -5 3551.40 290.515  34
   2  -3   5 3524.21 268.571  12
   2  -3   5 3534.54 250.352  56
  -2   3  -5 3802.14 309.006  52
  -2   3  -5 3376.65 295.823  53
  -2   3  -5 3288.01 292.070  54
  -2   3  -6 7339.66 435.655  43
   2  -3   6 7587.59 458.741  20
   2  -3   6 7289.27 449.834  19
  -2   3  -6 7457.27 459.148  34
   2  -3   6 8508.33 490.880   9
  -2   3  -6 7254.14 465.274  54
  -2   3  -6 8140.77 485.493  53
  -2   3  -6 7731.54 491.721  52
   2  -3   6 7594.84 444.025  12
  -2   3  -6 7422.87 437.434  44
   2  -3   6 7256.80 490.921  48
   2  -3   6 7015.27 479.439  49
   2  -3   7 1205.92 205.276  20
  -2   3  -7 835.475 169.455  34
   2  -3   7 1128.19 185.728  12
   2  -3   7 608.727 160.917  11
   2  -3   7 1004.61 199.894  48
   2  -3   7 1068.67 209.249  49
   2  -3   7 989.782 184.513  19
   2  -3   7 950.439 196.208   9
  -2   3  -7 970.936 166.704  44
  -2   3  -7 879.377 161.019  43
  -2   3  -8 4382.36 342.812  39
  -2   3  -8 4890.82 366.367  37
  -2   3  -8 4374.20 357.006  34
   2  -3   8 4454.20 359.115  12
   2  -3   8 4594.26 400.713  49
   2  -3   8 4811.76 408.277  48
   2  -3   8 4814.47 367.713  11
   2  -3   8 4468.64 376.002   9
  -2   3  -8 4201.93 318.383  43
  -2   3  -8 5010.76 345.050  44
   2  -3   8 4201.92 365.042  19
   2  -3   8 4381.85 364.701  20
  -2   3  -9 815.660 148.302  39
  -2   3  -9 918.053 173.466  34
  -2   3  -9 740.019 155.075  37
   2  -3   9 869.684 200.848  48
   2  -3   9 1048.11 204.917  49
   2  -3   9 1012.67 186.972  19
   2  -3   9 777.302 170.179  11
   2  -3   9 778.165 164.392  12
   2  -3   9 933.595 189.827   9
   2  -3   9 808.988 170.272  20
   2  -3  10 547.042 136.747  19
   2  -3  10 379.034 119.686  20
  -2   3 -10 312.691 119.525  34
  -2   3 -10 227.669 107.974  37
   2  -3  10 270.824 121.634  11
   2  -3  10 384.363 136.555  49
   2  -3  10 290.897 143.638  48
   2  -2 -11 150.407 94.4073  37
  -2   2  11 57.8372 98.8003  25
  -2   2  11 148.796 119.728  14
   2  -2 -10-35.2729 99.3071  41
  -2   2  10-21.5548 129.470  25
   2  -2 -10 70.2291 86.1071  37
  -2   2   9 486.028 140.304   4
   2  -2  -9 775.495 157.929  37
  -2   2   9 1033.86 156.570  18
   2  -2  -9 974.540 169.976  41
   2  -2  -8 768.820 126.212  40
   2  -2  -8 562.170 144.631  41
   2  -2  -8 654.886 145.800  37
  -2   2   8 544.385 119.447  18
  -2   2   8 599.568 150.186   4
   2  -2  -8 616.854 125.041  28
  -2   2   8 704.547 122.385  47
   2  -2  -8 823.872 146.389  29
  -2   2   7 24597.6 878.921  18
   2  -2  -7 24761.2 1490.56  32
  -2   2   7 24576.4 951.483   4
  -2   2   7 26147.7 913.518  47
   2  -2  -7 24162.5 919.262  37
   2  -2  -7 26209.5 883.333  40
   2  -2  -7 26600.1 944.739  41
  -2   2   7 26452.8 884.086  57
  -2   2   6 13994.6 544.622  57
  -2   2   6 13289.0 579.816   4
   2  -2  -6 13292.4 568.160  41
   2  -2  -6 12808.7 543.730  37
   2  -2  -6 12496.0 501.512  36
  -2   2   6 12940.1 513.121  18
   2  -2  -6 13029.4 999.518  32
   2  -2  -6 11988.7 514.666  55
  -2   2   5 2717.50 233.290  25
  -2   2   5 2558.00 200.101  57
   2  -2  -5 2641.45 179.082  24
  -2   2   5 2626.89 185.059  46
  -2   2   5 2084.01 318.228   8
  -2   2   5 2492.89 209.026   4
  -2   2   5 2709.90 226.692   2
   2  -2  -5 2387.45 209.385  41
  -2   2   5 2825.42 183.723  42
   2  -2  -5 2470.57 193.309  37
   2  -2  -5 2440.77 166.889  36
   2  -2  -5 2568.08 188.028  55
   2  -2  -5 2631.51 424.185  32
   2  -2  -5 2364.59 325.805  31
  -2   2   5 2668.20 179.414  18
  -2   2   4 319316. 8017.12   2
  -2   2   4 271071. 8405.97   8
   2  -2  -4 308899. 7918.53  55
  -2   2   4 313251. 8036.92  14
  -2   2   4 298001. 8010.97  25
   2  -2  -4 297281. 7928.00  24
  -2   2   4 309686. 7974.57  57
  -2   2   4 304644. 7931.90  46
   2  -2  -4 294866. 7963.40  41
  -2   2   4 309022. 7932.78  42
   2  -2  -4 300363. 7917.49  37
  -2   2   4 300663. 7889.70  18
   2  -2  -4 306310. 7947.74  10
   2  -2  -4 310604. 8478.60  31
   2  -2  -4 305737. 8752.45  32
   2  -2  -4 303991. 7921.05  21
  -2   2   3 57566.1 2179.76   8
   2  -2  -3 61235.1 1717.95  55
  -2   2   3 63084.2 1821.85  14
  -2   2   3 61685.7 1771.35  57
  -2   2   3 61309.4 1798.31  25
   2  -2  -3 62997.0 1787.64  49
   2  -2  -3 65016.1 1795.57  48
  -2   2   3 61508.5 1752.85  46
   2  -2  -3 60839.7 1740.95  22
   2  -2  -3 59954.5 1747.81  24
  -2   2   3 61438.2 1752.71  42
   2  -2  -3 60560.5 1703.33  37
  -2   2   3 62386.4 1694.84  18
   2  -2  -3 63580.6 2216.88  31
   2  -2  -3 63132.6 1757.59  10
   2  -2  -3 60828.5 1740.39  21
  -2   2   2 50.6670 80.0048  25
  -2   2   2 131.122 86.2673  14
  -2   2   2 52.3109 81.1381  13
   2  -2  -2-12.5214 53.9963  55
   2  -2  -2 91.3914 79.9609  49
   2  -2  -2 27.7378 68.3720  48
   2  -2  -2 18.0119 57.2932  23
   2  -2  -2 84.4797 61.6942  22
   2  -2  -2 83.3403 59.7542  24
  -2   2   2 61.5922 48.2098  44
  -2   2   2 57.1607 62.7556  46
  -2   2   2 55.9077 45.9457  43
  -2   2   2-8.39475 56.2182  42
   2  -2  -2 76.2535 59.1437  21
  -2   2   2 79.2670 46.9249  18
   2  -2  -2 235.940 169.534  32
   2  -2  -2 32.9897 114.412  31
  -2   2   2 26.7013 59.6031  57
   2  -2  -2 40.5588 56.2754  10
   2  -2  -1 138198. 3656.90  55
  -2   2   1 137486. 3741.98  13
  -2   2   1 143730. 3760.46  14
  -2   2   1 144946. 3745.97  25
   2  -2  -1 143339. 3714.71  49
   2  -2  -1 142137. 3715.16  48
   2  -2  -1 140562. 3701.03  23
  -2   2   1 140638. 3703.95  46
  -2   2   1 139053. 3671.14  44
  -2   2   1 137156. 3669.45  43
  -2   2   1 139872. 3702.39  42
   2  -2  -1 141754. 3608.04  19
   2  -2  -1 142271. 3607.99  20
  -2   2   1 136248. 3620.63  18
   2  -2  -1 144191. 4276.06  32
   2  -2  -1 136647. 3611.56   9
  -2   2   0 24566.4 844.143  25
  -2   2   0 23816.6 835.497  13
  -2   2   0 27535.3 876.501  14
  -2   2   0 26366.3 804.460  15
  -2   2   0 24700.8 770.006  52
   2  -2   0 25160.8 827.048  49
   2  -2   0 25643.2 830.986  48
   2  -2   0 25069.8 814.482  24
   2  -2   0 26238.3 808.930  23
   2  -2   0 26070.8 807.291  22
  -2   2   0 25941.8 820.783  46
  -2   2   0 25708.9 805.766  44
  -2   2   0 25213.8 804.960  43
   2  -2   0 26598.8 810.313  21
   2  -2   0 25288.5 764.115  19
   2  -2   0 26261.7 766.524  20
  -2   2   0 26098.3 758.276  18
   2  -2   0 24489.7 1165.70  31
   2  -2   0 24360.8 1177.40  32
  -2   2   0 26111.9 812.505  57
   2  -2   0 24988.5 787.486  55
   2  -2   0 25091.3 807.116  10
   2  -2   0 26288.9 772.554   9
   2  -2   0 24493.6 699.765  12
  -2   2  -1 79856.2 2180.59  54
  -2   2  -1 80079.3 2256.29  25
  -2   2  -1 81308.0 2268.99  14
  -2   2  -1 82711.5 2187.00  15
  -2   2  -1 82110.4 2199.59  52
  -2   2  -1 80589.8 2182.50  53
   2  -2   1 80676.6 2235.07  49
   2  -2   1 85083.8 2250.00  48
  -2   2  -1 79109.0 2179.41  47
   2  -2   1 81229.3 2215.78  24
   2  -2   1 80337.6 2185.29  23
   2  -2   1 80076.9 2204.68  22
  -2   2  -1 83435.0 2223.06  44
  -2   2  -1 82726.8 2223.35  43
  -2   2  -1 80715.3 2209.42  42
   2  -2   1 83238.5 2187.07  20
   2  -2   1 81927.5 2205.38  21
   2  -2   1 83156.9 2185.89  19
  -2   2  -1 80346.4 2395.40   7
   2  -2   1 84151.6 2195.79   9
   2  -2   1 82572.9 2690.79  31
   2  -2   1 83401.1 2676.64  32
  -2   2  -1 81996.5 2193.54  57
   2  -2   1 81350.9 2199.34  56
   2  -2   1 81357.3 2202.32  10
  -2   2  -2 30498.7 888.826  57
   2  -2   2 28915.5 893.067  56
  -2   2  -2 29678.4 921.507  54
  -2   2  -2 29047.1 969.125  25
  -2   2  -2 29238.1 974.779  14
  -2   2  -2 30151.4 890.322  15
  -2   2  -2 28970.8 926.981  52
  -2   2  -2 29086.0 919.734  53
   2  -2   2 29706.3 961.839  48
  -2   2  -2 28561.5 868.809  47
   2  -2   2 29524.9 958.870  49
   2  -2   2 29947.5 918.406  24
   2  -2   2 29729.6 908.820  22
   2  -2   2 29003.5 870.011  23
  -2   2  -2 29729.6 937.807  44
  -2   2  -2 29888.9 922.078  46
  -2   2  -2 30153.4 942.219  43
  -2   2  -2 28588.0 909.195  42
   2  -2   2 29360.3 918.439  20
   2  -2   2 30500.1 913.111  21
  -2   2  -2 28872.3 793.591  17
   2  -2   2 30191.2 1380.80  16
   2  -2   2 30568.2 922.961  19
   2  -2   2 28300.2 963.192   3
  -2   2  -2 26017.4 866.515   7
   2  -2   2 31130.6 927.331   9
   2  -2   2 28676.0 1288.57  31
   2  -2   2 29493.4 875.510  29
   2  -2   2 28670.4 897.983  10
  -2   2  -3 61758.2 1682.85  57
   2  -2   3 58319.7 1705.35  56
  -2   2  -3 61462.2 1773.10  54
  -2   2  -3 61762.8 1824.51  25
  -2   2  -3 59237.7 1812.14  14
  -2   2  -3 61523.4 1712.17  15
  -2   2  -3 60367.9 1780.61  52
  -2   2  -3 61969.4 1776.45  53
   2  -2   3 60097.2 1804.05  49
   2  -2   3 60002.8 1803.06  48
   2  -2   3 61982.1 1731.67  22
   2  -2   3 60184.0 1722.36  24
  -2   2  -3 60435.4 1744.38  46
  -2   2  -3 59710.5 1770.96  44
  -2   2  -3 57760.7 1656.18  47
  -2   2  -3 59380.7 1720.18  42
  -2   2  -3 56674.5 1761.49  43
   2  -2   3 59882.3 1758.69  20
   2  -2   3 62161.5 1733.45  21
   2  -2   3 63525.0 1770.33  19
   2  -2   3 63391.9 2356.04  16
   2  -2   3 62746.7 1774.33   9
  -2   2  -3 57571.5 2175.13   8
   2  -2   3 58720.0 1915.83   3
   2  -2   3 62381.4 2188.09  31
   2  -2   3 62445.0 1719.54  10
   2  -2   4 7072.54 329.928  56
  -2   2  -4 7088.96 284.088  57
  -2   2  -4 7190.36 392.330  54
  -2   2  -4 8040.24 433.922  25
  -2   2  -4 8246.03 415.208  52
  -2   2  -4 7624.59 399.446  53
  -2   2  -4 6578.60 404.641  14
  -2   2  -4 7781.56 347.517  15
   2  -2   4 7861.26 414.839  49
   2  -2   4 8209.38 425.004  48
  -2   2  -4 7559.47 351.219  45
   2  -2   4 8041.62 350.608  22
   2  -2   4 7761.09 339.567  24
  -2   2  -4 7405.00 333.646  42
   2  -2   4 6515.11 376.366  20
   2  -2   4 7678.82 346.445  21
   2  -2   4 7257.48 329.239  10
   2  -2   4 7237.44 381.501  19
   2  -2   4 8048.37 602.160  31
   2  -2   4 7403.76 391.973   9
   2  -2   4 7522.04 526.747   3
  -2   2  -4 6792.55 569.131   8
  -2   2  -5 9927.08 479.752  44
  -2   2  -5 9537.37 409.386  45
   2  -2   5 9875.74 410.591  22
  -2   2  -5 9577.86 483.870  54
  -2   2  -5 8913.19 488.887  52
  -2   2  -5 9492.43 481.785  53
  -2   2  -5 9453.83 468.776  43
  -2   2  -5 8706.22 369.148  42
   2  -2   5 9261.96 406.083  21
  -2   2  -5 8309.01 479.116  34
   2  -2   5 9562.48 390.689  10
   2  -2   5 9583.29 453.927  12
   2  -2   5 10141.8 515.929  48
   2  -2   5 8784.73 492.578  49
  -2   2  -5 9949.84 428.522  15
  -2   2  -6 2999.25 250.397  44
  -2   2  -6 2488.14 184.440  45
   2  -2   6 2447.35 182.118  22
  -2   2  -6 2783.63 243.566  43
   2  -2   6 2753.98 258.575  20
   2  -2   6 2561.58 189.053  21
  -2   2  -6 2484.18 247.026  34
   2  -2   6 2640.32 236.627  12
   2  -2   6 2650.10 253.088  19
  -2   2  -6 3019.11 279.879  52
   2  -2   6 3069.24 276.529   9
   2  -2   6 2345.42 263.195  48
   2  -2   6 2445.79 270.113  49
  -2   2  -7 11254.0 587.199  34
   2  -2   7 9897.21 586.302  49
   2  -2   7 9771.11 588.435  48
   2  -2   7 10560.9 551.887  12
   2  -2   7 11537.7 596.813   9
   2  -2   7 11023.3 577.022  19
   2  -2   7 12042.9 589.503  20
  -2   2  -7 10272.6 537.738  44
  -2   2  -7 10785.7 545.341  43
  -2   2  -8 20910.0 870.811  43
  -2   2  -8 21573.3 888.625  39
  -2   2  -8 22445.7 911.929  37
  -2   2  -8 22798.6 891.924  44
   2  -2   8 23481.4 999.989  48
   2  -2   8 21389.0 969.745  49
   2  -2   8 24565.2 980.431   9
   2  -2   8 22607.7 929.717  12
   2  -2   8 23262.9 950.565  19
   2  -2   8 22947.3 938.852  20
  -2   2  -8 23022.8 941.064  34
   2  -2   9 7869.55 481.822  19
   2  -2   9 6998.06 465.446  20
   2  -2   9 7102.23 502.020  48
   2  -2   9 7112.68 503.294  49
  -2   2  -9 6810.76 413.778  39
  -2   2  -9 6396.46 437.398  37
   2  -2   9 7437.41 486.823   9
   2  -2   9 7556.50 472.460  11
   2  -2   9 7026.45 464.664  12
  -2   2  -9 7081.95 464.829  34
  -2   2 -10 28985.5 1085.32  37
  -2   2 -10 26308.6 990.441  39
   2  -2  10 32570.4 1148.64  11
   2  -2  10 32856.0 1144.22  19
   2  -2  10 29778.5 1123.19  20
   2  -2  10 31512.9 1175.48  49
   2  -2  10 30308.4 1166.93  48
  -2   2 -11 14378.4 613.175  37
   2  -2  11 14754.8 664.844  49
   2  -2  11 14686.3 664.592  48
  -2   1  11 36.5778 106.476  56
  -2   1  11-97.0865 111.207  25
  -2   1  10 595.164 136.422  18
   2  -1 -10 657.055 149.835  37
   2  -1 -10 519.746 135.958  41
   2  -1  -9 6640.54 422.962  41
  -2   1   9 6324.17 434.526   4
  -2   1   9 6488.05 449.120   2
  -2   1   9 6518.58 400.643  18
   2  -1  -9 5835.15 361.233  40
   2  -1  -9 7350.50 437.522  37
   2  -1  -8 5310.12 363.481  37
   2  -1  -8 5467.52 342.092  40
  -2   1   8 5220.75 377.030   4
  -2   1   8 5995.65 406.984   2
   2  -1  -8 5330.40 364.150  41
   2  -1  -8 4079.91 554.344  32
   2  -1  -8 5573.73 340.100  29
  -2   1   8 5298.79 349.993  18
  -2   1   7 8434.83 442.422  18
  -2   1   7 8597.01 476.359   4
  -2   1   7 8622.18 475.780   2
   2  -1  -7 8673.78 454.611  37
   2  -1  -7 9151.11 442.150  40
   2  -1  -7 9051.40 472.317  41
  -2   1   7 8398.59 409.055  47
   2  -1  -7 8467.43 826.864  32
  -2   1   6 4109.26 265.243  47
   2  -1  -6 4180.48 275.616  37
   2  -1  -6 4196.36 563.493  32
   2  -1  -6 3777.37 269.052  55
  -2   1   6 4214.46 273.864  18
  -2   1   6 4317.38 252.273  57
  -2   1   6 3696.23 284.081   4
  -2   1   6 3604.89 287.899   2
   2  -1  -5 34009.7 1075.42  37
  -2   1   5 35919.1 1076.02  18
   2  -1  -5 30800.0 1325.09  31
   2  -1  -5 34130.1 1666.85  32
  -2   1   5 33340.6 1110.77   4
   2  -1  -5 33267.5 1010.16  24
   2  -1  -5 34856.1 1086.04  55
  -2   1   5 34094.0 1067.31  57
   2  -1  -4 160.750 77.6906  55
  -2   1   4 121.274 130.781   8
  -2   1   4 149.937 82.4074   4
   2  -1  -4 119.847 61.8262  24
  -2   1   4 55.7885 66.7966  57
  -2   1   4 133.672 57.6222  46
  -2   1   4 158.044 60.6039  42
   2  -1  -4 339.502 65.2703  21
   2  -1  -4 141.524 63.8315  37
   2  -1  -4 46.2991 136.997  32
   2  -1  -4 29.6654 120.214  31
  -2   1   4 138.680 69.9568  18
   2  -1  -3 40367.4 1617.19   3
  -2   1   3 44982.6 1676.07   8
   2  -1  -3 49081.8 1289.42  55
  -2   1   3 43635.8 1290.43  57
  -2   1   3 43402.8 1328.09  25
   2  -1  -3 44173.8 1314.87  48
   2  -1  -3 44640.7 1315.32  49
  -2   1   3 42812.0 1256.13  46
   2  -1  -3 41956.2 1262.59  24
   2  -1  -3 43693.2 1249.76  22
   2  -1  -3 43950.9 1306.75  23
  -2   1   3 43622.1 1266.63  42
   2  -1  -3 41986.9 1228.70  37
  -2   1   3 42023.7 1248.61  18
   2  -1  -3 44313.3 1659.98  31
   2  -1  -3 43367.2 1263.93  10
   2  -1  -3 43426.9 1248.12  21
  -2   1   2 40.7496 57.8181  57
  -2   1   2 191.285 87.1965  25
  -2   1   2 9.97815 73.0498  14
   2  -1  -2 141.530 68.7031  55
   2  -1  -2 74.9702 62.2215  48
   2  -1  -2 49.5962 64.6979  49
   2  -1  -2 127.210 64.5395  24
   2  -1  -2 58.2528 56.2393  22
  -2   1   2 113.313 57.3813  46
  -2   1   2 37.5290 52.6705  42
   2  -1  -2 84.2908 55.9286  21
  -2   1   2 36.2700 51.3739  18
  -2   1   2 30.6515 106.308   8
   2  -1  -2 88.3365 97.9811   3
   2  -1  -2-36.8383 121.816  32
   2  -1  -2-59.4341 145.751  31
   2  -1  -2 42.4815 52.8928  10
  -2   1   1 52001.4 1463.42  57
  -2   1   1 49720.1 1488.95  25
  -2   1   1 52245.5 1494.79  13
  -2   1   1 50743.2 1494.35  14
   2  -1  -1 49106.3 1427.22  55
   2  -1  -1 51200.9 1454.88  49
   2  -1  -1 51140.0 1457.44  48
   2  -1  -1 50591.6 1455.26  23
   2  -1  -1 52166.6 1454.76  24
   2  -1  -1 51204.9 1433.29  22
  -2   1   1 50952.3 1444.69  46
  -2   1   1 50596.9 1409.52  44
  -2   1   1 48650.9 1450.32  42
  -2   1   1 50337.5 1409.86  43
   2  -1  -1 52467.5 1438.23  21
  -2   1   1 53065.0 1421.33  18
   2  -1  -1 48603.4 1607.91   3
  -2   1   1 52643.5 1878.56   8
   2  -1  -1 52336.7 1859.86  31
   2  -1  -1 51507.5 1914.05  32
   2  -1  -1 52034.2 1443.84  10
   2  -1  -1 49406.3 1341.54   9
  -2   1   0 32573.3 998.525  13
  -2   1   0 30551.3 994.425  14
  -2   1   0 32043.8 998.120  25
   2  -1   0 31620.2 961.983  49
   2  -1   0 31808.9 963.688  48
  -2   1   0 31584.3 957.746  47
   2  -1   0 30882.0 956.710  23
   2  -1   0 31368.0 962.584  24
  -2   1   0 32766.9 963.454  46
  -2   1   0 31837.4 942.498  44
  -2   1   0 31044.1 962.817  42
  -2   1   0 32092.4 944.413  43
   2  -1   0 31843.2 897.831  20
   2  -1   0 31235.0 897.017  19
  -2   1   0 32375.1 932.890  18
   2  -1   0 32888.0 1334.25  31
   2  -1   0 31323.6 1315.68  32
   2  -1   0 32528.4 899.873   9
  -2   1   0 31844.5 1338.29   8
   2  -1   0 30716.9 941.954  55
  -2   1  -1 116379. 3081.91  57
  -2   1  -1 112585. 3062.74  52
  -2   1  -1 117946. 3049.20  15
  -2   1  -1 116477. 3140.86  25
   2  -1   1 112068. 3097.21  49
   2  -1   1 110783. 3096.71  48
  -2   1  -1 115114. 3077.51  47
   2  -1   1 119034. 3088.66  22
   2  -1   1 115315. 3096.03  24
   2  -1   1 119065. 3080.48  23
  -2   1  -1 116970. 3095.27  44
  -2   1  -1 111274. 3090.97  46
  -2   1  -1 104393. 3078.73  42
  -2   1  -1 117146. 3095.86  43
   2  -1   1 115208. 3088.37  21
  -2   1  -1 117003. 3074.37  18
   2  -1   1 117031. 3062.53   9
   2  -1   1 112193. 3526.02  31
   2  -1   1 117286. 3494.71  32
   2  -1   1 116447. 3085.04  10
   2  -1   2 9962.05 355.131  56
  -2   1  -2 9743.34 370.935  57
  -2   1  -2 9977.40 430.744  25
  -2   1  -2 9986.00 347.651  15
  -2   1  -2 9601.74 390.977  52
   2  -1   2 10013.8 410.160  48
   2  -1   2 9598.47 402.696  49
   2  -1   2 9498.72 365.580  23
   2  -1   2 9858.53 388.159  24
   2  -1   2 10302.3 389.421  22
  -2   1  -2 10560.5 408.265  44
  -2   1  -2 10026.9 368.191  47
  -2   1  -2 9902.66 392.790  46
  -2   1  -2 9327.71 380.767  42
  -2   1  -2 9617.14 398.165  43
   2  -1   2 9842.26 384.172  21
  -2   1  -2 9048.36 279.423  17
   2  -1   2 11018.2 672.833  31
   2  -1   2 10397.5 604.033  32
   2  -1   2 10084.0 383.822  10
   2  -1   2 10294.8 392.327   9
  -2   1  -2 9926.96 410.124   7
  -2   1  -2 9464.93 409.613   7
  -2   1  -2 10230.6 657.461   8
  -2   1  -3 14507.2 544.832  54
  -2   1  -3 14523.3 552.658  52
  -2   1  -3 15282.1 553.745  53
  -2   1  -3 14241.4 474.511  15
   2  -1   3 13548.7 536.354   5
   2  -1   3 14014.2 720.818   3
   2  -1   3 15159.9 548.130   9
  -2   1  -3 14997.1 823.095   8
   2  -1   3 14665.4 561.788  49
   2  -1   3 14262.3 558.062  48
   2  -1   3 14275.2 513.180  24
   2  -1   3 14746.2 518.562  22
   2  -1   3 14288.2 483.697  23
  -2   1  -3 14958.7 550.594  44
  -2   1  -3 13975.7 479.404  47
  -2   1  -3 14392.8 511.142  42
  -2   1  -3 14245.6 544.734  43
   2  -1   3 15151.5 527.909  21
   2  -1   3 13703.2 473.562  56
  -2   1  -3 14490.3 490.549  57
   2  -1   3 14870.5 813.561  31
  -2   1  -3 14118.1 585.384  25
   2  -1   3 14092.6 510.428  10
  -2   1  -4 383.110 116.572  25
  -2   1  -4 302.586 100.849  52
  -2   1  -4 647.301 176.757   8
   2  -1   4 351.661 92.3135   5
   2  -1   4 353.015 141.243   3
   2  -1   4 429.877 99.8406   9
  -2   1  -4 389.356 63.7801  57
   2  -1   4 282.980 109.527  48
   2  -1   4 305.210 116.642  49
  -2   1  -4 356.143 84.2650  45
   2  -1   4 400.314 77.3084  24
   2  -1   4 301.048 57.9118  23
   2  -1   4 274.383 72.8362  22
  -2   1  -4 407.846 77.4923  42
   2  -1   4 278.314 75.5248  21
   2  -1   4 426.488 79.8816  10
   2  -1   4 478.102 181.809  16
   2  -1   4 332.326 145.038  31
  -2   1  -4 330.189 65.3917  15
   2  -1   5-14.5509 95.0182  48
   2  -1   5-28.9045 89.4035  49
   2  -1   5 54.5281 60.8504  22
   2  -1   5 87.0553 120.418  16
  -2   1  -5 104.081 60.1840  45
  -2   1  -5-12.8799 76.1863  44
  -2   1  -5-38.5619 64.4614  43
  -2   1  -5 64.1638 42.8291  42
   2  -1   5-46.5564 64.5853  21
  -2   1  -5 14.5604 84.7698  34
  -2   1  -5 72.3174 54.4546  15
   2  -1   5 50.3043 53.3293  10
  -2   1  -5-14.4936 89.6590  52
  -2   1  -5 87.4094 96.3428   8
   2  -1   5 150.499 136.282   3
  -2   1  -6 58.2538 83.4099  44
  -2   1  -6 58.0896 72.8286  43
   2  -1   6 9.71071 54.6855  21
  -2   1  -6 50.0842 81.8812  34
   2  -1   6 17.1537 98.2439  48
   2  -1   6-34.0748 103.879  49
   2  -1   6 111.941 65.4366  22
   2  -1   6 8.41499 47.3906  10
  -2   1  -6 51.2070 75.7253  52
   2  -1   6 234.411 162.585   3
   2  -1   6 16.4054 85.7725   9
  -2   1  -6 19.5007 54.9087  45
  -2   1  -7 7384.98 347.231  45
  -2   1  -7 7916.27 434.112  44
   2  -1   7 8067.05 465.443  19
   2  -1   7 7474.20 470.978  48
   2  -1   7 7522.70 470.654  49
  -2   1  -7 8156.25 439.515  43
   2  -1   7 9341.21 495.340   9
   2  -1   7 7909.92 457.033  20
  -2   1  -7 7826.19 432.507  37
  -2   1  -8 13200.6 613.691  39
  -2   1  -8 13406.2 628.407  37
  -2   1  -8 13521.4 621.578  44
   2  -1   8 13051.3 646.266  12
   2  -1   8 13192.5 660.668   9
  -2   1  -8 11447.7 590.187  43
   2  -1   8 13182.7 646.713  19
   2  -1   8 12653.3 668.538  48
   2  -1   8 12477.6 661.381  49
   2  -1   8 13341.8 649.876  20
   2  -1   9 622.346 160.373  20
   2  -1   9 779.268 182.683   9
  -2   1  -9 658.432 135.598  39
   2  -1   9 668.993 164.535  19
   2  -1   9 690.981 175.290  48
   2  -1   9 757.231 187.638  49
  -2   1  -9 730.003 159.149  37
   2  -1  10 1173.73 196.822  20
   2  -1  10 1266.41 208.337   9
   2  -1  10 1045.40 188.604  19
   2  -1  10 1046.09 203.402  48
   2  -1  10 879.959 193.386  49
  -2   1 -10 1031.24 184.938  34
  -2   1 -10 1123.70 180.255  37
  -2   1 -10 784.640 136.699  39
   2  -1  11-84.8476 101.935  19
   2  -1  11 67.4314 89.8857  20
   2  -1  11 75.7538 108.467  48
   2  -1  11 131.408 112.764  49
  -2   1 -11 17.0761 85.6360  34
  -2   1 -11 95.9408 88.4777  37
  -2   0  11 5247.78 374.747  56
   2   0 -11 5926.20 341.686  37
   2   0 -10 11068.3 541.551  37
  -2   0  10 9660.90 529.162  18
   2   0  -9 6319.19 387.427  40
   2   0  -9 6726.74 429.280  41
   2   0  -9 5843.61 401.735  37
  -2   0   9 7055.06 431.738  18
   2   0  -8 1414.94 183.008  40
   2   0  -8 2004.63 221.802  37
  -2   0   8 1778.43 223.503   2
  -2   0   8 1449.91 199.136  18
  -2   0   7 8530.06 457.151  18
  -2   0   7 7965.61 465.867   2
   2   0  -7 7525.54 433.438  37
   2   0  -7 8369.79 435.563  40
   2   0  -7 7886.66 787.926  32
   2   0  -7 8232.98 465.419  33
  -2   0   6 1433.88 145.005  11
   2   0  -6 1386.31 167.406  40
   2   0  -6 1650.81 177.213  37
   2   0  -6 1513.33 186.782  33
  -2   0   6 1769.33 183.742  18
  -2   0   6 1425.39 146.531  47
  -2   0   6 1487.85 187.529   2
   2   0  -6 1379.72 172.988  55
   2   0  -5 56029.1 1669.71  55
  -2   0   5 58205.6 1703.50   2
  -2   0   5 55586.1 1630.86  47
  -2   0   5 54059.8 1569.38  12
  -2   0   5 55189.7 1606.58  57
   2   0  -5 57517.5 1692.80  41
   2   0  -5 55961.3 1646.32  37
   2   0  -5 56431.4 1708.64  33
  -2   0   5 53463.3 1583.87  11
   2   0  -5 58234.5 2354.21  32
  -2   0   5 58698.7 1673.30  18
   2   0  -5 52862.6 2083.63  16
  -2   0   4 24568.6 771.759  12
  -2   0   4 28621.9 848.137  57
  -2   0   4 24996.6 842.772  47
   2   0  -4 27114.1 865.853  55
   2   0  -4 26626.7 802.936  24
   2   0  -4 25768.6 847.987  23
  -2   0   4 25658.4 798.226  42
   2   0  -4 26745.0 881.646  41
   2   0  -4 26359.1 830.203  37
  -2   0   4 26915.7 856.874  18
  -2   0   4 26040.8 792.152  11
   2   0  -4 24657.7 789.037  10
  -2   0   4 23072.8 1076.47   8
  -2   0   4 25254.4 874.464   2
   2   0  -4 26391.4 1121.39  31
   2   0  -4 25413.3 1359.30  32
  -2   0   3 98673.8 3165.56   8
  -2   0   3 102358. 2831.28   2
   2   0  -3 106904. 2809.90  55
  -2   0   3 107451. 2804.41  57
  -2   0   3 98809.9 2716.60  12
  -2   0   3 106797. 2814.98  47
  -2   0   3 103334. 2751.95  46
   2   0  -3 99757.3 2772.11  24
   2   0  -3 107653. 2821.25  23
   2   0  -3 106914. 2745.61  22
  -2   0   3 102366. 2773.22  42
   2   0  -3 106606. 2825.95  41
   2   0  -3 99871.7 2750.70  37
  -2   0   3 103124. 2798.65  18
   2   0  -3 103825. 3195.77  31
  -2   0   3 98347.1 2731.88  11
   2   0  -3 98273.4 2756.01  10
   2   0  -3 107650. 2743.89  21
  -2   0   2 13800.5 491.187  57
  -2   0   2 13215.3 516.321  25
   2   0  -2 13194.1 505.252  26
  -2   0   2 12715.3 415.883  12
   2   0  -2 13703.8 493.748  48
  -2   0   2 13440.4 492.407  47
   2   0  -2 13561.0 490.550  49
   2   0  -2 13333.2 477.105  24
   2   0  -2 13555.2 453.112  22
   2   0  -2 14153.1 500.967  23
   2   0  -2 13366.3 483.585  55
  -2   0   2 13201.3 459.689  46
  -2   0   2 12369.1 464.931  42
   2   0  -2 13972.2 454.585  21
  -2   0   2 13266.7 476.702  18
  -2   0   2 13082.0 502.822   2
   2   0  -2 14398.5 765.062   3
  -2   0   2 13648.2 749.421   8
   2   0  -2 13233.5 742.785  31
   2   0  -2 13208.9 830.022  32
  -2   0   2 12873.2 426.253  11
   2   0  -2 15514.8 479.255  10
  -2   0   1 92615.1 2448.06  57
   2   0  -1 86714.2 2443.05  26
  -2   0   1 91568.1 2476.53  25
   2   0  -1 90956.3 2433.12  55
   2   0  -1 90795.1 2433.46  49
   2   0  -1 93216.3 2438.17  48
  -2   0   1 89716.4 2443.28  47
   2   0  -1 88384.5 2411.47  22
   2   0  -1 89333.9 2437.08  24
  -2   0   1 92168.8 2425.33  46
  -2   0   1 87733.3 2431.32  42
   2   0  -1 91539.6 2413.49  21
  -2   0   1 90907.6 2427.16  18
  -2   0   1 89468.2 2840.70   8
   2   0  -1 89930.6 2837.79  31
   2   0  -1 88437.8 2912.45  32
   2   0  -1 87932.1 2418.25  10
  -2   0   1 86119.8 2367.15  11
  -2   0   0 93.7986 76.7094  25
   2   0   0-6.23016 44.6778  26
   2   0   0 48.9456 53.1546  48
   2   0   0 48.3426 56.5279  49
   2   0   0 36.8546 48.9294  22
   2   0   0 76.6066 54.9915  23
  -2   0   0 60.0590 65.9366  14
  -2   0   0 336.854 166.042   8
   2   0   0 13.5274 32.6256   9
  -2   0   0 92.2727 60.4860  46
  -2   0   0 75.8913 56.3564  42
   2   0   0 97.2468 52.8049  21
  -2   0   0 44.5877 54.5307  18
  -2   0   0 34.6851 51.3050  57
   2   0   0 6.61669 56.6443  55
   2   0   0 145.444 62.0396  10
   2   0   1 28565.8 856.088  49
   2   0   1 28712.2 858.710  48
   2   0   1 28649.6 868.751  23
   2   0   1 27749.7 869.876  24
  -2   0  -1 28380.1 866.008  57
  -2   0  -1 28525.1 861.137  44
  -2   0  -1 29468.2 876.595  46
  -2   0  -1 28814.2 869.012  47
  -2   0  -1 28443.5 861.402  43
   2   0   1 28845.8 867.313  10
  -2   0  -1 29296.6 872.617  18
  -2   0  -1 28663.2 912.493  14
  -2   0  -1 28865.5 810.321  15
   2   0   1 28656.0 826.683   5
  -2   0  -1 28411.4 1067.44   7
   2   0   1 28237.3 1197.88  31
   2   0   1 29924.6 1176.94  32
  -2   0  -2 19281.2 643.145  52
   2   0   2 19831.9 633.038   5
  -2   0  -2 19107.3 734.894   7
  -2   0  -2 20073.5 952.826   8
  -2   0  -2 20039.1 637.866  57
   2   0   2 19295.2 640.368  49
   2   0   2 20513.1 649.233  48
  -2   0  -2 20052.1 633.521  47
  -2   0  -2 19856.8 656.998  44
   2   0   2 20443.2 650.794  22
   2   0   2 19928.4 648.972  24
   2   0   2 20224.0 634.214  23
  -2   0  -2 19952.7 656.899  43
  -2   0  -2 19565.1 643.696  42
   2   0   2 19964.6 644.457  21
  -2   0  -2 19331.0 685.528  14
  -2   0  -2 19514.9 567.154  15
  -2   0  -2 20431.2 658.917  18
   2   0   2 20277.7 960.762  31
   2   0   2 19983.6 872.325  32
   2   0   2 20098.3 643.931  10
  -2   0  -3 33064.0 1015.04  52
   2   0   3 31859.1 1002.86   5
  -2   0  -3 33000.3 1330.92   8
  -2   0  -3 33569.7 972.060  57
   2   0   3 33106.6 1010.57  48
   2   0   3 31772.4 1004.23  49
  -2   0  -3 33914.0 1017.98  44
  -2   0  -3 32215.4 995.100  45
  -2   0  -3 32564.4 965.438  47
   2   0   3 32736.6 996.740  22
   2   0   3 32976.4 989.046  24
   2   0   3 33505.5 966.658  23
  -2   0  -3 33542.5 1016.08  43
  -2   0  -3 33046.2 983.316  42
   2   0   3 32981.0 993.302  21
  -2   0  -3 32946.2 971.890  35
  -2   0  -3 32077.4 903.313  15
  -2   0  -3 32960.4 1047.46  14
   2   0   3 33062.1 1339.81  31
   2   0   3 34256.3 1182.01  32
   2   0   3 33617.4 991.772  10
  -2   0  -4 1633.85 170.617  14
   2   0   4 1652.66 160.040   5
  -2   0  -4 1762.07 261.017   8
  -2   0  -4 1960.01 131.715  57
  -2   0  -4 1694.86 165.259  52
   2   0   4 1608.77 159.851  48
   2   0   4 1646.75 159.097  49
  -2   0  -4 1768.81 159.579  44
  -2   0  -4 1830.30 149.513  45
  -2   0  -4 1775.10 124.847  47
   2   0   4 1812.03 146.913  22
   2   0   4 1569.48 120.773  23
   2   0   4 1556.55 131.248  24
  -2   0  -4 1664.44 155.756  43
  -2   0  -4 1716.57 135.949  42
   2   0   4 1723.19 146.959  21
  -2   0  -4 1784.13 148.926  35
  -2   0  -4 1754.89 105.242  15
   2   0   4 1545.48 250.588  31
   2   0   4 1612.44 136.401  10
  -2   0  -5 17825.0 682.987  14
  -2   0  -5 17575.4 666.422  52
  -2   0  -5 16426.3 536.886  57
   2   0   5 16314.3 643.363  48
   2   0   5 17021.5 649.378  49
   2   0   5 17774.7 603.566  22
   2   0   5 16253.6 562.832  24
   2   0   5 16187.3 530.671  23
  -2   0  -5 17155.7 852.266   8
   2   0   5 16990.7 651.512   5
   2   0   5 16776.0 977.954   3
  -2   0  -5 17581.2 604.651  45
  -2   0  -5 15584.7 552.089  42
   2   0   5 16572.0 595.780  21
  -2   0  -5 17790.3 636.317  35
   2   0   5 17279.8 962.227  16
   2   0   5 16385.8 584.693  10
   2   0   5 16881.8 851.993  31
  -2   0  -6 128205. 3496.68  43
  -2   0  -6 116365. 3437.12  37
   2   0   6 122849. 3508.78  48
   2   0   6 122206. 3506.83  49
   2   0   6 128425. 3416.76  22
   2   0   6 123664. 4117.17   3
   2   0   6 141849. 3561.15   9
   2   0   6 122809. 3394.19  10
  -2   0  -6 123251. 3524.87  52
   2   0   6 125556. 3416.30  21
  -2   0  -6 134898. 3508.71  44
  -2   0  -6 125850. 3418.94  45
  -2   0  -7 37342.5 1246.59  43
  -2   0  -7 37076.3 1285.62  34
   2   0   7 36365.5 1288.81  48
   2   0   7 35182.6 1274.71  49
   2   0   7 37925.2 1157.90  22
   2   0   7 38214.8 1864.56   3
   2   0   7 38015.7 1307.23   5
   2   0   7 39399.8 1316.18   9
   2   0   7 37375.9 1166.90  21
  -2   0  -7 38691.3 1268.07  39
  -2   0  -7 36704.8 1233.45  37
  -2   0  -7 36733.8 1158.55  45
  -2   0  -7 41638.1 1279.51  44
  -2   0  -8 16.2426 75.9608  43
  -2   0  -8 16.2855 76.1611  44
   2   0   8 40.1520 111.083  48
   2   0   8 19.9442 110.354  49
   2   0   8 140.434 100.608   9
  -2   0  -8 48.1882 85.6473  39
  -2   0  -8 19.0151 86.6729  34
  -2   0  -8 99.2560 89.8860  37
  -2   0  -9 151137. 4278.20  39
  -2   0  -9 152989. 4320.67  37
   2   0   9 154322. 4395.69  48
   2   0   9 149056. 4379.89  49
   2   0   9 156120. 4365.26  19
   2   0   9 167893. 4428.64   9
   2   0   9 154214. 4370.10  20
  -2   0  -9 151167. 4348.67  34
  -2   0 -10 1568.34 213.215  34
  -2   0 -10 1556.70 215.919  37
   2   0  10 1733.14 236.434  12
   2   0  10 1741.13 239.309  48
   2   0  10 1574.16 235.467  49
   2   0  10 1465.02 230.012  19
   2   0  10 1751.00 242.147   9
   2   0  10 1457.20 228.826  20
  -2   0 -10 1724.10 191.630  39
   2   0  11 713.725 160.114  48
   2   0  11 609.911 164.147  49
  -2   0 -11 874.186 164.672  34
  -2   0 -11 576.909 149.450  37
   2   0  11 782.008 172.760  19
   2   0  11 799.410 169.595  11
   2   0  11 405.571 138.679  20
  -2   0 -12 3123.45 247.115  37
  -2   0 -12 3067.38 255.755  34
   2   0  12 2310.93 228.778  49
   2   0  12 2476.73 233.043  48
   2   1 -10 93.2086 82.8345  37
  -2  -1  10 122.250 114.734  56
  -2  -1  10-35.2588 105.900  18
  -2  -1   9 24568.5 970.290  18
   2   1  -9 23200.5 929.212  37
   2   1  -9 23739.6 913.150  40
   2   1  -8 53870.5 1772.73  41
   2   1  -8 53153.8 1755.17  37
   2   1  -8 56312.6 1753.91  40
   2   1  -8 53394.4 1779.63  33
  -2  -1   8 54195.5 1796.28   4
  -2  -1   8 53747.9 1785.19   2
  -2  -1   8 59386.9 1817.84  18
  -2  -1   7 443.980 124.976   2
  -2  -1   7 258.003 119.214   4
  -2  -1   7 445.449 122.587  18
   2   1  -7 178.556 100.920  40
   2   1  -7 498.910 136.012  41
  -2  -1   7 320.621 99.3741  11
   2   1  -7 503.623 125.762  37
   2   1  -7 402.218 106.321  50
   2   1  -7 899.866 251.672  32
   2   1  -7 675.208 150.976  33
  -2  -1   6 727.154 138.124   2
  -2  -1   6 807.148 252.090   1
  -2  -1   6 690.787 139.366   4
  -2  -1   6 530.718 113.550  11
  -2  -1   6 368.015 98.8927  12
   2   1  -6 755.686 140.112  40
   2   1  -6 951.501 158.875  41
   2   1  -6 636.460 125.665  37
  -2  -1   6 764.112 143.902  18
   2   1  -6 553.132 257.508  32
   2   1  -6 524.454 139.011  33
   2   1  -6 494.311 105.837  50
   2   1  -5 30791.5 1032.17  55
  -2  -1   5 30615.3 1037.00   4
  -2  -1   5 29406.3 1458.03   1
  -2  -1   5 33012.9 1047.73   2
   2   1  -5 29399.5 971.394  50
  -2  -1   5 30521.4 969.040  12
  -2  -1   5 29358.5 928.296  57
  -2  -1   5 31354.1 964.298  47
   2   1  -5 31013.8 1038.46  41
   2   1  -5 27130.1 984.583  37
   2   1  -5 28119.5 1031.22  33
  -2  -1   5 30281.5 980.274  11
   2   1  -5 30729.4 1609.74  32
  -2  -1   5 33037.6 1046.24  18
   2   1  -4 61170.5 1783.20  50
  -2  -1   4 56333.5 2050.66   8
  -2  -1   4 69487.1 1873.33   4
  -2  -1   4 66535.7 1852.00   2
  -2  -1   4 64277.2 1782.27  57
   2   1  -4 61473.6 1742.37  24
   2   1  -4 61137.4 1796.24  23
  -2  -1   4 61134.1 1791.17  47
  -2  -1   4 61861.2 1778.37  12
   2   1  -4 67012.3 1857.20  41
   2   1  -4 63600.1 1806.01  37
  -2  -1   4 62470.0 1789.40  11
  -2  -1   4 63480.5 1845.96  18
   2   1  -4 60703.0 2316.91  16
   2   1  -4 66281.7 1850.29  55
   2   1  -4 59921.5 2088.16  31
   2   1  -4 67136.0 2540.79  32
  -2  -1   3 1942.06 143.461  11
   2   1  -3 1689.40 118.894  10
  -2  -1   3 1994.37 265.398   8
  -2  -1   3 1608.50 162.966   4
  -2  -1   3 1905.35 162.233   2
  -2  -1   3 1796.32 145.762  57
   2   1  -3 1619.45 148.684  55
   2   1  -3 1810.22 136.199  50
   2   1  -3 1529.84 130.346  24
   2   1  -3 1828.14 107.088  22
   2   1  -3 1874.58 151.386  23
  -2  -1   3 1872.96 137.453  12
  -2  -1   3 2024.53 157.206  47
   2   1  -3 2054.60 169.273  41
  -2  -1   3 1906.50 138.390  42
   2   1  -3 1693.01 133.430  37
   2   1  -3 1986.90 176.484  33
  -2  -1   3 1872.94 162.788  18
   2   1  -3 1591.35 313.489  32
   2   1  -3 1691.26 261.792  31
   2   1  -3 1911.05 105.172  21
  -2  -1   2 78275.9 2548.37   8
  -2  -1   2 81577.5 2197.12   2
   2   1  -2 73774.3 2627.96   3
  -2  -1   2 83096.6 2178.59  57
   2   1  -2 79912.5 2182.90  55
   2   1  -2 80756.1 2217.15  26
  -2  -1   2 77775.0 2129.99  12
   2   1  -2 76295.7 2128.44  50
   2   1  -2 78738.5 2160.40  24
   2   1  -2 77296.0 2110.72  22
   2   1  -2 76955.0 2174.54  23
   2   1  -2 76976.9 2552.02  31
   2   1  -2 77406.9 2184.59  41
  -2  -1   2 77945.9 2154.72  42
   2   1  -2 80889.2 2113.50  21
   2   1  -2 81398.4 2209.01  33
  -2  -1   2 81409.4 2180.98  47
  -2  -1   2 79325.7 2185.46  18
  -2  -1   2 77120.4 2137.01  11
   2   1  -2 78002.4 2128.32  10
  -2  -1   1 39119.8 1135.44  12
  -2  -1   1 41889.9 1203.36  14
  -2  -1   1 40567.1 1521.76   8
   2   1  -1 41066.2 1465.41   1
  -2  -1   1 38516.7 1559.99   7
   2   1  -1 38716.4 1188.33  26
   2   1  -1 39877.1 1170.09  24
   2   1  -1 41441.4 1140.41  22
   2   1  -1 37290.7 1167.54  23
  -2  -1   1 41381.3 1177.81  57
  -2  -1   1 40272.3 1177.54  47
  -2  -1   1 39742.6 1166.31  42
   2   1  -1 42422.5 1141.31  21
   2   1  -1 39308.4 1187.42  33
  -2  -1   1 39560.6 1141.43  11
   2   1  -1 40614.4 1147.09  10
   2   1  -1 40587.2 1531.47  31
   2   1  -1 39263.7 1601.60  32
  -2  -1   1 41850.1 1186.72  18
   2   1   0 788.449 87.7947  22
   2   1   0 660.729 91.4477  23
   2   1   0 723.853 94.9210  24
  -2  -1   0 693.778 89.2125  57
  -2  -1   0 713.261 95.2864  47
   2   1   0 670.722 181.289  32
  -2  -1   0 796.550 95.8747  42
   2   1   0 748.222 83.0239  21
  -2  -1   0 794.117 99.1599  18
   2   1   0 840.138 95.3355  17
  -2  -1   0 748.976 110.815  13
  -2  -1   0 641.368 100.777  14
   2   1   0 667.519 49.2214   5
  -2  -1   0 729.754 184.033   8
  -2  -1   0 713.768 185.542   7
   2   1   0 828.960 158.778   1
  -2  -1   0 591.963 100.147  25
   2   1   0 747.320 90.0250  26
   2   1   0 653.045 82.6954  10
  -2  -1   0 612.350 81.3434  11
  -2  -1  -1 9097.99 343.569  44
   2   1   1 9414.85 583.340  32
   2   1   1 9570.59 349.314  26
  -2  -1  -1 9818.57 396.519  25
  -2  -1  -1 9163.21 585.316   8
   2   1   1 9117.88 318.164   5
  -2  -1  -1 9537.72 546.003   7
  -2  -1  -1 9004.96 342.848  43
  -2  -1  -1 9748.45 366.936  42
  -2  -1  -1 9068.31 344.945  39
  -2  -1  -1 10001.8 378.649  18
  -2  -1  -1 10531.8 399.454  13
  -2  -1  -1 10152.3 393.972  14
   2   1   1 9558.40 369.672  24
   2   1   1 9863.50 368.211  23
   2   1   1 9055.24 351.664  21
   2   1   2 42397.5 1197.44  23
   2   1   2 42548.4 1208.31  22
   2   1   2 41328.0 1205.08  24
  -2  -1  -2 43041.3 1202.07  57
  -2  -1  -2 41463.9 1201.08  45
  -2  -1  -2 41262.6 1199.24  44
  -2  -1  -2 41150.2 1196.79  47
   2   1   2 41486.1 1563.75  31
   2   1   2 40423.2 1450.10  32
  -2  -1  -2 43300.8 1205.81  43
  -2  -1  -2 40345.9 1198.78  42
  -2  -1  -2 40125.1 1198.54  39
  -2  -1  -2 42007.4 1235.07  14
  -2  -1  -2 40521.3 1545.17   8
  -2  -1  -2 40716.0 1389.94   7
   2   1   2 41304.5 1200.47  10
   2   1   2 40662.7 1150.20  26
  -2  -1  -2 42765.0 1247.09  25
  -2  -1  -2 41768.3 1221.27  18
   2   1   3 9123.18 305.758  26
  -2  -1  -3 10424.4 429.350  25
  -2  -1  -3 10004.0 612.977   8
   2   1   3 9218.20 378.255   5
  -2  -1  -3 9393.77 448.601   7
  -2  -1  -3 9268.45 402.028  14
   2   1   3 10286.2 384.543  24
   2   1   3 9837.94 383.089  22
   2   1   3 9862.02 369.573  23
  -2  -1  -3 10232.3 375.157  57
  -2  -1  -3 10344.2 398.130  44
  -2  -1  -3 9683.50 370.063  47
  -2  -1  -3 9809.82 392.200  43
  -2  -1  -3 9784.40 372.024  42
  -2  -1  -3 9779.61 389.861  39
  -2  -1  -3 9482.24 365.880  35
  -2  -1  -3 10429.2 412.678  18
   2   1   3 9145.52 602.970  31
   2   1   3 9126.89 491.444  32
   2   1   3 9791.94 380.830  21
  -2  -1  -4 4326.22 256.305  14
  -2  -1  -4 4416.50 400.373   8
   2   1   4 4210.83 245.969   5
  -2  -1  -4 4048.88 207.914  57
   2   1   4 3897.97 222.780  48
   2   1   4 4351.85 232.136  49
  -2  -1  -4 4388.81 233.840  45
  -2  -1  -4 3766.25 203.166  47
  -2  -1  -4 3468.16 230.761  44
   2   1   4 4286.44 228.893  22
   2   1   4 4224.09 218.827  24
   2   1   4 3786.97 202.116  23
  -2  -1  -4 3590.94 233.623  43
  -2  -1  -4 3701.24 203.384  42
  -2  -1  -4 4248.54 242.074  39
  -2  -1  -4 3446.73 212.770  35
  -2  -1  -4 3661.47 200.205  36
  -2  -1  -4 4426.49 269.166  25
   2   1   4 3834.27 382.377  31
   2   1   4 4017.69 222.788  21
  -2  -1  -5 107101. 2881.69  14
   2   1   5 100373. 2812.34  48
   2   1   5 98780.3 2807.56  49
   2   1   5 104861. 2806.92  22
   2   1   5 96739.7 2738.97  23
   2   1   5 100440. 2758.35  24
  -2  -1  -5 106513. 2895.70  25
  -2  -1  -5 104094. 2802.26  45
  -2  -1  -5 101830. 2750.40  42
  -2  -1  -5 100807. 2769.44  37
  -2  -1  -5 104634. 2830.66  35
   2   1   5 106755. 3192.82  31
  -2  -1  -5 108714. 2753.50  57
  -2  -1  -5 98159.7 3146.40   8
   2   1   5 101235. 2846.42   5
   2   1   5 99708.7 2797.66  21
  -2  -1  -6 4535.83 290.183  44
  -2  -1  -6 4918.75 264.568  45
   2   1   6 4393.03 255.211  22
   2   1   6 4307.61 210.381  23
  -2  -1  -6 3958.03 369.443   8
   2   1   6 5282.24 566.772   3
   2   1   6 4714.39 448.332  16
  -2  -1  -6 4485.93 286.283  43
  -2  -1  -6 4466.26 212.562  42
  -2  -1  -6 4853.57 291.220  39
  -2  -1  -6 4563.22 263.266  37
  -2  -1  -6 4029.41 287.844  34
  -2  -1  -6 4208.23 276.060  35
   2   1   6 3771.15 263.508  48
   2   1   6 4369.79 278.096  49
   2   1   6 4527.46 253.446  10
   2   1   6 4348.78 257.682  21
  -2  -1  -7 30428.8 1013.26  43
  -2  -1  -7 28405.0 991.452  39
  -2  -1  -7 29083.5 984.497  37
  -2  -1  -7 28590.1 1017.82  35
  -2  -1  -7 28205.9 1029.61  34
  -2  -1  -7 28266.1 938.230  45
  -2  -1  -7 30367.2 1013.88  44
   2   1   7 27719.0 1004.10  48
   2   1   7 27617.7 1002.67  49
   2   1   7 28816.4 1578.62   3
   2   1   7 28075.1 1034.34   5
   2   1   7 29955.9 1054.30   9
   2   1   7 28967.4 938.318  22
   2   1   7 29197.7 946.685  21
   2   1   7 28389.6 924.660  10
   2   1   8 4350.16 268.499  21
   2   1   8 4502.07 333.508  48
   2   1   8 4423.98 329.816  49
   2   1   8 4336.32 339.039   5
   2   1   8 4765.34 355.599   9
   2   1   8 4510.69 262.946  22
  -2  -1  -8 4462.35 330.049  34
  -2  -1  -8 4167.76 304.361  39
  -2  -1  -8 4952.00 327.116  37
   2   1   9 2877.60 300.639   5
   2   1   9 3027.89 311.346   9
  -2  -1  -9 3286.63 295.295  34
   2   1   9 3728.28 320.695  48
   2   1   9 3093.42 295.264  49
  -2  -1  -9 3749.71 298.823  37
  -2  -1  -9 3224.51 265.924  39
  -2  -1 -10 5837.31 359.343  39
  -2  -1 -10 5936.91 403.963  37
   2   1  10 6593.09 448.886  19
   2   1  10 6309.83 433.073  48
   2   1  10 5730.35 419.591  49
  -2  -1 -10 6114.40 416.114  34
   2   1  10 6666.54 456.013   9
   2   1  10 6395.18 447.047  12
   2   1  10 6620.01 438.803  20
   2   1  11-39.1337 124.455  19
   2   1  11 38.8570 109.405  48
   2   1  11 96.4284 108.601  49
   2   1  11 107.588 110.229  12
   2   1  11 169.751 129.375   9
   2   1  11 38.9555 109.682  20
  -2  -1 -11-18.4299 88.3173  34
  -2  -1 -11 72.6458 104.019  37
  -2  -1 -12 4473.74 316.639  37
  -2  -1 -12 4425.33 317.893  34
   2   1  12 4066.29 312.383  20
   2   1  12 3733.88 315.272  19
   2   1  12 4748.53 352.332  11
   2   2 -10 304.471 109.546  37
  -2  -2  10 264.413 132.716  56
  -2  -2  10 215.308 123.058  25
  -2  -2  10 493.594 132.227  18
  -2  -2   9 3767.20 325.431  18
   2   2  -9 4122.09 313.603  40
   2   2  -9 3640.72 298.413  37
  -2  -2   9 4033.09 349.276  56
   2   2  -9 3760.41 313.508  33
   2   2  -8 7545.04 470.738  33
  -2  -2   8 7649.10 480.830  18
  -2  -2   8 7573.26 439.777  11
   2   2  -8 7352.94 451.302  37
   2   2  -8 8032.87 459.427  40
  -2  -2   8 7122.61 468.208   4
  -2  -2   8 7266.29 500.478  56
  -2  -2   7 686.206 146.507  11
  -2  -2   7 834.706 149.648  12
   2   2  -7 746.762 153.934  41
   2   2  -7 921.247 173.097  40
   2   2  -7 955.463 162.679  37
  -2  -2   7 800.047 162.055  18
   2   2  -7 811.707 147.568  50
   2   2  -7 1128.33 286.931  32
   2   2  -7 913.891 176.324  33
  -2  -2   7 1010.26 172.167   2
  -2  -2   7 674.058 154.377   4
  -2  -2   6 8942.81 468.140   4
  -2  -2   6 7896.59 439.801   2
  -2  -2   6 8418.78 410.249  58
   2   2  -6 7804.14 444.731  41
   2   2  -6 8399.13 448.136  37
   2   2  -6 8641.08 455.904  40
   2   2  -6 7456.94 462.047  33
  -2  -2   6 8049.20 463.711  18
  -2  -2   6 8336.89 429.531  12
   2   2  -6 8013.67 826.723  32
   2   2  -6 8234.53 432.537  50
  -2  -2   6 7493.96 425.795  11
   2   2  -5 15445.4 621.959  50
  -2  -2   5 14538.9 602.638  12
   2   2  -5 15598.9 642.695  41
  -2  -2   5 14798.7 611.704  11
   2   2  -5 14904.0 639.891  40
   2   2  -5 14927.4 618.243  37
  -2  -2   5 14826.9 643.702  18
  -2  -2   5 15360.7 637.255   4
  -2  -2   5 16458.1 631.148   2
   2   2  -5 15671.3 1123.58  32
   2   2  -5 15076.9 656.216  26
  -2  -2   4 410.409 78.1477  57
   2   2  -4 341.562 86.8348  50
  -2  -2   4 384.464 80.0762  47
   2   2  -4 488.942 112.677  26
  -2  -2   4 319.449 93.4383  11
  -2  -2   4 547.496 105.530  12
   2   2  -4 408.231 103.285  41
  -2  -2   4 415.710 94.2030   2
  -2  -2   4 336.319 97.0257   4
  -2  -2   4 385.098 107.877  18
   2   2  -4 364.265 77.3047  23
   2   2  -4 764.640 255.607  32
   2   2  -4 800.954 150.774  31
   2   2  -4 357.579 105.203  33
  -2  -2   3 73025.0 2405.86   8
  -2  -2   3 71831.5 2702.03   7
  -2  -2   3 75366.7 2089.60   4
  -2  -2   3 71539.6 2062.77   2
   2   2  -3 73077.1 2070.85  50
   2   2  -3 71625.0 2022.30  24
   2   2  -3 73452.8 2055.73  23
  -2  -2   3 74255.0 2065.94  12
  -2  -2   3 76949.2 2057.39  47
   2   2  -3 74345.8 2085.92  41
  -2  -2   3 72272.7 2020.08  42
  -2  -2   3 74519.9 2075.91  11
   2   2  -3 73231.4 2121.02  33
   2   2  -3 68992.5 2407.97  31
   2   2  -3 77977.5 2798.44  32
  -2  -2   3 74342.7 2107.69  18
   2   2  -3 70512.9 2630.79  16
   2   2  -3 73524.6 2143.68  17
  -2  -2   3 73801.4 2038.94  57
   2   2  -2 18871.7 591.391  53
   2   2  -2 18938.2 591.024  54
   2   2  -2 18520.1 656.714  55
   2   2  -2 19586.5 684.314  26
  -2  -2   2 18735.4 638.395  27
  -2  -2   2 19318.6 928.884   8
  -2  -2   2 17477.4 1019.39   7
  -2  -2   2 18488.1 642.340   2
   2   2  -2 18913.9 637.496  50
   2   2  -2 18603.0 624.866  24
   2   2  -2 20239.4 650.470  23
   2   2  -2 18238.7 564.600  22
  -2  -2   2 18445.0 631.367  12
  -2  -2   2 18856.8 637.845  47
  -2  -2   2 19394.7 625.287  42
   2   2  -2 18820.1 645.480  41
   2   2  -2 19269.9 563.656  21
   2   2  -2 18706.9 671.449  33
  -2  -2   2 18565.5 661.607  18
   2   2  -2 18770.6 680.074  17
  -2  -2   2 19500.4 634.975  57
  -2  -2   2 18489.2 638.604  11
   2   2  -2 19210.5 584.795  10
  -2  -2   1 22538.7 636.250  57
   2   2  -1 21232.2 640.709  55
   2   2  -1 22169.9 663.838  26
  -2  -2   1 22010.0 662.471  25
  -2  -2   1 22031.6 655.392  27
  -2  -2   1 22081.8 968.117   8
   2   2  -1 22499.9 621.952  51
   2   2  -1 22164.9 623.106  50
   2   2  -1 21659.5 582.131  22
   2   2  -1 21403.5 629.827  23
   2   2  -1 20944.1 624.765  24
  -2  -2   1 20682.8 615.346  12
  -2  -2   1 24893.4 665.997  14
  -2  -2   1 21454.8 633.953  47
  -2  -2   1 21894.0 584.272  45
  -2  -2   1 21997.3 626.477  42
   2   2  -1 21494.0 620.968  41
   2   2  -1 21771.1 576.201  21
   2   2  -1 21071.1 647.435  33
  -2  -2   1 22923.7 665.968  18
   2   2  -1 21805.6 663.584  17
  -2  -2   1 21778.4 630.550  11
   2   2  -1 21104.5 588.262  10
   2   2  -1 22315.4 1076.17  32
  -2  -2   0 81439.8 2279.14  11
   2   2   0 86603.5 2264.46  10
  -2  -2   0 82820.0 2285.55  57
   2   2   0 83578.3 2290.01  55
  -2  -2   0 86488.5 2324.61  27
   2   2   0 82015.5 2294.41  26
  -2  -2   0 88168.1 2314.61  25
  -2  -2   0 84745.9 2696.11   8
  -2  -2   0 82993.1 2700.36   7
   2   2   0 85252.9 2503.96   1
   2   2   0 85705.7 2732.28   8
   2   2   0 82824.7 2266.21  50
   2   2   0 81435.8 2260.96  51
   2   2   0 88230.1 2263.48  22
   2   2   0 87884.3 2794.96  32
  -2  -2   0 81304.5 2290.60  47
  -2  -2   0 82300.4 2255.61  45
  -2  -2   0 81698.1 2282.08  42
  -2  -2   0 84356.6 2242.80  39
   2   2   0 79956.1 2276.97  33
  -2  -2   0 82075.7 2275.78  12
  -2  -2   0 80529.3 2301.92  13
  -2  -2   0 89081.3 2301.11  14
   2   2   0 84811.2 2254.36  21
  -2  -2   0 85803.9 2311.40  18
   2   2   0 83371.8 2293.06  17
   2   2   1 49.9434 60.1518  55
  -2  -2  -1-14.1333 63.9958  14
  -2  -2  -1-15.1779 68.7247  13
  -2  -2  -1 27.8661 112.850   8
  -2  -2  -1-25.0955 114.381   7
  -2  -2  -1-7.74775 66.3159  25
   2   2   1-51.9323 57.1996  26
  -2  -2  -1-9.05132 67.5927  27
   2   2   1-7.08925 59.3066  23
  -2  -2  -1 28.0600 55.8675  57
  -2  -2  -1-35.2364 59.4143  47
  -2  -2  -1 339.365 60.9944  44
  -2  -2  -1 286.213 62.4606  43
  -2  -2  -1-27.7597 51.8283  42
  -2  -2  -1 28.6286 45.6023  39
  -2  -2  -1-23.5081 62.9404  18
   2   2   1-23.2961 52.3920  17
  -2  -2  -1-13.7678 56.2236  11
   2   2   1 27.9184 120.364  32
   2   2   1-6.15742 51.1089  21
   2   2   1 19.2053 47.3394  22
  -2  -2  -2 3887.20 201.818  44
  -2  -2  -2 3617.94 200.823  45
   2   2   2 3717.33 209.994  55
  -2  -2  -2 3541.85 194.209  43
  -2  -2  -2 3796.28 199.064  39
   2   2   2 3830.59 186.037  26
  -2  -2  -2 3874.72 219.463  25
  -2  -2  -2 3427.89 323.761   7
   2   2   2 3982.28 396.427   8
  -2  -2  -2 3435.22 211.950  18
   2   2   2 3567.60 168.073  17
  -2  -2  -2 3511.25 201.651  14
   2   2   2 3708.02 205.195  23
   2   2   2 3563.67 338.948  32
   2   2   3 5784.32 232.590  26
  -2  -2  -3 6836.25 309.197  25
  -2  -2  -3 5852.27 475.611   8
  -2  -2  -3 6003.96 401.252   7
   2   2   3 6151.04 493.828   8
   2   2   3 6138.47 274.904  23
   2   2   3 6298.23 285.068  22
  -2  -2  -3 6415.16 278.822  57
  -2  -2  -3 5794.14 253.543  58
  -2  -2  -3 5952.61 280.767  44
  -2  -2  -3 6115.22 277.533  45
  -2  -2  -3 5826.19 268.281  47
   2   2   3 6412.24 410.851  32
  -2  -2  -3 5882.21 269.402  42
  -2  -2  -3 5662.71 274.790  43
  -2  -2  -3 6208.73 281.626  39
  -2  -2  -3 5261.25 260.028  35
  -2  -2  -3 5635.55 276.076  14
   2   2   3 5498.46 206.697  17
  -2  -2  -3 6147.89 299.334  18
   2   2   3 5938.64 277.430  21
  -2  -2  -4 946.131 127.466  25
   2   2   4 794.860 66.3959  26
  -2  -2  -4 975.166 213.034   8
  -2  -2  -4 933.326 145.196   7
   2   2   4 791.178 226.535   6
  -2  -2  -4 672.130 102.911  14
   2   2   4 820.355 101.617  23
   2   2   4 711.586 96.4971  24
  -2  -2  -4 909.368 101.820  57
  -2  -2  -4 740.464 91.0454  47
  -2  -2  -4 718.127 108.832  44
  -2  -2  -4 805.008 94.1547  42
  -2  -2  -4 716.767 108.633  43
  -2  -2  -4 830.575 106.987  39
  -2  -2  -4 749.203 106.847  35
  -2  -2  -4 853.760 91.1861  36
  -2  -2  -4 789.243 118.093  18
   2   2   4 1034.66 137.211  32
   2   2   4 788.456 101.674  21
   2   2   4 763.141 106.865  22
  -2  -2  -5 18332.4 636.441  14
   2   2   5 15748.5 566.352  48
   2   2   5 16298.4 569.315  49
   2   2   5 16991.0 576.573  24
   2   2   5 16836.2 604.064  22
   2   2   5 16880.5 571.285  23
  -2  -2  -5 17379.6 641.676  25
  -2  -2  -5 16836.8 621.900  44
  -2  -2  -5 16842.5 600.138  45
  -2  -2  -5 17077.0 627.179  43
  -2  -2  -5 16615.1 563.819  42
  -2  -2  -5 16581.5 562.725  37
  -2  -2  -5 16293.3 612.066  35
  -2  -2  -5 15887.6 579.783  36
   2   2   5 16931.2 879.247  31
  -2  -2  -5 17756.6 578.112  57
  -2  -2  -5 15434.2 831.750   8
   2   2   5 15812.3 982.570   6
   2   2   5 16771.8 601.489  21
  -2  -2  -6 21735.9 718.822  45
   2   2   6 20661.4 671.209  23
   2   2   6 20152.3 666.075  24
   2   2   6 21168.9 718.357  22
  -2  -2  -6 19321.7 942.778   8
   2   2   6 20610.7 1179.49   6
   2   2   6 20080.3 971.268  31
  -2  -2  -6 20804.5 655.327  42
  -2  -2  -6 20286.2 750.846  35
  -2  -2  -6 19960.1 721.712  36
   2   2   6 19776.2 701.086  48
   2   2   6 20063.2 702.459  49
   2   2   6 20432.2 949.948  16
  -2  -2  -6 19756.3 693.348  37
  -2  -2  -6 19814.6 732.764  39
   2   2   6 20480.6 716.035  21
  -2  -2  -7 57889.9 1763.44  34
  -2  -2  -7 58604.9 1772.52  35
  -2  -2  -7 61248.5 1756.80  36
  -2  -2  -7 60510.5 1705.52  45
   2   2   7 58249.7 1724.81  48
   2   2   7 58707.7 1725.44  49
   2   2   7 60990.9 2523.36   3
   2   2   7 61388.2 2433.87   6
   2   2   7 57796.1 1703.65  22
   2   2   7 54304.8 1617.42  23
  -2  -2  -7 56877.8 1711.25  37
  -2  -2  -7 56430.2 1725.53  39
   2   2   7 56147.4 1701.61  21
   2   2   8 179.122 84.7761  21
   2   2   8 118.707 100.626  48
   2   2   8 132.726 87.3169  49
   2   2   8 93.2691 99.5320   5
   2   2   8 160.612 74.0496  22
  -2  -2  -8 156.095 79.9999  39
  -2  -2  -8 229.745 100.793  37
  -2  -2  -8 143.486 88.2974  34
  -2  -2  -8 171.266 104.493  35
   2   2   9 75948.2 2277.70   5
   2   2   9 69236.2 2226.42   9
   2   2   9 70375.7 2169.18  48
   2   2   9 68808.1 2160.66  49
   2   2   9 67154.3 2054.74  21
  -2  -2  -9 72255.7 2131.30  39
  -2  -2  -9 73268.9 2170.34  37
  -2  -2  -9 76521.4 2247.11  35
  -2  -2  -9 73127.9 2181.08  34
   2   2  10 54229.8 1871.15   5
   2   2  10 54115.4 1859.54   9
   2   2  10 55611.5 1809.65  48
   2   2  10 52266.6 1786.78  49
  -2  -2 -10 58659.5 1747.03  39
  -2  -2 -10 60767.7 1829.91  37
  -2  -2 -10 58076.2 1812.79  34
  -2  -2 -11 4798.88 343.411  34
   2   2  11 3414.83 344.488  19
   2   2  11 4493.81 385.308   9
   2   2  11 3955.30 331.613  48
   2   2  11 4272.72 337.204  49
  -2  -2 -11 4528.63 287.231  39
  -2  -2 -11 4840.88 355.173  37
   2   2  11 5100.05 388.227  12
   2   2  11 4143.77 370.385  20
  -2  -2 -12 7490.20 411.169  34
  -2  -2 -12 7026.18 410.525  37
   2   2  12 6087.96 418.086  20
  -2  -2 -13 4054.92 275.377  37
  -2  -3  10 1932.39 227.225  56
  -2  -3   9 42.0897 118.515  56
  -2  -3   9 133.649 114.698  18
   2   3  -9 62.9372 100.092  37
   2   3  -9 69.4077 94.2954  33
  -2  -3   8 5254.54 398.800  18
  -2  -3   8 4857.69 400.739  56
  -2  -3   8 4952.88 360.123  11
   2   3  -8 4895.89 357.515  37
   2   3  -8 4651.07 356.274  40
   2   3  -8 4597.69 366.670  33
   2   3  -7 3907.19 316.850  37
   2   3  -7 3820.04 322.599  40
   2   3  -7 3799.70 330.960  33
  -2  -3   7 3641.56 310.939   4
  -2  -3   7 3535.00 288.529   2
  -2  -3   7 3496.06 304.820  11
   2   3  -7 3373.10 299.027  50
  -2  -3   7 3829.77 309.389  12
  -2  -3   7 3537.01 344.259  56
  -2  -3   7 3698.78 335.448  18
  -2  -3   6 8782.31 485.300  11
   2   3  -6 8478.82 476.812  41
   2   3  -6 8731.86 480.410  37
   2   3  -6 8803.45 489.282  40
  -2  -3   6 9857.34 531.657  18
   2   3  -6 8733.70 867.651  32
   2   3  -6 9266.38 491.515  50
  -2  -3   6 8101.00 465.094  12
  -2  -3   6 7850.49 457.890   4
  -2  -3   6 8762.50 455.783   2
  -2  -3   5 14134.7 630.872  12
   2   3  -5 14722.8 648.555  50
   2   3  -5 14052.3 659.961  26
   2   3  -5 14084.7 656.643  55
   2   3  -5 15144.1 652.881  41
  -2  -3   5 14782.7 645.267  11
  -2  -3   5 16022.3 687.969  18
   2   3  -5 15558.3 1159.08  32
  -2  -3   5 15693.9 616.307  58
  -2  -3   5 15733.7 644.268   4
  -2  -3   5 15493.9 622.049   2
  -2  -3   4 4719.00 287.939  58
   2   3  -4 4375.61 252.517  53
   2   3  -4 3852.04 239.032  54
   2   3  -4 4620.37 305.917  55
   2   3  -4 4880.78 325.095  26
   2   3  -4 4778.83 307.489  50
  -2  -3   4 4593.31 298.663  12
   2   3  -4 4635.07 246.304  23
   2   3  -4 4839.15 303.582  41
  -2  -3   4 4577.94 292.886   4
  -2  -3   4 4427.84 268.576   2
   2   3  -4 4225.68 310.296  33
  -2  -3   4 4832.92 310.244  11
   2   3  -4 5076.47 626.713  32
  -2  -3   4 5044.11 327.805  18
   2   3  -3 215.315 86.0564  55
   2   3  -3 251.220 71.5058  54
  -2  -3   3 319.660 81.9829  27
   2   3  -3 172.881 84.8946  26
   2   3  -3 380.157 84.1158  53
   2   3  -3 384.039 92.1574  50
  -2  -3   3 298.688 77.4515  47
  -2  -3   3 88.4845 107.081   8
  -2  -3   3 161.773 68.8003   2
  -2  -3   3 285.716 89.5037   4
  -2  -3   3 326.135 99.2101  11
  -2  -3   3 316.631 95.6065  12
   2   3  -3 304.713 89.8940  41
  -2  -3   3 391.632 105.100  18
   2   3  -3 213.436 90.7926  17
   2   3  -3 270.944 204.422  32
   2   3  -3 438.225 157.134  31
   2   3  -3 323.735 101.586  33
   2   3  -3 373.244 80.4876  23
   2   3  -3 295.468 66.6767  24
  -2  -3   3 324.423 69.3908  57
   2   3  -2 38619.7 1176.85  50
  -2  -3   2 37009.1 1164.56  27
  -2  -3   2 36014.1 1498.55   8
  -2  -3   2 38942.2 1712.88   7
  -2  -3   2 36372.1 1119.29   2
   2   3  -2 37542.6 1533.55   8
   2   3  -2 38605.9 1137.52  24
   2   3  -2 38470.4 1141.24  23
   2   3  -2 35582.9 1039.61  22
  -2  -3   2 37588.1 1168.88  12
  -2  -3   2 38830.1 1139.71  47
   2   3  -2 38964.7 1157.04  41
  -2  -3   2 38015.3 1128.31  42
  -2  -3   2 39465.1 1137.22  57
   2   3  -2 38757.1 1193.42  33
  -2  -3   2 38345.8 1182.00  11
   2   3  -2 38339.8 1126.27  53
   2   3  -2 38668.3 1127.20  54
   2   3  -2 40497.9 1187.79  55
  -2  -3   2 38330.7 1192.01  18
   2   3  -2 35988.6 1647.14  16
   2   3  -2 39364.3 1219.02  17
   2   3  -1 84660.8 2331.18  53
   2   3  -1 85025.9 2331.19  54
   2   3  -1 88510.6 2375.35  55
  -2  -3   1 90185.5 2386.06  25
   2   3  -1 84398.5 2390.68  26
  -2  -3   1 85831.6 2390.31  27
  -2  -3   1 86937.5 2796.40   8
  -2  -3   1 89818.3 2955.51   7
   2   3  -1 85316.5 2825.82   8
   2   3  -1 84059.6 2355.83  51
   2   3  -1 86749.5 2365.79  50
   2   3  -1 86905.3 2352.80  23
   2   3  -1 84682.4 2285.85  22
  -2  -3   1 89100.1 2378.41  12
  -2  -3   1 86370.2 2351.64  47
   2   3  -1 86174.2 2340.26  41
  -2  -3   1 85794.3 2346.78  42
   2   3  -1 80899.2 2273.19  21
   2   3  -1 84627.3 2375.29  33
  -2  -3   1 87676.0 2398.07  18
   2   3  -1 89470.8 2410.98  17
  -2  -3   1 85845.3 2378.42  11
   2   3  -1 81235.1 2287.74  10
  -2  -3   1 86956.9 2351.30  57
  -2  -3   0 6861.42 297.646  57
   2   3   0 6268.84 295.320  55
  -2  -3   0 5802.27 308.043  27
   2   3   0 5787.63 295.580  26
  -2  -3   0 6090.97 295.052  25
  -2  -3   0 6990.80 536.563   8
   2   3   0 5773.63 502.773   8
   2   3   0 6245.05 288.946  50
   2   3   0 6231.83 286.663  51
   2   3   0 6328.83 286.830  23
   2   3   0 6568.73 268.662  22
  -2  -3   0 6599.29 315.828  18
   2   3   0 6223.36 298.206  17
  -2  -3   0 5938.69 255.558  45
  -2  -3   0 6378.53 290.646  47
   2   3   0 5886.83 259.937  41
  -2  -3   0 5913.77 283.069  42
  -2  -3   0 6208.94 261.821  39
   2   3   0 6047.37 284.054  33
  -2  -3   0 6359.14 296.796  12
  -2  -3   0 5899.87 273.463  14
  -2  -3   0 5941.67 296.812  11
   2   3   0 6896.52 264.507  21
  -2  -3  -1 90213.5 2467.46  25
   2   3   1 88128.7 2467.34  26
  -2  -3  -1 91882.0 2521.49  27
  -2  -3  -1 87771.9 2475.27  12
  -2  -3  -1 93152.0 2461.74  13
  -2  -3  -1 89842.0 2438.92  14
  -2  -3  -1 92508.9 2478.57  57
   2   3   1 91996.1 2451.57  22
  -2  -3  -1 89245.4 2467.80  47
  -2  -3  -1 90150.5 2441.40  45
  -2  -3  -1 91692.7 2907.79   8
   2   3   1 84266.9 2554.96   1
  -2  -3  -1 87679.0 2903.66   7
  -2  -3  -1 90296.0 2468.45  42
  -2  -3  -1 93952.0 2445.33  39
   2   3   1 88949.2 2435.66  33
   2   3   1 87341.1 2465.62  55
  -2  -3  -1 93421.5 2486.60  11
  -2  -3  -1 89670.9 2491.76  18
   2   3   1 92712.2 2462.57  17
  -2  -3  -2 49447.8 1417.17  45
  -2  -3  -2 48640.0 1430.73  47
  -2  -3  -2 48085.0 1776.25   7
   2   3   2 53258.3 1847.03   6
   2   3   2 49813.0 1870.26   8
  -2  -3  -2 50718.0 1433.98  57
  -2  -3  -2 48674.5 1423.22  58
  -2  -3  -2 50930.9 1448.99  11
  -2  -3  -2 51526.4 1419.59  39
  -2  -3  -2 46181.9 1442.61  18
   2   3   2 50055.1 1396.33  17
  -2  -3  -2 45345.4 1415.19  25
  -2  -3  -2 49751.1 1482.19  27
   2   3   2 49918.4 1415.01  26
  -2  -3  -2 53418.6 1405.00  14
   2   3   2 51994.2 1429.99  22
   2   3   2 53323.2 1440.08  23
   2   3   2 46131.4 1418.75  55
  -2  -3  -3 4725.89 241.998  45
  -2  -3  -3 4524.78 231.436  58
   2   3   3 4108.44 241.798  55
  -2  -3  -3 4515.78 237.959  42
  -2  -3  -3 5057.80 248.342  39
   2   3   3 4611.92 243.533  23
   2   3   3 4554.54 218.316  26
  -2  -3  -3 4878.86 248.442  25
  -2  -3  -3 4576.02 428.768   8
  -2  -3  -3 5167.67 423.112   7
   2   3   3 4681.01 441.903   8
   2   3   3 4618.20 202.920  17
   2   3   3 4418.43 378.252  32
  -2  -3  -3 4375.80 217.596  14
   2   3   4 160513. 4185.51  23
   2   3   4 166476. 4205.04  22
  -2  -3  -4 157609. 4146.41  58
  -2  -3  -4 161703. 4187.83  57
  -2  -3  -4 155194. 4189.57  45
  -2  -3  -4 158994. 4187.53  47
   2   3   4 164003. 4411.91  32
  -2  -3  -4 156571. 4173.61  42
  -2  -3  -4 158034. 4196.51  39
  -2  -3  -4 153737. 4149.29  36
  -2  -3  -4 155635. 4194.29  25
   2   3   4 152538. 4118.89  26
  -2  -3  -4 154544. 4652.33   8
   2   3   4 153672. 4509.73   7
  -2  -3  -4 159544. 4527.90   7
   2   3   4 160158. 4700.13   8
   2   3   4 151577. 4084.48  17
  -2  -3  -4 162575. 4166.79  14
  -2  -3  -5 23590.4 745.214  42
  -2  -3  -5 24157.9 732.375  37
  -2  -3  -5 22480.2 793.303  35
  -2  -3  -5 22963.5 754.750  36
   2   3   5 19115.6 708.956  32
  -2  -3  -5 24864.3 766.376  57
  -2  -3  -5 23435.9 710.360  58
  -2  -3  -5 25003.7 1121.69   8
   2   3   5 22234.3 961.176   7
  -2  -3  -5 22316.9 952.264   7
   2   3   5 24593.9 1244.66   6
   2   3   5 21607.7 1090.82   8
  -2  -3  -5 24071.4 789.971  25
   2   3   5 22916.3 680.517  26
   2   3   5 23550.9 760.927  23
   2   3   5 23684.5 788.493  22
  -2  -3  -5 22910.4 773.867  45
  -2  -3  -6-11.0451 65.3315  39
  -2  -3  -6 72.9331 61.6283  45
   2   3   6 44.6843 52.8618  23
   2   3   6 42.1361 54.3197  24
  -2  -3  -6-31.1444 108.006   8
   2   3   6 47.4400 131.240   6
  -2  -3  -6-7.53823 48.5898  42
  -2  -3  -6 25.2563 67.3293  35
  -2  -3  -6-10.5367 67.0165  36
  -2  -3  -6-8.84744 53.1443  37
   2   3   6 54.5641 62.4994  22
   2   3   7 537.212 210.296   6
   2   3   7 250.028 89.1928  22
   2   3   7 180.249 74.6781  21
   2   3   7 338.499 76.2639  23
  -2  -3  -7 230.868 60.7731  38
  -2  -3  -7 269.851 88.2178  39
  -2  -3  -7 279.972 97.7083  35
  -2  -3  -7 306.196 86.7498  36
  -2  -3  -7 346.750 87.8150  37
  -2  -3  -7 383.697 100.332  34
   2   3   8 14953.7 688.323   5
   2   3   8 15391.9 616.774  21
   2   3   8 15338.7 614.450  22
  -2  -3  -8 16134.5 634.813  39
  -2  -3  -8 14256.4 617.028  37
  -2  -3  -8 14484.5 665.736  35
  -2  -3  -8 14779.0 645.785  36
  -2  -3  -8 15129.3 629.548  34
   2   3   9 461.131 139.105   5
   2   3   9 391.015 167.321   6
   2   3   9 571.655 112.679  21
  -2  -3  -9 319.035 103.503  39
  -2  -3  -9 409.935 125.561  36
  -2  -3  -9 498.011 120.150  34
  -2  -3  -9 353.177 121.607  37
  -2  -3  -9 526.692 127.914  35
   2   3   9 595.344 117.556  22
  -2  -3 -10 581.086 121.761  39
  -2  -3 -10 820.171 145.521  34
  -2  -3 -10 536.935 134.726  37
  -2  -3 -10 724.310 163.055  35
   2   3  10 776.608 182.684   5
   2   3  10 690.432 178.170   9
  -2  -3 -11 167.267 75.1046  39
   2   3  11 132.467 110.845   9
  -2  -3 -11 289.374 107.772  34
  -2  -3 -11 349.316 124.703  37
   2   3  12 1480.52 210.864  19
  -2  -3 -12 1814.40 193.655  34
  -2  -3 -12 1929.46 217.041  37
   2   3  12 1241.94 205.117  20
  -2  -3 -13 471.768 116.841  37
  -2  -4   9 917.224 177.212  56
   2   4  -9 1115.54 149.508  37
   2   4  -9 1295.88 175.158  33
  -2  -4   9 973.862 175.375  18
  -2  -4   8 1945.40 261.902  56
  -2  -4   8 1462.00 209.295  11
   2   4  -8 1896.32 231.555  33
  -2  -4   8 2138.26 252.668  18
   2   4  -8 2134.59 230.143  37
   2   4  -8 2277.62 246.328  40
   2   4  -7 409.166 133.426  37
   2   4  -7 63.4634 112.912  33
  -2  -4   7 136.596 115.543  11
  -2  -4   7 283.961 122.135  12
   2   4  -7 212.330 114.296  50
  -2  -4   7 127.399 121.719  18
  -2  -4   7 331.133 152.545  56
  -2  -4   6 4259.63 337.922  12
  -2  -4   6 4682.82 358.802  11
   2   4  -6 4174.83 328.337  37
  -2  -4   6 4003.10 342.299  18
   2   4  -6 3793.17 560.507  32
   2   4  -6 4428.23 346.945  50
  -2  -4   6 4079.53 365.245  56
  -2  -4   5 7086.42 379.469   2
   2   4  -5 6845.95 372.796  54
   2   4  -5 7359.88 382.228  53
   2   4  -5 7691.51 457.548  26
   2   4  -5 7745.98 461.629  50
  -2  -4   5 7892.81 456.283  12
  -2  -4   5 7772.99 453.961  11
   2   4  -5 7615.64 439.628  41
   2   4  -5 8190.26 459.337  40
   2   4  -5 8087.00 476.310  33
   2   4  -5 7430.40 828.430  32
  -2  -4   5 8026.39 469.777  18
  -2  -4   5 8178.84 407.667  58
  -2  -4   4 27698.6 1039.99  56
  -2  -4   4 28552.9 962.987  58
   2   4  -4 28655.9 1017.88  50
   2   4  -4 27381.9 1013.46  26
  -2  -4   4 27573.8 910.006   2
   2   4  -4 26952.1 992.671  55
   2   4  -4 26921.0 931.109  53
   2   4  -4 28132.6 942.108  54
  -2  -4   4 27806.7 999.832  12
   2   4  -4 26212.2 970.313  41
   2   4  -4 27699.8 1000.83  40
   2   4  -4 28487.0 1029.28  33
  -2  -4   4 26461.1 1008.99  18
  -2  -4   4 27790.7 1007.76  11
   2   4  -4 28785.4 1655.40  32
   2   4  -3 83911.2 2409.69  50
   2   4  -3 84886.7 2426.77  26
  -2  -4   3 81343.6 2365.85  27
   2   4  -3 83826.3 2299.05  23
   2   4  -3 79095.6 2281.44  24
  -2  -4   3 77236.1 2282.25   2
  -2  -4   3 82872.4 2399.99  12
   2   4  -3 85070.1 2372.96  41
  -2  -4   3 84583.0 2382.54  58
  -2  -4   3 86544.1 2443.51  56
   2   4  -3 82725.2 2420.54  33
  -2  -4   3 83983.9 2415.38  11
   2   4  -3 88974.2 3278.49  32
   2   4  -3 83510.8 2345.67  54
   2   4  -3 81337.8 2341.67  53
   2   4  -3 88253.8 2410.94  55
  -2  -4   2 78847.0 2102.42  57
  -2  -4   2 77176.4 2171.67  58
   2   4  -2 78730.3 2137.04  53
   2   4  -2 77547.0 2132.57  54
   2   4  -2 79410.7 2179.40  55
  -2  -4   2 74438.4 2169.89  27
   2   4  -2 74030.8 2614.23   8
   2   4  -2 78943.1 2186.14  50
   2   4  -2 73976.3 2087.96  52
   2   4  -2 76810.1 2108.56  23
  -2  -4   2 76506.0 2179.51  12
  -2  -4   2 76668.6 2104.42  47
   2   4  -2 78523.8 2133.68  41
  -2  -4   2 78423.2 2106.23  38
   2   4  -2 75109.2 2177.57  33
  -2  -4   2 77956.5 2186.86  11
   2   4  -2 74893.5 2210.70  17
  -2  -4   2 72980.1 2082.19  20
  -2  -4   2 73126.4 2080.84  19
   2   4  -1 22643.7 744.682  54
   2   4  -1 23595.0 770.054  55
   2   4  -1 22082.2 742.471  53
   2   4  -1 21377.4 778.220  26
  -2  -4   1 23477.6 805.924  27
  -2  -4   1 21412.7 1096.98   8
  -2  -4   1 22228.5 1225.53   7
   2   4  -1 22917.6 1140.65   8
   2   4  -1 22765.1 772.239  51
   2   4  -1 23117.3 777.974  50
   2   4  -1 23587.1 729.798  52
   2   4  -1 21435.2 667.172  22
   2   4  -1 21851.0 731.582  23
  -2  -4   1 23936.0 793.721  12
  -2  -4   1 22883.7 739.181  47
   2   4  -1 22850.3 727.404  41
   2   4  -1 20488.2 650.573  21
  -2  -4   1 21817.8 722.810  20
  -2  -4   1 21834.2 721.158  19
   2   4  -1 22474.8 769.388  33
   2   4  -1 21726.6 787.600  17
  -2  -4   1 22831.8 794.495  11
   2   4  -1 21570.8 670.394  10
  -2  -4   1 20371.7 763.260  56
  -2  -4   1 22724.0 737.625  57
  -2  -4   1 23255.1 786.207  58
   2   4   0 26845.6 835.775  55
   2   4   0 26313.3 858.875  26
  -2  -4   0 24383.3 811.419  25
  -2  -4   0 26287.3 881.040  27
  -2  -4   0 26090.3 1225.04   8
   2   4   0 26566.9 1257.72   8
   2   4   0 25523.9 843.539  50
   2   4   0 25838.2 842.069  51
   2   4   0 26790.3 827.210  23
   2   4   0 25858.4 783.642  22
  -2  -4   0 25479.0 857.000  12
  -2  -4   0 23162.0 772.761  14
  -2  -4   0 25930.5 828.602  47
  -2  -4   0 25733.2 824.923  42
   2   4   0 25253.1 777.329  41
   2   4   0 25769.4 773.531  21
   2   4   0 25267.8 822.830  33
   2   4   0 23331.4 1242.74  16
   2   4   0 26608.6 857.413  17
  -2  -4   0 24693.5 843.191  58
  -2  -4   0 25711.9 824.378  57
  -2  -4   0 24201.2 819.190  56
  -2  -4   0 26558.4 865.120  11
   2   4   1 5088.92 259.773  55
  -2  -4  -1 5062.87 252.095  25
  -2  -4  -1 4485.57 283.125  27
   2   4   1 5484.93 282.793  26
  -2  -4  -1 4786.93 468.190   8
  -2  -4  -1 4032.86 452.143   7
   2   4   1 5356.20 500.332   8
   2   4   1 5269.11 274.787  50
   2   4   1 4709.36 262.141  51
   2   4   1 4910.03 259.115  23
   2   4   1 5262.69 251.410  22
  -2  -4  -1 5716.95 275.869  47
  -2  -4  -1 4876.84 239.046  45
  -2  -4  -1 5089.04 244.832  56
  -2  -4  -1 5272.49 267.279  57
  -2  -4  -1 4992.56 266.097  42
  -2  -4  -1 5650.32 262.664  39
   2   4   1 4709.84 241.461  33
  -2  -4  -1 4673.10 274.361  12
  -2  -4  -1 5430.42 248.453  13
  -2  -4  -1 5367.78 225.953  14
   2   4   1 5004.40 269.566  17
  -2  -4  -1 5463.82 288.494  11
   2   4   2 193.859 73.0275  55
   2   4   2 36.2145 136.558   8
  -2  -4  -2 103.220 124.657   8
  -2  -4  -2 139.571 136.541   7
   2   4   2 121.142 44.8735   1
   2   4   2 60.1991 113.511   6
  -2  -4  -2 104.219 75.6682  27
   2   4   2 237.117 77.2457  26
  -2  -4  -2 97.5836 59.2774  25
  -2  -4  -2 117.270 36.7242  14
  -2  -4  -2 104.886 64.0369  57
  -2  -4  -2 89.3132 65.4324  58
  -2  -4  -2 131.520 45.8936  56
  -2  -4  -2 114.084 68.1099  47
  -2  -4  -2 67.0375 56.2343  45
  -2  -4  -2 135.799 73.2366  42
  -2  -4  -2 61.6971 56.5186  39
  -2  -4  -2 91.9678 51.7637  36
   2   4   2 131.352 65.6957  17
   2   4   2 114.252 49.6744  33
  -2  -4  -2 69.9631 73.2093  11
  -2  -4  -2 108.314 76.4088  12
   2   4   3 3065.13 198.487  23
  -2  -4  -3 2867.15 141.462  14
  -2  -4  -3 2746.97 190.761  47
  -2  -4  -3 2648.68 179.786  45
   2   4   3 2969.09 366.263   8
   2   4   3 3031.01 354.079   7
  -2  -4  -3 2987.06 368.984   7
   2   4   3 3345.34 390.112   6
  -2  -4  -3 2792.44 206.462  11
  -2  -4  -3 2735.85 185.701  39
  -2  -4  -3 2539.84 164.920  36
  -2  -4  -3 2742.55 202.144  18
   2   4   3 2599.60 163.935  17
  -2  -4  -3 2896.87 189.229  58
   2   4   3 2856.27 180.442  26
  -2  -4  -3 2271.33 162.132  25
   2   4   3 2842.70 187.274  55
  -2  -4  -4 7602.68 345.658  42
  -2  -4  -4 8505.99 361.415  39
  -2  -4  -4 7631.15 333.421  36
   2   4   4 7776.93 306.290  17
  -2  -4  -4 7545.73 373.497  18
   2   4   4 7269.98 339.933  55
  -2  -4  -4 8224.17 358.763  57
  -2  -4  -4 7875.85 340.583  58
  -2  -4  -4 7972.96 353.170  45
  -2  -4  -4 7713.11 603.701   8
   2   4   4 7530.86 559.975   7
  -2  -4  -4 7545.51 576.630   7
   2   4   4 7591.44 620.373   8
  -2  -4  -4 7340.46 323.605  25
  -2  -4  -4 7719.82 392.985  27
   2   4   4 7790.36 323.719  26
   2   4   4 7924.89 355.049  23
  -2  -4  -5 64937.9 1745.62  37
  -2  -4  -5 61235.7 1777.81  36
   2   4   5 62192.7 1961.76  32
  -2  -4  -5 61208.0 1748.03  58
  -2  -4  -5 62561.3 1766.48  25
   2   4   5 61185.7 1725.61  26
  -2  -4  -5 63965.5 2267.92   8
   2   4   5 60885.9 2134.44   7
  -2  -4  -5 59105.3 2148.24   7
   2   4   5 60228.4 2343.00   6
   2   4   5 64796.2 2302.44   8
   2   4   5 61377.5 1693.04  17
  -2  -4  -5 61689.1 1827.28  18
   2   4   5 63900.0 1792.10  23
   2   4   6 133.607 68.8176  23
   2   4   6 117.244 141.561   8
  -2  -4  -6 71.6438 118.450   8
   2   4   6 28.8490 90.5009   7
   2   4   6 147.957 154.710   6
  -2  -4  -6 55.5064 66.6892  39
   2   4   6 24.6235 42.7093  26
  -2  -4  -6 13.3575 60.8888  35
  -2  -4  -6 11.0264 66.2396  36
  -2  -4  -6 27.0471 56.5715  37
   2   4   7 56.0226 165.684   6
   2   4   7 38.5247 68.4684  22
  -2  -4  -7-12.2584 71.3674  39
  -2  -4  -7-8.57718 55.2880  38
  -2  -4  -7 122.648 81.7407  35
  -2  -4  -7 26.2324 72.5724  36
  -2  -4  -7 11.0778 68.5290  37
  -2  -4  -7 32.9873 60.8407  34
   2   4   7 21.5947 58.6666  23
   2   4   8 16917.4 1179.05   6
   2   4   8 15482.8 630.892  22
   2   4   8 14595.3 581.232  23
  -2  -4  -8 15376.1 679.548  35
  -2  -4  -8 14375.7 594.349  34
  -2  -4  -8 15526.3 654.837  36
  -2  -4  -8 14860.0 622.498  37
  -2  -4  -8 16060.7 634.577  39
   2   4   9-14.5915 68.2346  21
   2   4   9 84.9611 67.8530  22
  -2  -4  -9 14.2856 65.1129  39
  -2  -4  -9 17.6599 84.6218  36
  -2  -4  -9-13.4401 71.6600  34
  -2  -4  -9 15.7105 91.4641  37
  -2  -4  -9 39.0838 79.1403  35
   2   4   9 104.059 108.807   5
   2   4   9 68.7797 143.835   6
   2   4  10 6745.38 379.275  21
  -2  -4 -10 7678.47 436.789  37
  -2  -4 -10 6086.49 363.821  39
  -2  -4 -10 6452.61 371.345  34
  -2  -4 -10 6797.41 448.780  35
  -2  -4 -10 6133.48 414.295  36
   2   4  10 6306.14 453.932   5
   2   4  10 5595.12 695.152   6
  -2  -4 -11 3988.20 317.192  37
  -2  -4 -11 3860.58 265.856  39
  -2  -4 -11 4092.55 280.133  34
  -2  -4 -11 3929.28 350.478  35
  -2  -4 -12 2275.67 239.024  37
  -2  -4 -13 492.762 118.435  37
   2   5  -8-14.5823 95.2224  37
  -2  -5   8 180.932 134.598  56
   2   5  -8 17.3762 90.8465  33
  -2  -5   7 1926.75 243.574  11
  -2  -5   7 1754.35 248.390  56
   2   5  -7 1735.11 214.813  37
   2   5  -7 2106.86 240.885  50
   2   5  -6 914.643 180.856  50
  -2  -5   6 973.006 181.425  11
  -2  -5   6 792.598 171.708  12
   2   5  -6 1149.88 186.980  40
   2   5  -5 4397.90 347.257  40
   2   5  -5 4812.33 368.305  33
   2   5  -5 4065.34 347.437  50
   2   5  -5 4243.72 340.598  26
  -2  -5   5 4339.58 355.194  12
   2   5  -5 4299.53 300.231  54
   2   5  -5 4420.45 304.819  53
  -2  -5   5 4077.26 349.251  11
   2   5  -4 12222.7 606.954  50
   2   5  -4 11827.9 592.049  26
  -2  -5   4 11283.9 585.590  11
   2   5  -4 11356.1 576.669  40
   2   5  -4 12895.1 612.495  33
   2   5  -4 12001.5 1087.71  32
  -2  -5   4 12466.8 603.321  12
   2   5  -4 11463.7 539.621  53
   2   5  -4 11361.6 538.136  54
   2   5  -4 12995.3 641.738  17
  -2  -5   4 12650.2 633.403  56
  -2  -5   4 12057.3 544.012  58
   2   5  -3 3868.94 293.426  55
   2   5  -3 4454.32 296.798  53
   2   5  -3 4348.98 292.554  54
   2   5  -3 4137.79 311.328  26
  -2  -5   3 3997.96 291.905  27
  -2  -5   3 4708.83 328.321  12
  -2  -5   3 4240.56 317.994  11
   2   5  -3 4048.07 280.444  41
   2   5  -3 4238.32 304.150  40
   2   5  -3 3629.71 294.308  33
   2   5  -3 4388.99 636.718  32
   2   5  -3 3947.08 254.217  52
   2   5  -3 3872.81 305.755  50
  -2  -5   3 3863.15 313.804  56
  -2  -5   3 4256.19 291.053  58
   2   5  -2 872.755 133.455  54
   2   5  -2 907.265 144.494  55
   2   5  -2 1190.23 146.532  53
  -2  -5   2 747.603 135.304  27
   2   5  -2 909.909 153.612  26
   2   5  -2 795.032 118.229  52
   2   5  -2 694.713 131.999  50
   2   5  -2 654.731 99.2696  23
  -2  -5   2 851.921 123.864  20
  -2  -5   2 848.010 114.400  38
   2   5  -2 975.383 131.864  41
   2   5  -2 768.250 135.997  40
  -2  -5   2 765.803 139.406  18
  -2  -5   2 955.202 127.389  19
   2   5  -2 812.524 148.722  17
   2   5  -2 787.252 133.926  33
  -2  -5   2 1079.66 166.637  11
  -2  -5   2 886.804 152.276  12
  -2  -5   2 796.925 143.156  56
  -2  -5   2 951.976 141.148  58
  -2  -5   1 26816.4 974.276  56
  -2  -5   1 29372.2 979.073  58
  -2  -5   1 28772.3 921.938  57
   2   5  -1 28084.3 952.462  54
   2   5  -1 28829.0 959.307  53
   2   5  -1 30984.8 969.086  55
  -2  -5   1 29021.9 939.699  25
  -2  -5   1 29517.1 1018.13  27
   2   5  -1 28326.1 1395.68   8
   2   5  -1 28629.1 989.459  50
   2   5  -1 29769.5 940.591  52
   2   5  -1 26442.0 835.492  22
   2   5  -1 28452.9 920.654  23
  -2  -5   1 29054.5 996.212  12
  -2  -5   1 28731.2 921.908  47
   2   5  -1 28668.0 912.263  41
  -2  -5   1 30195.4 940.106  38
  -2  -5   1 29662.7 999.449  18
   2   5  -1 30874.1 1023.91  17
   2   5  -1 29467.8 979.707  33
  -2  -5   1 28760.0 939.877  20
  -2  -5   1 27720.0 932.538  19
  -2  -5   1 29231.0 999.625  11
   2   5   0 232.558 78.3404  54
   2   5   0 199.025 74.5013  55
  -2  -5   0 211.536 94.5708  27
  -2  -5   0 167.651 67.5382  25
   2   5   0 172.749 86.7160  26
  -2  -5   0 206.418 85.9314  56
  -2  -5   0 250.945 80.9141  57
  -2  -5   0 82.8713 76.4964  58
   2   5   0 299.605 92.7048  51
   2   5   0 264.660 81.6762  52
   2   5   0 293.507 90.3677  50
   2   5   0 266.771 85.8708  53
   2   5   0 86.8387 60.7708  23
  -2  -5   0 249.276 77.1894  47
  -2  -5   0 214.787 51.1409  14
   2   5   0 332.633 87.5662  15
  -2  -5   0 102.772 78.4159  20
   2   5   0 211.473 63.2030  22
  -2  -5   0 288.725 80.8152  38
   2   5   0 203.768 61.7398  41
   2   5   0 225.878 74.5711  33
  -2  -5   0 342.733 101.729  18
  -2  -5   0 184.295 77.3858  19
   2   5   0 186.381 80.2688  17
  -2  -5   0 194.520 92.1215  11
  -2  -5   0 218.133 100.544  12
   2   5   0 296.719 140.261   8
   2   5   1 13734.7 520.069  23
  -2  -5  -1 13805.2 558.723  12
  -2  -5  -1 13381.3 507.218  56
  -2  -5  -1 12901.9 515.852  57
  -2  -5  -1 13532.4 543.738  58
  -2  -5  -1 13205.0 517.574  47
  -2  -5  -1 13228.2 554.624  11
   2   5   1 11939.3 846.131   8
  -2  -5  -1 13317.4 875.501   8
   2   5   1 12611.8 490.321  33
   2   5   1 14000.5 509.136  55
  -2  -5  -1 13009.6 472.187  25
   2   5   1 13685.4 540.831  26
  -2  -5  -1 13291.7 570.869  27
   2   5   1 12149.5 526.141  50
   2   5   1 12894.0 534.206  51
   2   5   1 13377.3 534.017  17
  -2  -5  -1 13510.0 548.031  18
   2   5   1 12652.2 892.689  16
   2   5   1 13679.2 488.261  15
  -2  -5  -2 300.152 87.2135  47
  -2  -5  -2 371.573 94.0793  11
  -2  -5  -2 368.423 101.226  12
  -2  -5  -2 399.795 177.509   8
   2   5   2 84.8632 140.496   7
  -2  -5  -2 474.250 201.740   7
   2   5   2 381.707 163.107   6
   2   5   2 323.672 85.5103  17
  -2  -5  -2 314.365 94.2062  18
   2   5   2 202.371 169.443  16
   2   5   2 239.903 61.8361  33
  -2  -5  -2 293.859 69.0828  56
  -2  -5  -2 281.018 90.5767  57
   2   5   2 306.674 64.9282  15
   2   5   2 257.894 79.3323  23
  -2  -5  -2 390.308 107.430  27
  -2  -5  -2 228.418 53.7413  25
   2   5   2 311.852 83.1072  26
   2   5   2 311.121 76.9271  55
  -2  -5  -3 10886.5 484.331  11
  -2  -5  -3 11408.7 455.436  39
  -2  -5  -3 10164.1 426.513  36
  -2  -5  -3 10260.0 461.806  18
   2   5   3 11182.6 440.887  17
   2   5   3 11174.5 744.710  16
   2   5   3 11269.5 429.090  55
  -2  -5  -3 10687.6 384.040  25
   2   5   3 10614.6 449.338  26
   2   5   3 11648.7 809.660   8
   2   5   3 9519.32 728.318   7
  -2  -5  -3 11822.3 807.987   7
   2   5   3 11440.0 750.326   6
  -2  -5  -3 11785.0 472.879  57
  -2  -5  -3 11255.1 463.721  58
  -2  -5  -4 66006.9 1891.22  11
  -2  -5  -4 68724.5 1854.71  39
  -2  -5  -4 59821.3 1815.87  36
   2   5   4 65309.5 1807.01  17
   2   5   4 62429.8 2241.24  16
  -2  -5  -4 66421.4 1879.26  18
   2   5   4 60621.5 1798.39  55
  -2  -5  -4 64475.2 1843.18  58
  -2  -5  -4 64501.2 1915.35  27
  -2  -5  -4 63441.5 1751.94  25
   2   5   4 64401.5 1827.48  26
   2   5   4 63551.5 2396.26   8
  -2  -5  -4 60699.1 2352.37   8
   2   5   4 60371.2 2307.72   7
  -2  -5  -4 63446.7 2371.52   7
   2   5   4 66573.8 2401.78   6
   2   5   4 65072.6 1852.45  23
  -2  -5  -5 8999.07 407.960  38
  -2  -5  -5 8862.88 408.547  36
   2   5   5 9384.05 374.606  17
   2   5   5 9768.67 623.934  16
  -2  -5  -5 9397.92 443.679  18
   2   5   5 9154.93 392.503  55
  -2  -5  -5 9085.77 403.593  58
   2   5   5 9379.27 732.305   8
  -2  -5  -5 9195.47 724.228   8
   2   5   5 9097.42 677.932   7
  -2  -5  -5 9856.76 724.486   7
   2   5   5 10661.8 439.488  23
  -2  -5  -5 9399.57 461.875  27
   2   5   5 9937.98 399.649  26
  -2  -5  -6 1141.17 154.542  35
  -2  -5  -6 997.633 138.436  36
   2   5   6 1125.99 108.155  17
   2   5   6 1465.44 131.718  26
   2   5   6 1054.82 136.246  23
  -2  -5  -6 1200.81 144.063  39
  -2  -5  -6 1015.63 123.389  38
  -2  -5  -6 1003.83 125.267  37
   2   5   6 1151.18 296.063   6
   2   5   6 1340.78 277.984   8
   2   5   6 1478.91 249.311   7
   2   5   6 1136.65 133.813  55
   2   5   7 23684.4 839.814  23
  -2  -5  -7 22611.4 896.803  35
  -2  -5  -7 21424.3 765.702  34
  -2  -5  -7 24546.9 872.416  36
  -2  -5  -7 24865.7 853.389  39
  -2  -5  -7 23700.8 800.905  38
  -2  -5  -7 25284.0 837.522  37
   2   5   7 25358.5 1459.52   6
   2   5   8 65.8246 168.593   6
   2   5   8-14.8834 77.8160  22
   2   5   8 90.0451 71.1776  23
  -2  -5  -8 68.2993 71.4197  39
  -2  -5  -8 28.8838 51.3395  38
  -2  -5  -8 18.1923 80.7086  35
  -2  -5  -8 63.6370 83.1789  36
  -2  -5  -8 39.8508 55.1289  34
  -2  -5  -8-13.4580 82.0567  37
   2   5   9 143.618 167.973   6
   2   5   9 30.9205 82.5891  22
   2   5   9 267.428 78.9445  23
  -2  -5  -9 300.532 114.860  35
  -2  -5  -9 286.423 113.974  36
  -2  -5  -9 171.421 100.579  37
  -2  -5  -9 259.004 95.2952  39
   2   5  10 1331.71 175.726  21
   2   5  10 1057.43 160.595  22
   2   5  10 1423.82 225.371   5
   2   5  10 1958.96 403.063   6
  -2  -5 -10 1477.87 175.865  39
  -2  -5 -10 1572.59 207.161  36
  -2  -5 -10 1019.93 170.849  37
  -2  -5 -10 1267.14 197.265  35
   2   5  11 278.950 137.561   5
  -2  -5 -11 93.2038 71.1156  39
  -2  -5 -11 205.252 107.391  36
  -2  -5 -11 197.232 110.996  37
  -2  -5 -11 197.500 105.234  35
  -2  -5 -12 887.359 166.068  37
   2   5  12 326.383 138.946   9
   2   5  13 922.005 161.784  20
   2   5  13 386.799 141.078  19
   2   6  -8 10576.7 505.268  33
  -2  -6   7 1353.14 206.258  56
  -2  -6   7 1086.59 169.598  48
  -2  -6   7 948.327 165.348  49
   2   6  -7 1110.28 179.181  50
  -2  -6   7 1107.12 188.203  18
  -2  -6   7 1182.93 201.690  11
   2   6  -7 1320.78 181.173  37
   2   6  -6 57.8350 98.7548  40
   2   6  -6 18.1947 100.671  37
[truncated: 312,251 more chars]
