# Supplementary material for: N-Phenyl-[1,1′-biphen­yl]-2-carboxamide
Source: IUCrdata. 2026 Jun 5;11(Pt 6):x260575. doi: 10.1107/S2414314626005754 (PMC13330908; doi:10.1107/S2414314626005754)
Supplement: Supplementary file 2 [file x-11-x260575-Isup2.hkl]

data_I                                                                          
_shelx_title ' shelxt_a.res in P-1'                                             
_shelx_refln_list_code          4                                               
_shelx_F_calc_maximum       96.47                                               
_exptl_crystal_F_000       288.00                                               
_reflns_d_resolution_high  0.8602                                               
                                                                                
loop_                                                                           
 _space_group_symop_operation_xyz                                               
 'x, y, z'                                                                      
 '-x, -y, -z'                                                                   
                                                                                
_cell_length_a     5.2935                                                       
_cell_length_b    12.0493                                                       
_cell_length_c    12.3713                                                       
_cell_angle_alpha  65.411                                                       
_cell_angle_beta   80.417                                                       
_cell_angle_gamma  80.644                                                       
                                                                                
_shelx_F_squared_multiplier     1.000                                           
                                                                                
loop_                                                                           
 _refln_index_h                                                                 
 _refln_index_k                                                                 
 _refln_index_l                                                                 
 _refln_F_squared_calc                                                          
 _refln_F_squared_meas                                                          
 _refln_F_squared_sigma                                                         
 _refln_observed_status                                                         
   1   0   0        202.40        195.49         2.39 o                         
   2   0   0          0.20          0.52         0.12 o                         
   3   0   0        608.54        649.03         4.74 o                         
   4   0   0          6.30          6.73         0.38 o                         
   5   0   0         42.95         44.31         1.02 o                         
   6   0   0          1.30          1.04         0.41 o                         
  -5   1   0          0.08          0.37         0.26 o                         
  -4   1   0         52.68         52.60         0.89 o                         
  -3   1   0          7.84          8.67         0.27 o                         
  -2   1   0        293.88        279.71         1.94 o                         
  -1   1   0        311.20        291.49         3.63 o                         
   0   1   0        242.41        225.03         4.77 o                         
   1   1   0         61.61         62.31         0.81 o                         
   2   1   0          5.38          6.29         0.18 o                         
   3   1   0         59.86         62.13         0.67 o                         
   4   1   0         88.87         86.89         1.20 o                         
   5   1   0         30.71         32.63         0.82 o                         
   6   1   0         23.92         24.90         2.04 o                         
  -5   2   0          5.06          5.33         0.39 o                         
  -4   2   0         49.93         50.04         0.95 o                         
  -3   2   0        572.47        610.00         4.10 o                         
  -2   2   0        232.02        225.28         1.47 o                         
  -1   2   0        128.29        118.71         1.18 o                         
   0   2   0       3495.73       3143.20        36.37 o                         
   1   2   0          0.39          0.91         0.23 o                         
   2   2   0        777.20        740.66         4.05 o                         
   3   2   0         68.41         70.25         0.78 o                         
   4   2   0        143.63        140.39         1.67 o                         
   5   2   0        472.44        480.43         5.32 o                         
   6   2   0          3.99          3.59         0.97 o                         
  -5   3   0         33.90         31.78         0.95 o                         
  -4   3   0         20.94         20.11         0.61 o                         
  -3   3   0        154.86        165.26         1.47 o                         
  -2   3   0        250.67        255.06         1.73 o                         
  -1   3   0         13.11         12.12         0.23 o                         
   0   3   0        614.66        560.09         6.12 o                         
   1   3   0       1106.94       1003.60         6.38 o                         
   2   3   0         57.23         54.92         0.54 o                         
   3   3   0         59.07         65.11         0.74 o                         
   4   3   0         15.51         16.83         0.47 o                         
   5   3   0         14.84         15.88         0.68 o                         
   6   3   0          0.02          0.75         0.70 o                         
  -5   4   0          3.21          3.93         0.47 o                         
  -4   4   0          1.81          1.06         0.25 o                         
  -3   4   0          1.16          0.45         0.16 o                         
  -2   4   0          1.71          2.27         0.15 o                         
  -1   4   0         46.44         45.74         0.48 o                         
   0   4   0         44.34         42.77         0.50 o                         
   1   4   0        920.25        920.00         5.51 o                         
   2   4   0        223.81        225.56         1.58 o                         
   3   4   0        219.96        243.50         1.59 o                         
   4   4   0          0.00          0.14         0.17 o                         
   5   4   0         63.04         61.76         1.29 o                         
  -5   5   0          0.07          0.74         0.41 o                         
  -4   5   0         22.69         20.70         0.66 o                         
  -3   5   0          0.00          0.15         0.17 o                         
  -2   5   0         38.35         36.85         0.54 o                         
  -1   5   0        115.93        114.05         0.96 o                         
   0   5   0        764.40        760.69         4.52 o                         
   1   5   0        158.84        158.48         1.23 o                         
   2   5   0          2.30          1.93         0.13 o                         
   3   5   0          1.54          1.61         0.16 o                         
   4   5   0         13.04         13.78         0.56 o                         
   5   5   0         21.58         19.00         0.84 o                         
  -5   6   0          7.40          8.30         0.87 o                         
  -4   6   0        140.31        132.27         2.59 o                         
  -3   6   0        419.67        429.46         4.28 o                         
  -2   6   0          5.87          6.37         0.28 o                         
  -1   6   0        181.63        191.17         1.59 o                         
   0   6   0        699.77        726.01         4.28 o                         
   1   6   0         82.50        100.25         1.00 o                         
   2   6   0          7.95          8.27         0.27 o                         
   3   6   0         18.84         21.97         0.50 o                         
   4   6   0         11.92         10.82         0.50 o                         
   5   6   0          0.26          0.50         0.48 o                         
  -4   7   0         32.83         29.03         1.04 o                         
  -3   7   0          2.39          2.46         0.30 o                         
  -2   7   0        325.92        327.14         2.57 o                         
  -1   7   0        197.41        190.15         1.71 o                         
   0   7   0         84.89         84.86         1.00 o                         
   1   7   0         43.51         44.12         0.62 o                         
   2   7   0        159.68        166.77         1.87 o                         
   3   7   0        101.87         98.10         1.19 o                         
   4   7   0         17.99         14.98         0.63 o                         
   5   7   0        177.83        176.90         3.64 o                         
  -4   8   0         20.29         20.75         0.85 o                         
  -3   8   0         25.71         25.92         0.87 o                         
  -2   8   0         71.12         73.29         1.18 o                         
  -1   8   0          2.74          3.07         0.24 o                         
   0   8   0         20.00         19.57         0.49 o                         
   1   8   0        238.46        242.45         2.21 o                         
   2   8   0        162.18        162.77         1.58 o                         
   3   8   0        106.79        101.31         1.25 o                         
   4   8   0          6.84          4.32         0.39 o                         
   5   8   0          0.62         -0.60         0.87 o                         
  -3   9   0          0.04          0.06         0.31 o                         
  -2   9   0        289.57        294.83         3.10 o                         
  -1   9   0        634.11        654.93         5.19 o                         
   0   9   0          8.91          8.98         0.37 o                         
   1   9   0          0.74          1.36         0.25 o                         
   2   9   0         58.80         62.87         1.09 o                         
   3   9   0        137.44        137.05         1.67 o                         
   4   9   0         74.43         69.04         1.75 o                         
  -3  10   0          1.60          2.91         0.38 o                         
  -2  10   0        127.22        123.72         2.07 o                         
  -1  10   0         40.15         39.32         0.87 o                         
   0  10   0          5.79          4.93         0.35 o                         
   1  10   0        248.42        245.53         3.67 o                         
   2  10   0         49.13         51.36         1.22 o                         
   3  10   0         56.90         55.12         1.28 o                         
   4  10   0         30.03         26.77         2.24 o                         
  -2  11   0         28.84         25.52         0.79 o                         
  -1  11   0         39.40         38.78         1.07 o                         
   0  11   0          0.00          0.47         0.31 o                         
   1  11   0         33.14         27.36         0.89 o                         
   2  11   0         77.12         76.44         1.96 o                         
   3  11   0          5.23          7.90         0.91 o                         
  -1  12   0         35.80         30.57         3.85 o                         
   0  12   0         36.81         34.23         1.55 o                         
   1  12   0          1.04          0.03         0.34 o                         
   2  12   0          2.32          2.01         0.42 o                         
  -1 -12   1          9.74          9.45         0.83 o                         
   0 -12   1         77.74         89.84         3.15 o                         
  -3 -11   1          0.10         -0.64         0.86 o                         
  -2 -11   1          0.80          0.32         0.30 o                         
  -1 -11   1          2.85          2.95         0.40 o                         
   0 -11   1          1.87          2.10         0.48 o                         
   1 -11   1        284.04        270.85         5.08 o                         
   2 -11   1         18.12         18.72         1.26 o                         
  -3 -10   1          2.08          1.66         0.36 o                         
  -2 -10   1         47.55         47.84         1.16 o                         
  -1 -10   1         36.94         36.01         0.98 o                         
   0 -10   1          0.95          1.19         0.29 o                         
   1 -10   1         22.19         24.05         0.81 o                         
   2 -10   1          3.37          4.00         0.33 o                         
  -4  -9   1          6.17          4.26         0.80 o                         
  -3  -9   1        109.26        108.92         1.59 o                         
  -2  -9   1        139.72        140.38         1.96 o                         
  -1  -9   1          3.74          4.52         0.40 o                         
   0  -9   1        335.47        332.33         3.72 o                         
   1  -9   1         67.16         70.25         1.22 o                         
   2  -9   1         40.88         39.90         0.84 o                         
   3  -9   1          9.23          8.04         0.57 o                         
  -4  -8   1          0.82          0.46         0.36 o                         
  -3  -8   1         82.62         78.58         1.19 o                         
  -2  -8   1         85.47         81.88         1.17 o                         
  -1  -8   1        151.41        158.12         1.79 o                         
   0  -8   1          0.13          0.32         0.20 o                         
   1  -8   1        589.06        588.00         5.42 o                         
   2  -8   1         65.07         65.47         1.05 o                         
   3  -8   1          2.03          1.16         0.34 o                         
   4  -8   1          6.39          7.71         0.65 o                         
  -5  -7   1         18.77         19.09         1.42 o                         
  -4  -7   1         52.45         51.57         1.38 o                         
  -3  -7   1          0.01          0.15         0.20 o                         
  -2  -7   1        100.88        102.81         1.17 o                         
  -1  -7   1          0.10          0.38         0.14 o                         
   0  -7   1        100.22         96.60         1.08 o                         
   1  -7   1         61.59         65.17         0.93 o                         
   2  -7   1          0.00          0.31         0.25 o                         
   3  -7   1        219.70        220.31         3.15 o                         
   4  -7   1        224.38        230.44         4.06 o                         
  -5  -6   1          5.29          4.20         0.57 o                         
  -4  -6   1         30.66         27.80         0.84 o                         
  -3  -6   1         80.60         91.03         1.19 o                         
  -2  -6   1         77.36         83.10         0.93 o                         
  -1  -6   1         20.46         24.38         0.42 o                         
   0  -6   1          2.26          3.50         0.18 o                         
   1  -6   1         53.27         59.31         0.75 o                         
   2  -6   1         52.99         51.37         0.78 o                         
   3  -6   1          5.84          5.72         0.33 o                         
   4  -6   1         31.28         30.54         0.96 o                         
  -5  -5   1         55.24         51.61         1.30 o                         
  -4  -5   1          5.99          5.30         0.36 o                         
  -3  -5   1        107.80        104.18         1.08 o                         
  -2  -5   1        229.27        254.92         1.77 o                         
  -1  -5   1        629.47        614.82         3.59 o                         
   0  -5   1          8.00          7.84         0.22 o                         
   1  -5   1         20.98         28.75         0.44 o                         
   2  -5   1         35.55         38.01         0.52 o                         
   3  -5   1         24.76         27.81         0.52 o                         
   4  -5   1          5.75          5.34         0.38 o                         
   5  -5   1         16.33         15.03         0.74 o                         
  -5  -4   1         46.82         47.71         2.07 o                         
  -4  -4   1        108.07        104.15         1.78 o                         
  -3  -4   1          4.34          5.31         0.21 o                         
  -2  -4   1        220.14        196.93         1.37 o                         
  -1  -4   1        152.07        152.54         1.24 o                         
   0  -4   1         19.71         18.08         0.35 o                         
   1  -4   1        305.77        298.82         1.97 o                         
   2  -4   1        316.29        344.55         2.11 o                         
   3  -4   1         33.43         34.29         0.56 o                         
   4  -4   1         20.55         21.87         0.56 o                         
   5  -4   1          6.38          7.31         0.60 o                         
  -5  -3   1         12.10         12.60         0.59 o                         
  -4  -3   1         14.67         16.51         0.52 o                         
  -3  -3   1        206.15        211.25         1.60 o                         
  -2  -3   1        729.11        758.65         4.32 o                         
  -1  -3   1        655.82        640.89         3.88 o                         
   0  -3   1         66.85         68.36         0.71 o                         
   1  -3   1         53.19         55.10         0.53 o                         
   2  -3   1        102.78        106.59         0.83 o                         
   3  -3   1          9.25         11.50         0.32 o                         
   4  -3   1          1.75          0.65         0.21 o                         
   5  -3   1         90.24         85.17         1.88 o                         
  -5  -2   1        284.73        277.80         4.75 o                         
  -4  -2   1         54.36         54.02         0.87 o                         
  -3  -2   1        263.98        260.33         2.00 o                         
  -2  -2   1        180.13        192.98         1.16 o                         
  -1  -2   1        136.45        133.80         1.44 o                         
   0  -2   1       1870.96       1706.31        14.11 o                         
   1  -2   1         97.40         87.13         0.76 o                         
   2  -2   1        705.82        720.31         3.95 o                         
   3  -2   1        128.00        144.46         1.28 o                         
   4  -2   1         70.84         67.71         1.19 o                         
   5  -2   1         77.34         68.96         1.13 o                         
  -5  -1   1         66.53         68.07         1.29 o                         
  -4  -1   1          1.91          1.34         0.23 o                         
  -3  -1   1         30.87         27.32         0.52 o                         
  -2  -1   1        363.92        354.76         2.50 o                         
  -1  -1   1       6457.82       5710.41        41.51 o                         
   0  -1   1          1.45          1.81         0.14 o                         
   1  -1   1        248.01        236.96         2.18 o                         
   2  -1   1       1017.47       1014.28         6.15 o                         
   3  -1   1        100.77        115.33         1.09 o                         
   4  -1   1         87.23         91.62         1.19 o                         
   5  -1   1         31.33         31.42         0.83 o                         
  -5   0   1          3.63          4.02         0.35 o                         
  -4   0   1         53.84         53.72         0.97 o                         
  -3   0   1         29.79         28.87         0.53 o                         
  -2   0   1        834.57        792.41         5.17 o                         
  -1   0   1       3206.66       2839.82        27.72 o                         
   0   0   1        218.88        204.93         4.28 o                         
   1   0   1        130.25        114.68         1.44 o                         
   2   0   1        252.75        253.01         1.92 o                         
   3   0   1         39.95         43.20         0.58 o                         
   4   0   1         43.74         44.39         0.74 o                         
   5   0   1         19.86         21.78         0.66 o                         
   6   0   1         15.84         14.06         0.87 o                         
  -5   1   1         11.67         11.31         0.51 o                         
  -4   1   1         66.54         72.08         1.10 o                         
  -3   1   1         15.29         13.52         0.35 o                         
  -2   1   1        433.57        449.48         2.80 o                         
  -1   1   1       4449.70       4127.30        43.80 o                         
   0   1   1       1048.47        952.02        12.98 o                         
   1   1   1        268.60        251.73         4.23 o                         
   2   1   1        101.53         84.06         0.84 o                         
   3   1   1          2.50          2.44         0.17 o                         
   4   1   1        490.70        505.33         4.67 o                         
   5   1   1         11.54         13.00         0.52 o                         
   6   1   1         27.76         26.85         0.94 o                         
  -5   2   1          2.78          2.69         0.32 o                         
  -4   2   1         13.69         14.45         0.58 o                         
  -3   2   1        176.18        187.30         1.70 o                         
  -2   2   1       1241.86       1237.90         8.18 o                         
  -1   2   1          9.15         12.24         0.55 o                         
   0   2   1        204.38        182.79         1.99 o                         
   1   2   1        468.08        419.27         3.71 o                         
   2   2   1          0.55          0.39         0.14 o                         
   3   2   1          5.21          5.07         0.22 o                         
   4   2   1        293.10        301.40         2.95 o                         
   5   2   1         37.68         36.04         0.77 o                         
   6   2   1          6.74          6.56         0.58 o                         
  -5   3   1          8.84          7.24         0.47 o                         
  -4   3   1         49.00         48.92         0.89 o                         
  -3   3   1         11.00          9.36         0.36 o                         
  -2   3   1        259.32        255.89         1.93 o                         
  -1   3   1        752.06        695.63         4.46 o                         
   0   3   1        607.95        541.13         5.54 o                         
   1   3   1       1600.32       1445.78        12.16 o                         
   2   3   1        796.49        796.11         4.94 o                         
   3   3   1         22.17         25.52         0.44 o                         
   4   3   1        179.12        193.91         1.75 o                         
   5   3   1        132.84        135.17         2.08 o                         
   6   3   1         19.01         18.40         1.59 o                         
  -5   4   1         46.35         41.18         1.21 o                         
  -4   4   1          2.01          2.20         0.28 o                         
  -3   4   1        162.86        170.04         1.75 o                         
  -2   4   1        239.97        225.24         1.67 o                         
  -1   4   1         75.82         68.42         0.62 o                         
   0   4   1          7.83          5.58         0.22 o                         
   1   4   1         35.07         30.09         0.45 o                         
   2   4   1         39.84         45.19         0.59 o                         
   3   4   1          2.81          3.54         0.18 o                         
   4   4   1          4.16          3.37         0.25 o                         
   5   4   1         89.94         92.38         1.64 o                         
  -5   5   1          1.67          1.28         0.39 o                         
  -4   5   1         23.12         21.73         0.67 o                         
  -3   5   1          3.93          3.13         0.28 o                         
  -2   5   1         99.92         97.25         1.11 o                         
  -1   5   1        170.97        188.71         1.37 o                         
   0   5   1       1335.82       1325.31         7.71 o                         
   1   5   1        391.94        418.67         3.17 o                         
   2   5   1         96.11        116.88         1.08 o                         
   3   5   1        156.75        159.20         1.43 o                         
   4   5   1         70.17         66.80         0.94 o                         
   5   5   1          0.60          0.73         0.29 o                         
  -5   6   1         33.88         39.36         1.85 o                         
  -4   6   1         11.60         10.12         0.51 o                         
  -3   6   1         16.32         17.32         0.61 o                         
  -2   6   1          5.70          4.63         0.24 o                         
  -1   6   1          0.51          0.02         0.14 o                         
   0   6   1        213.18        223.20         1.96 o                         
   1   6   1          0.97          1.30         0.16 o                         
   2   6   1        161.21        162.78         1.65 o                         
   3   6   1         33.51         33.74         0.52 o                         
   4   6   1         24.46         23.08         0.64 o                         
   5   6   1          7.94          9.43         0.68 o                         
  -4   7   1         12.31         11.84         0.63 o                         
  -3   7   1        174.46        180.81         2.27 o                         
  -2   7   1          7.72          7.25         0.30 o                         
  -1   7   1         98.73        100.88         1.20 o                         
   0   7   1          0.90          0.19         0.17 o                         
   1   7   1        306.10        311.69         2.31 o                         
   2   7   1          0.43          0.90         0.17 o                         
   3   7   1         37.82         35.45         0.61 o                         
   4   7   1         38.85         36.50         0.91 o                         
   5   7   1         26.30         24.23         0.98 o                         
  -4   8   1          1.78          3.32         0.55 o                         
  -3   8   1          1.40          1.65         0.34 o                         
  -2   8   1       1502.53       1547.24        11.07 o                         
  -1   8   1        256.17        250.44         2.35 o                         
   0   8   1        112.48        122.45         1.35 o                         
   1   8   1         99.36        109.40         1.32 o                         
   2   8   1          1.18          1.43         0.20 o                         
   3   8   1          8.80         10.27         0.39 o                         
   4   8   1         68.99         72.97         1.16 o                         
   5   8   1         57.53         51.75         2.85 o                         
  -3   9   1        136.79        150.86         2.51 o                         
  -2   9   1        255.29        258.39         2.72 o                         
  -1   9   1          2.45          1.89         0.25 o                         
   0   9   1          2.61          2.26         0.22 o                         
   1   9   1        649.42        661.73         5.63 o                         
   2   9   1        302.24        301.63         3.00 o                         
   3   9   1          2.87          3.26         0.34 o                         
   4   9   1          3.10          2.63         0.37 o                         
  -3  10   1         13.24         12.85         0.60 o                         
  -2  10   1         78.87         75.12         1.87 o                         
  -1  10   1          7.73          6.70         0.35 o                         
   0  10   1         15.88         19.21         0.59 o                         
   1  10   1          2.76          3.12         0.31 o                         
   2  10   1          1.75          2.24         0.32 o                         
   3  10   1         94.37         87.50         1.70 o                         
   4  10   1          0.28          0.34         0.41 o                         
  -2  11   1          0.13          0.73         0.31 o                         
  -1  11   1          0.60          0.20         0.25 o                         
   0  11   1         10.46          8.87         0.46 o                         
   1  11   1         21.98         24.23         0.65 o                         
   2  11   1         70.88         66.29         1.40 o                         
   3  11   1         85.92         92.56         2.35 o                         
  -1  12   1          4.62          4.10         0.44 o                         
   0  12   1          6.93          5.10         0.44 o                         
   1  12   1         46.20         42.12         1.30 o                         
   2  12   1         19.58         18.58         0.84 o                         
   3  12   1          3.66          0.38         0.78 o                         
   0  13   1         12.45         11.29         1.52 o                         
   1  13   1          1.28          3.71         0.45 o                         
  -2 -11   2          2.23          3.53         0.60 o                         
  -1 -11   2         11.12          9.07         0.57 o                         
   0 -11   2         26.31         26.39         0.97 o                         
   1 -11   2          0.16          0.12         0.42 o                         
  -3 -10   2         37.04         39.07         2.87 o                         
  -2 -10   2          4.68          3.52         0.47 o                         
  -1 -10   2         54.49         53.10         1.25 o                         
   0 -10   2         96.39        107.43         1.79 o                         
   1 -10   2         95.18        100.52         1.91 o                         
   2 -10   2         78.57         82.24         1.87 o                         
  -3  -9   2          2.22          2.62         0.34 o                         
  -2  -9   2         28.28         28.87         0.81 o                         
  -1  -9   2        664.35        692.62         5.97 o                         
   0  -9   2        217.13        218.43         2.87 o                         
   1  -9   2         48.33         46.80         1.09 o                         
   2  -9   2        201.55        206.42         2.48 o                         
   3  -9   2          1.30          1.95         0.68 o                         
  -4  -8   2          2.20          2.08         0.48 o                         
  -3  -8   2          0.17          0.33         0.25 o                         
  -2  -8   2         12.70         12.92         0.47 o                         
  -1  -8   2         92.89         91.64         1.27 o                         
   0  -8   2          5.80          5.35         0.32 o                         
   1  -8   2         32.92         32.36         0.74 o                         
   2  -8   2        231.89        240.28         2.50 o                         
   3  -8   2          4.96          4.45         0.44 o                         
  -4  -7   2         30.51         24.84         1.13 o                         
  -3  -7   2         19.00         16.55         0.52 o                         
  -2  -7   2          3.77          2.79         0.27 o                         
  -1  -7   2         73.88         72.44         1.11 o                         
   0  -7   2        475.11        471.05         3.52 o                         
   1  -7   2        446.70        450.54         3.73 o                         
   2  -7   2         16.77         15.99         0.51 o                         
   3  -7   2         52.49         52.33         1.24 o                         
   4  -7   2         75.53         81.11         1.50 o                         
  -5  -6   2         33.87         36.25         1.70 o                         
  -4  -6   2          4.12          3.58         0.38 o                         
  -3  -6   2         12.81         13.64         0.43 o                         
  -2  -6   2        780.82        794.31         5.42 o                         
  -1  -6   2         16.11         13.60         0.38 o                         
   0  -6   2          6.38          6.79         0.25 o                         
   1  -6   2         98.63         99.43         1.10 o                         
   2  -6   2         99.57        103.29         1.28 o                         
   3  -6   2         39.65         40.09         0.80 o                         
   4  -6   2        111.57        109.35         1.69 o                         
  -5  -5   2         10.22         12.90         0.89 o                         
  -4  -5   2        135.85        133.72         1.74 o                         
  -3  -5   2         51.62         51.78         0.69 o                         
  -2  -5   2          8.95          7.62         0.26 o                         
  -1  -5   2         79.42         83.39         0.99 o                         
   0  -5   2        386.16        390.05         2.68 o                         
   1  -5   2        185.51        203.88         1.56 o                         
   2  -5   2        132.64        126.25         1.22 o                         
   3  -5   2         19.54         20.01         0.48 o                         
   4  -5   2         11.31         13.26         0.62 o                         
   5  -5   2         58.91         49.69         1.69 o                         
  -5  -4   2          3.49          4.00         0.43 o                         
  -4  -4   2          7.59          6.77         0.38 o                         
  -3  -4   2          7.73          8.70         0.32 o                         
  -2  -4   2        683.85        675.10         4.36 o                         
  -1  -4   2        327.48        322.41         1.98 o                         
   0  -4   2         39.63         37.70         0.46 o                         
   1  -4   2        153.21        142.84         1.09 o                         
   2  -4   2          3.85          2.24         0.16 o                         
   3  -4   2          0.28          0.14         0.17 o                         
   4  -4   2         29.71         31.57         0.70 o                         
   5  -4   2         59.62         49.42         1.37 o                         
  -5  -3   2         79.95         78.61         1.54 o                         
  -4  -3   2        253.81        259.38         2.87 o                         
  -3  -3   2         26.22         24.16         0.48 o                         
  -2  -3   2        319.04        336.48         2.26 o                         
  -1  -3   2       3550.30       3424.45        17.89 o                         
   0  -3   2        100.03         94.11         0.86 o                         
   1  -3   2        786.87        780.92         4.37 o                         
   2  -3   2       1134.62       1217.88         6.39 o                         
   3  -3   2         52.39         56.15         0.83 o                         
   4  -3   2         40.55         36.12         0.75 o                         
   5  -3   2         10.30          9.64         0.47 o                         
  -5  -2   2         30.60         31.82         0.99 o                         
  -4  -2   2        169.44        171.71         2.04 o                         
  -3  -2   2         28.97         27.12         0.48 o                         
  -2  -2   2        154.71        166.60         1.19 o                         
  -1  -2   2         45.69         47.98         0.49 o                         
   0  -2   2       1858.32       1685.93        11.51 o                         
   1  -2   2         51.74         55.02         0.52 o                         
   2  -2   2        264.31        259.01         1.52 o                         
   3  -2   2         41.62         46.49         0.62 o                         
   4  -2   2         37.19         38.07         0.75 o                         
   5  -2   2         28.60         26.27         0.73 o                         
  -5  -1   2          7.08          7.66         0.51 o                         
  -4  -1   2        815.88        823.92         7.80 o                         
  -3  -1   2         14.11         18.38         0.42 o                         
  -2  -1   2        696.10        695.23         4.36 o                         
  -1  -1   2       4671.36       4217.27        31.28 o                         
   0  -1   2        966.03        901.52         6.77 o                         
   1  -1   2        423.56        404.66         3.48 o                         
   2  -1   2         80.61         86.84         0.71 o                         
   3  -1   2         49.80         58.78         0.71 o                         
   4  -1   2         73.79         71.95         1.05 o                         
   5  -1   2          6.14          4.43         0.37 o                         
  -5   0   2         34.51         33.27         0.97 o                         
  -4   0   2         38.82         38.10         0.78 o                         
  -3   0   2        175.62        169.97         1.88 o                         
  -2   0   2        121.85        118.84         0.95 o                         
  -1   0   2       4005.43       3649.34        28.48 o                         
   0   0   2        885.37        815.90         9.66 o                         
   1   0   2       1169.70       1037.09         9.18 o                         
   2   0   2        179.78        175.26         1.29 o                         
   3   0   2         16.35         13.00         0.33 o                         
   4   0   2          0.67          0.58         0.21 o                         
   5   0   2        209.89        216.10         2.69 o                         
   6   0   2        162.12        155.95         3.46 o                         
  -5   1   2          0.46          0.31         0.24 o                         
  -4   1   2         51.82         48.98         0.96 o                         
  -3   1   2        183.57        213.41         1.99 o                         
  -2   1   2          1.21          0.57         0.14 o                         
  -1   1   2        593.89        559.33         5.58 o                         
   0   1   2       1574.47       1443.06        32.27 o                         
   1   1   2       5086.44       4515.12        34.81 o                         
   2   1   2        372.46        366.30         2.53 o                         
   3   1   2          0.86          1.05         0.16 o                         
   4   1   2         17.37         16.49         0.49 o                         
   5   1   2          5.32          5.91         0.40 o                         
   6   1   2          4.42          4.90         0.43 o                         
  -5   2   2         38.90         35.16         1.31 o                         
  -4   2   2        123.27        125.37         1.66 o                         
  -3   2   2          1.79          1.53         0.21 o                         
  -2   2   2          0.08          0.48         0.13 o                         
  -1   2   2        649.86        642.49         5.91 o                         
   0   2   2         67.05         59.90         1.57 o                         
   1   2   2        266.98        251.32         2.62 o                         
   2   2   2         31.54         32.42         0.51 o                         
   3   2   2         13.55         15.14         0.36 o                         
   4   2   2         20.53         22.92         0.55 o                         
   5   2   2        445.44        454.25         4.60 o                         
   6   2   2         71.97         68.52         2.12 o                         
  -5   3   2        134.96        123.88         2.30 o                         
  -4   3   2         85.45         81.93         1.26 o                         
  -3   3   2         47.29         44.82         0.71 o                         
  -2   3   2         72.50         81.12         0.84 o                         
  -1   3   2         18.52         17.79         0.47 o                         
   0   3   2         43.73         40.50         0.66 o                         
   1   3   2         38.21         28.43         0.53 o                         
   2   3   2        428.13        439.84         3.93 o                         
   3   3   2        225.29        237.79         2.29 o                         
   4   3   2          8.61          9.40         0.33 o                         
   5   3   2        154.51        152.97         2.24 o                         
   6   3   2          3.86          4.27         0.72 o                         
  -5   4   2          0.39          0.81         0.33 o                         
  -4   4   2         34.77         35.53         0.87 o                         
  -3   4   2         16.47         16.91         0.49 o                         
  -2   4   2        159.24        175.08         1.50 o                         
  -1   4   2         78.81         72.77         0.91 o                         
   0   4   2         56.97         60.06         0.78 o                         
   1   4   2         14.54         16.15         0.36 o                         
   2   4   2          1.08          0.98         0.12 o                         
   3   4   2         25.06         31.50         0.53 o                         
   4   4   2          0.03          0.05         0.18 o                         
   5   4   2         79.94         86.88         1.35 o                         
   6   4   2          9.53          7.41         1.20 o                         
  -5   5   2          0.26          0.50         0.36 o                         
  -4   5   2        196.44        195.60         2.33 o                         
  -3   5   2        300.56        299.63         3.08 o                         
  -2   5   2          5.72          4.49         0.27 o                         
  -1   5   2         21.04         22.70         0.38 o                         
   0   5   2        146.55        135.81         1.13 o                         
   1   5   2         13.75         14.19         0.36 o                         
   2   5   2          3.14          2.63         0.18 o                         
   3   5   2        142.60        150.26         1.47 o                         
   4   5   2         28.68         26.33         0.62 o                         
   5   5   2        107.84        111.07         1.94 o                         
  -5   6   2         13.98         14.03         0.88 o                         
  -4   6   2          3.32          3.99         0.37 o                         
  -3   6   2         44.62         48.16         0.94 o                         
  -2   6   2        420.53        411.59         3.61 o                         
  -1   6   2         91.17         89.71         0.88 o                         
   0   6   2        497.08        505.27         3.67 o                         
   1   6   2        783.37        834.48         7.19 o                         
   2   6   2        207.67        208.77         2.08 o                         
   3   6   2        101.72        102.93         1.32 o                         
   4   6   2         16.08         12.36         0.43 o                         
   5   6   2        145.48        151.04         2.66 o                         
  -4   7   2        102.27        103.36         2.01 o                         
  -3   7   2        672.33        669.31         7.73 o                         
  -2   7   2        196.67        197.84         1.99 o                         
  -1   7   2        171.29        170.16         2.05 o                         
   0   7   2        138.09        147.07         1.57 o                         
   1   7   2          1.54          3.03         0.31 o                         
   2   7   2          0.06          0.48         0.17 o                         
   3   7   2         76.48         77.06         1.12 o                         
   4   7   2        365.75        365.18         3.73 o                         
   5   7   2         68.59         73.39         1.85 o                         
  -4   8   2         20.99         20.75         1.01 o                         
  -3   8   2        254.36        259.32         2.94 o                         
  -2   8   2        134.28        136.25         1.59 o                         
  -1   8   2        100.41         94.79         1.22 o                         
   0   8   2         51.31         58.32         0.88 o                         
   1   8   2          5.70          5.33         0.30 o                         
   2   8   2        126.88        122.78         1.82 o                         
   3   8   2         10.89         11.48         0.42 o                         
   4   8   2          2.53          1.76         0.29 o                         
   5   8   2          2.46          4.78         0.55 o                         
  -3   9   2        358.09        368.30         5.60 o                         
  -2   9   2        173.57        179.32         2.00 o                         
  -1   9   2          0.95          1.34         0.26 o                         
   0   9   2         18.66         17.73         0.48 o                         
   1   9   2        117.62        114.39         1.93 o                         
   2   9   2        434.09        443.89         4.20 o                         
   3   9   2          0.11          0.14         0.29 o                         
   4   9   2        341.94        336.71         3.87 o                         
  -3  10   2         34.38         35.27         1.00 o                         
  -2  10   2         82.64         79.85         1.29 o                         
  -1  10   2         22.54         19.85         0.62 o                         
   0  10   2          0.03          0.20         0.22 o                         
   1  10   2          4.42          2.81         0.30 o                         
   2  10   2          0.16          0.19         0.25 o                         
   3  10   2        103.07        103.00         1.69 o                         
   4  10   2         28.90         30.44         0.94 o                         
  -2  11   2          0.07          0.21         0.26 o                         
  -1  11   2        333.91        317.78         4.49 o                         
   0  11   2         32.68         27.37         0.88 o                         
   1  11   2          8.12          5.32         0.39 o                         
   2  11   2         65.18         61.73         1.75 o                         
   3  11   2          0.08          0.44         0.35 o                         
   4  11   2          9.42          8.17         1.38 o                         
  -1  12   2          0.07          0.39         0.35 o                         
   0  12   2          4.54          6.41         0.54 o                         
   1  12   2         16.86         13.77         0.62 o                         
   2  12   2          2.16          0.98         0.40 o                         
   3  12   2         32.00         37.23         1.21 o                         
   0  13   2         10.50         11.69         0.80 o                         
   1  13   2         12.05         15.13         1.03 o                         
   2  13   2         13.91         16.46         1.90 o                         
  -1 -11   3          1.01          0.54         0.41 o                         
   0 -11   3          2.00          1.22         0.56 o                         
  -2 -10   3          6.70          5.77         0.61 o                         
  -1 -10   3         12.88         12.24         0.58 o                         
   0 -10   3         16.99         16.18         0.80 o                         
   1 -10   3         59.36         62.05         1.33 o                         
   2 -10   3         18.19         11.84         1.62 o                         
  -3  -9   3          0.40          0.30         0.51 o                         
  -2  -9   3         10.19          9.56         0.57 o                         
  -1  -9   3        203.29        202.73         2.65 o                         
   0  -9   3         43.16         42.99         0.94 o                         
   1  -9   3         19.30         17.65         0.60 o                         
   2  -9   3         10.78         13.87         0.59 o                         
   3  -9   3         21.52         23.75         1.01 o                         
  -4  -8   3          3.56          6.47         1.06 o                         
  -3  -8   3         68.50         64.26         1.82 o                         
  -2  -8   3          4.96          5.66         0.41 o                         
  -1  -8   3         90.47         92.43         1.33 o                         
   0  -8   3          2.11          1.68         0.27 o                         
   1  -8   3         98.64         94.70         1.45 o                         
   2  -8   3          1.87          1.24         0.29 o                         
   3  -8   3          0.34          0.04         0.38 o                         
  -4  -7   3         26.92         25.62         1.58 o                         
  -3  -7   3        410.46        394.58         4.52 o                         
  -2  -7   3          0.00          0.18         0.22 o                         
  -1  -7   3        160.13        161.80         1.79 o                         
   0  -7   3        151.74        155.95         1.66 o                         
   1  -7   3         59.63         58.14         0.95 o                         
   2  -7   3         59.14         60.43         1.00 o                         
   3  -7   3          7.33          7.12         0.63 o                         
   4  -7   3         10.41          9.04         0.61 o                         
  -4  -6   3         55.94         54.73         1.61 o                         
  -3  -6   3        110.54        116.64         1.89 o                         
  -2  -6   3        396.66        392.46         3.56 o                         
  -1  -6   3         53.45         49.79         0.83 o                         
   0  -6   3        350.73        349.15         2.80 o                         
   1  -6   3         17.99         17.34         0.43 o                         
   2  -6   3        122.64        125.29         1.48 o                         
   3  -6   3         77.17         80.56         1.55 o                         
   4  -6   3        252.77        255.36         3.25 o                         
  -5  -5   3          1.12          2.11         0.53 o                         
  -4  -5   3         16.96         16.03         0.81 o                         
  -3  -5   3        132.89        125.84         1.60 o                         
  -2  -5   3         36.67         36.35         0.69 o                         
  -1  -5   3         69.53         69.88         0.92 o                         
   0  -5   3         34.79         37.67         0.68 o                         
   1  -5   3         39.63         45.53         0.66 o                         
   2  -5   3        230.74        237.50         1.94 o                         
   3  -5   3          2.74          3.37         0.30 o                         
   4  -5   3        152.16        140.46         1.91 o                         
  -5  -4   3          8.66          6.87         0.72 o                         
  -4  -4   3         63.17         59.74         1.26 o                         
  -3  -4   3         15.72         14.51         0.44 o                         
  -2  -4   3        728.09        735.69         5.30 o                         
  -1  -4   3        107.65        114.54         1.07 o                         
   0  -4   3        116.07        112.92         1.19 o                         
   1  -4   3          1.18          0.14         0.12 o                         
   2  -4   3         34.76         40.42         0.60 o                         
   3  -4   3         15.89         14.05         0.42 o                         
   4  -4   3         21.01         20.99         0.54 o                         
   5  -4   3          0.04          0.24         0.27 o                         
  -5  -3   3          0.46          1.06         0.35 o                         
  -4  -3   3          2.03          2.82         0.34 o                         
  -3  -3   3          0.30          1.13         0.19 o                         
  -2  -3   3          3.81          2.61         0.17 o                         
  -1  -3   3        454.80        434.28         2.77 o                         
   0  -3   3          7.48          4.66         0.19 o                         
   1  -3   3         75.29         85.37         0.75 o                         
   2  -3   3          0.91          0.63         0.14 o                         
   3  -3   3         53.15         57.68         0.80 o                         
   4  -3   3          1.22          0.83         0.20 o                         
   5  -3   3          6.76          5.03         0.39 o                         
  -5  -2   3         78.81         76.77         1.58 o                         
  -4  -2   3        116.40        116.09         1.69 o                         
  -3  -2   3        114.65        115.48         1.46 o                         
  -2  -2   3        651.31        647.64         4.40 o                         
  -1  -2   3         13.19         12.44         0.25 o                         
   0  -2   3        234.66        213.68         1.61 o                         
   1  -2   3       1924.08       1925.33        11.09 o                         
   2  -2   3        504.11        534.14         3.10 o                         
   3  -2   3        117.91        123.83         1.16 o                         
   4  -2   3          4.26          6.19         0.31 o                         
   5  -2   3          7.11          5.68         0.39 o                         
  -5  -1   3         13.13         12.63         0.57 o                         
  -4  -1   3        105.72        108.15         1.57 o                         
  -3  -1   3        655.61        642.26         5.33 o                         
  -2  -1   3         18.46         16.11         0.28 o                         
  -1  -1   3        113.87        112.48         1.16 o                         
   0  -1   3       1492.88       1376.06        10.85 o                         
   1  -1   3        305.80        304.52         1.99 o                         
   2  -1   3        122.71        127.19         1.00 o                         
   3  -1   3         18.31         18.91         0.42 o                         
   4  -1   3         64.84         60.91         0.84 o                         
   5  -1   3        124.50        120.78         1.57 o                         
  -5   0   3          0.52          0.39         0.31 o                         
  -4   0   3          0.11          0.30         0.20 o                         
  -3   0   3        272.11        269.07         2.48 o                         
  -2   0   3        898.51        911.09         6.61 o                         
  -1   0   3          0.39          0.15         0.11 o                         
   0   0   3       9307.25       8620.86       127.67 o                         
   1   0   3       2944.39       2683.36        17.82 o                         
   2   0   3        301.15        290.55         1.96 o                         
   3   0   3        312.42        339.55         2.72 o                         
   4   0   3        248.04        267.45         2.18 o                         
   5   0   3          7.57          7.26         0.44 o                         
   6   0   3         24.82         23.10         1.09 o                         
  -5   1   3          0.21          0.16         0.30 o                         
  -4   1   3          9.31          9.24         0.42 o                         
  -3   1   3         44.02         45.85         0.74 o                         
  -2   1   3        389.16        384.88         2.83 o                         
  -1   1   3       2530.64       2407.93        20.52 o                         
   0   1   3       1305.65       1267.21        16.78 o                         
   1   1   3          7.48          7.96         0.25 o                         
   2   1   3         88.55         86.07         0.79 o                         
   3   1   3         20.08         19.00         0.38 o                         
   4   1   3         21.09         20.71         0.69 o                         
   5   1   3        214.82        222.25         2.41 o                         
   6   1   3          0.94          0.98         0.32 o                         
  -5   2   3         46.46         46.70         1.09 o                         
  -4   2   3        153.68        158.30         2.44 o                         
  -3   2   3          0.59          0.81         0.19 o                         
  -2   2   3        502.87        544.23         3.96 o                         
  -1   2   3        749.38        707.92         7.20 o                         
   0   2   3        193.30        194.78         5.44 o                         
   1   2   3       2441.20       2329.44        20.15 o                         
   2   2   3         47.08         52.48         0.55 o                         
   3   2   3        159.30        169.64         1.51 o                         
   4   2   3         19.66         20.05         0.54 o                         
   5   2   3         81.12         81.78         1.31 o                         
   6   2   3        100.36         97.63         2.20 o                         
  -5   3   3         97.17         93.24         1.71 o                         
  -4   3   3        229.64        240.94         3.00 o                         
  -3   3   3         59.75         54.86         0.87 o                         
  -2   3   3        100.79        103.81         1.03 o                         
  -1   3   3        287.75        288.71         2.27 o                         
   0   3   3        500.37        455.00         8.80 o                         
   1   3   3          2.52          1.66         0.23 o                         
   2   3   3         44.20         40.65         0.61 o                         
   3   3   3        178.45        189.74         1.75 o                         
   4   3   3        178.75        186.39         1.99 o                         
   5   3   3         28.99         29.67         0.75 o                         
   6   3   3         20.80         18.85         1.04 o                         
  -5   4   3         24.66         20.02         0.89 o                         
  -4   4   3         18.14         23.90         0.71 o                         
  -3   4   3         12.54         15.99         0.46 o                         
  -2   4   3          6.11          6.26         0.33 o                         
  -1   4   3         58.70         51.85         0.67 o                         
   0   4   3        102.82        105.54         1.11 o                         
   1   4   3         14.68         16.80         0.38 o                         
   2   4   3         24.40         24.36         0.42 o                         
   3   4   3       1165.41       1246.20         8.94 o                         
   4   4   3          8.28          8.68         0.39 o                         
   5   4   3          0.09          0.26         0.26 o                         
   6   4   3         93.83         72.95         3.75 o                         
  -5   5   3          9.99          8.51         0.54 o                         
  -4   5   3          0.90          0.42         0.31 o                         
  -3   5   3         78.02         77.47         1.25 o                         
  -2   5   3          4.99          4.33         0.28 o                         
  -1   5   3        168.00        173.79         1.54 o                         
   0   5   3       1463.88       1443.64        13.65 o                         
   1   5   3          7.03          7.89         0.28 o                         
   2   5   3         99.24         96.74         1.24 o                         
   3   5   3          7.44          8.15         0.31 o                         
   4   5   3         13.14         13.77         0.42 o                         
   5   5   3          0.54          1.37         0.32 o                         
   6   5   3         63.37         59.85         2.26 o                         
  -4   6   3         61.85         56.73         1.35 o                         
  -3   6   3        225.06        233.34         3.16 o                         
  -2   6   3         14.51         14.53         0.49 o                         
  -1   6   3         40.11         36.90         0.87 o                         
   0   6   3       1759.10       1857.04        11.19 o                         
   1   6   3         88.40         96.92         1.53 o                         
   2   6   3          7.79          7.78         0.34 o                         
   3   6   3         61.46         69.60         1.08 o                         
   4   6   3          8.67          8.80         0.49 o                         
   5   6   3         11.12         13.58         0.70 o                         
  -4   7   3        130.67        122.63         1.97 o                         
  -3   7   3        164.11        172.42         2.40 o                         
  -2   7   3          2.79          2.64         0.29 o                         
  -1   7   3         99.93        116.39         1.34 o                         
   0   7   3        149.46        164.85         2.18 o                         
   1   7   3          2.66          1.29         0.20 o                         
   2   7   3         56.43         58.59         0.94 o                         
   3   7   3          2.17          2.23         0.26 o                         
   4   7   3         17.94         18.08         0.56 o                         
   5   7   3        241.12        241.06         4.85 o                         
  -4   8   3         37.14         41.19         1.12 o                         
  -3   8   3         39.53         39.95         0.99 o                         
  -2   8   3        158.08        161.51         2.04 o                         
  -1   8   3         33.29         36.08         0.70 o                         
   0   8   3         40.50         41.67         0.70 o                         
   1   8   3         22.40         22.69         0.55 o                         
   2   8   3        233.82        230.18         2.52 o                         
   3   8   3        395.21        398.36         3.84 o                         
   4   8   3        228.52        251.90         2.69 o                         
   5   8   3        232.59        221.80         4.70 o                         
  -4   9   3         34.73         34.70         2.35 o                         
  -3   9   3         92.20         87.92         1.55 o                         
  -2   9   3          1.02          1.44         0.26 o                         
  -1   9   3        102.86        105.71         1.43 o                         
   0   9   3         54.45         55.35         1.01 o                         
   1   9   3         22.76         23.07         0.60 o                         
   2   9   3          0.11          0.33         0.26 o                         
   3   9   3        311.16        316.87         3.26 o                         
   4   9   3         12.66         13.54         0.65 o                         
   5   9   3         95.16         98.16         3.54 o                         
  -3  10   3         66.65         72.82         1.84 o                         
  -2  10   3          0.02          0.50         0.24 o                         
  -1  10   3         58.54         52.02         1.02 o                         
   0  10   3         28.01         26.71         0.65 o                         
   1  10   3         84.22         84.25         1.63 o                         
   2  10   3        134.46        144.26         1.92 o                         
   3  10   3        160.43        163.94         2.29 o                         
   4  10   3          6.39          6.73         0.54 o                         
  -2  11   3          9.32          7.60         0.50 o                         
  -1  11   3         16.93         16.09         0.68 o                         
   0  11   3          1.30          0.92         0.30 o                         
   1  11   3        103.77         84.61         1.37 o                         
   2  11   3         77.36         71.62         1.18 o                         
   3  11   3         45.06         44.96         1.27 o                         
   4  11   3          0.49          0.82         0.33 o                         
  -2  12   3         19.15         19.16         1.12 o                         
  -1  12   3          0.56          0.16         0.33 o                         
   0  12   3          3.38          4.29         0.54 o                         
   1  12   3          1.43          0.83         0.28 o                         
   2  12   3          0.39          0.88         0.35 o                         
   3  12   3          0.74          0.44         0.38 o                         
  -1  13   3          8.17          9.38         0.93 o                         
   0  13   3          1.43          1.86         0.36 o                         
   1  13   3          8.84          8.61         0.52 o                         
   2  13   3          1.52          3.34         0.45 o                         
  -1 -10   4          3.30          2.25         0.49 o                         
   0 -10   4         38.09         37.74         1.63 o                         
   1 -10   4          3.73          3.04         0.92 o                         
  -2  -9   4          5.15          5.37         0.47 o                         
  -1  -9   4          0.02          0.23         0.29 o                         
   0  -9   4        285.23        271.46         3.57 o                         
   1  -9   4         30.45         31.42         1.04 o                         
   2  -9   4         71.62         70.63         2.76 o                         
  -3  -8   4         87.58         80.70         2.29 o                         
  -2  -8   4        247.87        244.44         3.47 o                         
  -1  -8   4          0.55          0.72         0.27 o                         
   0  -8   4        281.33        289.90         3.45 o                         
   1  -8   4         66.92         67.26         1.12 o                         
   2  -8   4         23.24         23.70         0.84 o                         
   3  -8   4          2.71          2.27         0.50 o                         
  -4  -7   4          0.41         -0.47         0.74 o                         
  -3  -7   4         72.03         60.39         1.36 o                         
  -2  -7   4         35.01         35.14         0.90 o                         
  -1  -7   4         72.95         75.97         1.19 o                         
   0  -7   4        593.72        619.26         6.66 o                         
   1  -7   4         11.11         11.89         0.47 o                         
   2  -7   4          4.78          6.19         0.47 o                         
   3  -7   4          1.39          2.11         0.40 o                         
  -4  -6   4         25.88         26.55         1.17 o                         
  -3  -6   4         15.88         17.07         0.70 o                         
  -2  -6   4         43.85         43.36         0.92 o                         
  -1  -6   4         36.01         36.42         0.79 o                         
   0  -6   4         10.34         11.75         0.37 o                         
   1  -6   4         53.15         55.73         0.90 o                         
   2  -6   4          0.93          1.41         0.28 o                         
   3  -6   4        137.87        135.29         2.56 o                         
   4  -6   4          0.04          1.53         0.42 o                         
  -4  -5   4         76.19         72.55         2.52 o                         
  -3  -5   4        423.65        417.70         5.47 o                         
  -2  -5   4        109.46        105.99         1.54 o                         
  -1  -5   4         19.63         18.68         0.50 o                         
   0  -5   4         98.79         94.78         1.19 o                         
   1  -5   4          7.79          8.89         0.37 o                         
   2  -5   4        126.06        140.93         1.75 o                         
   3  -5   4          9.02          8.01         0.43 o                         
   4  -5   4         42.78         40.25         0.87 o                         
  -5  -4   4        160.64        163.01         6.32 o                         
  -4  -4   4         76.49         70.88         2.28 o                         
  -3  -4   4         18.19         18.31         0.60 o                         
  -2  -4   4        252.46        243.53         2.29 o                         
  -1  -4   4        258.84        274.10         2.35 o                         
   0  -4   4         60.57         66.69         0.89 o                         
   1  -4   4        612.93        654.64         5.11 o                         
   2  -4   4         60.48         57.28         0.78 o                         
   3  -4   4         11.44          8.11         0.40 o                         
   4  -4   4         78.34         71.00         1.16 o                         
   5  -4   4          7.15          8.41         0.82 o                         
  -5  -3   4          0.02          0.23         0.36 o                         
  -4  -3   4          0.01          0.19         0.30 o                         
  -3  -3   4         54.62         53.72         1.11 o                         
  -2  -3   4         41.20         40.42         0.67 o                         
  -1  -3   4         96.03         86.85         0.92 o                         
   0  -3   4        112.16        106.84         1.19 o                         
   1  -3   4         96.05        113.62         1.09 o                         
   2  -3   4         33.84         35.33         0.54 o                         
   3  -3   4          2.66          2.54         0.23 o                         
   4  -3   4         46.74         45.30         0.92 o                         
   5  -3   4         54.99         47.98         1.14 o                         
  -5  -2   4         44.31         41.07         1.59 o                         
  -4  -2   4        246.44        246.39         3.91 o                         
  -3  -2   4        125.50        129.94         1.76 o                         
  -2  -2   4          4.90          3.79         0.26 o                         
  -1  -2   4        883.94        855.31         7.01 o                         
   0  -2   4          0.06          0.26         0.13 o                         
   1  -2   4          0.10          0.13         0.12 o                         
   2  -2   4         61.25         66.07         0.77 o                         
   3  -2   4          0.48          1.23         0.18 o                         
   4  -2   4          0.54          1.17         0.21 o                         
   5  -2   4         15.55         14.78         0.54 o                         
  -5  -1   4         13.86         14.59         0.80 o                         
  -4  -1   4         14.96         15.33         0.63 o                         
  -3  -1   4          1.65          2.07         0.27 o                         
  -2  -1   4        583.02        558.12         5.82 o                         
  -1  -1   4         40.64         37.56         0.50 o                         
   0  -1   4        419.91        399.08         3.16 o                         
   1  -1   4         13.67         16.29         0.35 o                         
   2  -1   4          2.99          3.19         0.18 o                         
   3  -1   4        185.09        191.21         1.71 o                         
   4  -1   4         46.14         50.01         0.80 o                         
   5  -1   4         14.06         14.90         0.55 o                         
  -5   0   4          3.18          3.79         0.54 o                         
  -4   0   4        243.91        245.37         3.21 o                         
  -3   0   4          0.83          1.51         0.23 o                         
  -2   0   4        233.21        229.00         2.19 o                         
  -1   0   4         67.19         64.65         0.79 o                         
   0   0   4        875.13        822.05         6.13 o                         
   1   0   4        136.88        127.80         1.58 o                         
   2   0   4         16.09         15.13         0.29 o                         
   3   0   4        143.14        140.68         1.39 o                         
   4   0   4        209.80        214.54         2.05 o                         
   5   0   4        314.83        323.63         3.28 o                         
  -5   1   4         46.92         47.53         1.85 o                         
  -4   1   4         31.30         32.11         0.93 o                         
  -3   1   4        271.16        280.02         2.83 o                         
  -2   1   4          0.90          1.37         0.19 o                         
  -1   1   4         19.17         16.97         0.49 o                         
   0   1   4         68.45         66.43         1.81 o                         
   1   1   4       2707.35       2592.11        18.71 o                         
   2   1   4         34.50         35.16         0.59 o                         
   3   1   4         55.16         50.53         0.68 o                         
   4   1   4          4.97          5.18         0.31 o                         
   5   1   4         39.78         43.04         0.96 o                         
   6   1   4         17.37         14.67         1.08 o                         
  -5   2   4         57.72         60.02         1.49 o                         
  -4   2   4         97.74         97.73         1.80 o                         
  -3   2   4          1.51          1.65         0.24 o                         
  -2   2   4       2636.62       2677.18        17.74 o                         
  -1   2   4        172.62        172.54         2.14 o                         
   0   2   4         70.64         66.38         1.16 o                         
   1   2   4       1418.77       1338.48        11.98 o                         
   2   2   4          6.83          7.12         0.21 o                         
   3   2   4         56.99         56.78         0.71 o                         
   4   2   4        110.46        111.34         1.46 o                         
   5   2   4         44.63         47.55         1.01 o                         
   6   2   4         11.21         12.01         0.81 o                         
  -5   3   4          5.75          6.95         0.58 o                         
  -4   3   4          5.34          3.95         0.42 o                         
  -3   3   4         72.10         68.42         1.20 o                         
  -2   3   4          1.79          1.76         0.18 o                         
  -1   3   4        493.15        513.11         4.74 o                         
   0   3   4        927.77        895.75         9.55 o                         
   1   3   4          8.98          9.96         0.37 o                         
   2   3   4       1332.76       1392.46         8.86 o                         
   3   3   4          2.87          1.92         0.18 o                         
   4   3   4        205.80        202.59         2.19 o                         
   5   3   4        589.05        628.06         5.58 o                         
   6   3   4        104.63        101.64         3.20 o                         
  -5   4   4         14.77         18.28         0.90 o                         
  -4   4   4        335.39        329.04         4.20 o                         
  -3   4   4         26.68         27.65         0.73 o                         
  -2   4   4         85.13         68.05         1.15 o                         
  -1   4   4          4.62          3.78         0.22 o                         
   0   4   4        135.80        129.89         1.59 o                         
   1   4   4        330.56        320.50         2.77 o                         
   2   4   4         68.19         68.44         0.80 o                         
   3   4   4        161.48        168.83         1.58 o                         
   4   4   4         48.97         54.35         0.90 o                         
   5   4   4        150.76        152.77         1.85 o                         
   6   4   4         13.41         13.41         0.86 o                         
  -5   5   4          4.19          3.04         0.47 o                         
  -4   5   4          0.71          0.88         0.32 o                         
  -3   5   4        122.09        123.61         1.68 o                         
  -2   5   4          0.34          0.58         0.24 o                         
  -1   5   4        335.83        372.06         3.37 o                         
   0   5   4        237.54        221.24         1.77 o                         
   1   5   4         76.48         76.58         1.10 o                         
   2   5   4        539.36        564.62         4.28 o                         
   3   5   4         29.31         28.05         0.62 o                         
   4   5   4         11.68         14.73         0.55 o                         
   5   5   4         82.96         83.37         1.47 o                         
   6   5   4         20.23         19.20         1.26 o                         
  -4   6   4         77.50         81.71         1.75 o                         
  -3   6   4         12.56         14.52         0.67 o                         
  -2   6   4         34.22         29.31         0.77 o                         
  -1   6   4        493.13        485.72         4.26 o                         
   0   6   4        749.44        763.54         5.82 o                         
   1   6   4          2.15          2.02         0.21 o                         
   2   6   4          0.10          0.11         0.20 o                         
   3   6   4        168.81        170.22         2.19 o                         
   4   6   4          0.73          0.48         0.23 o                         
   5   6   4         34.55         34.46         0.86 o                         
  -4   7   4          8.68          8.92         0.53 o                         
  -3   7   4          3.31          3.36         0.40 o                         
  -2   7   4        680.58        703.86         7.05 o                         
  -1   7   4        148.67        162.19         2.03 o                         
   0   7   4         10.39         10.30         0.33 o                         
   1   7   4         91.34         92.20         1.33 o                         
   2   7   4          0.85          2.00         0.36 o                         
   3   7   4         40.06         42.55         1.03 o                         
   4   7   4        100.83        100.19         1.69 o                         
   5   7   4         17.83         18.42         0.75 o                         
  -4   8   4        151.55        155.93         3.27 o                         
  -3   8   4        199.31        208.23         2.33 o                         
  -2   8   4        763.33        797.48        12.05 o                         
  -1   8   4         19.74         23.80         0.62 o                         
   0   8   4          2.63          3.42         0.24 o                         
   1   8   4         93.05         95.92         1.44 o                         
   2   8   4         60.57         63.53         1.21 o                         
   3   8   4        174.32        181.37         2.47 o                         
   4   8   4         11.08         11.71         0.47 o                         
   5   8   4         21.45         20.90         0.87 o                         
  -3   9   4        100.37        110.84         1.95 o                         
  -2   9   4         13.35         14.44         0.64 o                         
  -1   9   4          9.01         10.56         0.53 o                         
   0   9   4         64.98         59.41         1.28 o                         
   1   9   4         80.61         76.29         1.32 o                         
   2   9   4        325.09        338.49         3.85 o                         
   3   9   4        819.65        853.44         7.34 o                         
   4   9   4        127.27        134.50         1.85 o                         
   5   9   4         42.89         43.72         1.41 o                         
  -3  10   4          2.36          2.43         0.53 o                         
  -2  10   4          4.77          3.75         0.35 o                         
  -1  10   4          0.12          0.16         0.23 o                         
   0  10   4          1.92          2.07         0.33 o                         
   1  10   4          0.34          0.78         0.29 o                         
   2  10   4         38.90         41.21         0.97 o                         
   3  10   4         39.96         37.58         0.84 o                         
   4  10   4          8.51          8.85         0.57 o                         
  -2  11   4         12.57         11.92         0.54 o                         
  -1  11   4         10.61          9.34         0.52 o                         
   0  11   4         67.85         52.00         1.22 o                         
   1  11   4          4.89          4.31         0.34 o                         
   2  11   4        283.61        298.04         3.48 o                         
   3  11   4          4.56          3.87         0.48 o                         
   4  11   4          1.24          0.44         0.35 o                         
  -2  12   4          4.39          6.34         0.59 o                         
  -1  12   4          2.98          3.05         0.53 o                         
   0  12   4          6.48          7.86         0.57 o                         
   1  12   4        185.59        170.95         2.22 o                         
   2  12   4         27.66         25.27         0.88 o                         
   3  12   4        101.77        108.28         2.37 o                         
   0  13   4          4.46          3.04         0.40 o                         
   1  13   4          0.22          1.07         0.32 o                         
   2  13   4         15.21         13.47         0.70 o                         
  -2  -9   5         37.67         39.29         4.80 o                         
  -1  -9   5        262.56        245.63         6.22 o                         
   0  -9   5         40.41         36.99         1.11 o                         
   1  -9   5         60.03         65.93         1.98 o                         
  -3  -8   5          1.31          1.83         0.88 o                         
  -2  -8   5          7.33          6.62         0.65 o                         
  -1  -8   5         93.05         89.94         1.73 o                         
   0  -8   5         16.42         15.69         0.59 o                         
   1  -8   5         21.39         22.06         0.84 o                         
   2  -8   5         34.43         33.96         1.18 o                         
  -3  -7   5         88.69         84.69         2.35 o                         
  -2  -7   5        578.64        566.82         9.66 o                         
  -1  -7   5        161.27        161.25         1.98 o                         
   0  -7   5        117.42        126.25         1.72 o                         
   1  -7   5          0.04          0.37         0.23 o                         
   2  -7   5         35.52         38.26         1.12 o                         
   3  -7   5         42.49         42.63         1.75 o                         
  -4  -6   5          7.20          5.74         1.19 o                         
  -3  -6   5         12.17          9.60         0.83 o                         
  -2  -6   5        206.31        196.98         3.03 o                         
  -1  -6   5        106.73        110.16         1.81 o                         
   0  -6   5         48.91         50.40         0.99 o                         
   1  -6   5          8.49          9.47         0.41 o                         
   2  -6   5        146.12        145.51         2.07 o                         
   3  -6   5         58.77         56.05         1.32 o                         
   4  -6   5          4.44          6.11         0.65 o                         
  -4  -5   5          4.47          3.91         0.57 o                         
  -3  -5   5          2.66          1.69         0.36 o                         
  -2  -5   5         40.62         38.22         1.05 o                         
  -1  -5   5         11.06         11.39         0.41 o                         
   0  -5   5        151.92        161.99         2.06 o                         
   1  -5   5          1.23          1.25         0.25 o                         
   2  -5   5        163.39        168.89         2.11 o                         
   3  -5   5         85.57         79.92         1.58 o                         
   4  -5   5         79.43         78.16         1.90 o                         
  -4  -4   5         45.81         40.39         1.24 o                         
  -3  -4   5         17.16         15.98         0.69 o                         
  -2  -4   5         71.49         67.58         1.08 o                         
  -1  -4   5        113.05        117.04         1.30 o                         
   0  -4   5         72.35         71.70         1.05 o                         
   1  -4   5         37.15         39.25         0.84 o                         
   2  -4   5          8.27         11.52         0.48 o                         
   3  -4   5          0.28          0.29         0.27 o                         
   4  -4   5          4.07          5.80         0.38 o                         
  -5  -3   5          8.88          5.83         1.09 o                         
  -4  -3   5          2.17          1.74         0.35 o                         
  -3  -3   5         76.84         82.51         1.86 o                         
  -2  -3   5        125.20        132.51         1.77 o                         
  -1  -3   5        146.16        148.67         1.50 o                         
   0  -3   5        313.70        343.66         3.87 o                         
   1  -3   5         28.43         28.62         0.70 o                         
   2  -3   5         29.66         30.95         0.63 o                         
   3  -3   5         34.31         29.75         0.64 o                         
   4  -3   5          0.26          0.31         0.21 o                         
   5  -3   5          1.12          0.59         0.32 o                         
  -5  -2   5          4.51          4.19         0.57 o                         
  -4  -2   5         56.80         55.39         1.32 o                         
  -3  -2   5         17.92         17.28         0.75 o                         
  -2  -2   5        132.18        134.11         1.73 o                         
  -1  -2   5         26.54         25.59         0.48 o                         
   0  -2   5        315.17        314.24         3.36 o                         
   1  -2   5         29.75         39.33         0.92 o                         
   2  -2   5         83.83         83.04         1.01 o                         
   3  -2   5         12.90         14.69         0.45 o                         
   4  -2   5         98.66         96.04         1.24 o                         
   5  -2   5          5.15          5.29         0.39 o                         
  -5  -1   5         57.31         62.85         1.56 o                         
  -4  -1   5         60.76         67.11         2.07 o                         
  -3  -1   5        152.42        148.21         2.50 o                         
  -2  -1   5        278.68        267.83         2.90 o                         
  -1  -1   5          3.71          3.65         0.22 o                         
   0  -1   5        535.44        522.02         4.06 o                         
   1  -1   5         51.49         49.47         0.95 o                         
   2  -1   5          0.08          0.30         0.16 o                         
   3  -1   5          3.72          2.01         0.21 o                         
   4  -1   5          0.52          0.51         0.21 o                         
   5  -1   5          5.63          5.44         0.41 o                         
  -5   0   5         52.57         55.58         1.90 o                         
  -4   0   5        278.80        286.74         4.33 o                         
  -3   0   5        277.09        276.82         3.63 o                         
  -2   0   5        497.91        493.56         4.35 o                         
  -1   0   5         13.95         14.53         0.40 o                         
   0   0   5          9.92          9.84         0.36 o                         
   1   0   5         50.55         43.45         0.57 o                         
   2   0   5        151.61        148.50         1.34 o                         
   3   0   5          0.97          0.88         0.17 o                         
   4   0   5         15.02         15.17         0.46 o                         
   5   0   5        154.40        161.56         2.30 o                         
  -5   1   5         14.78         21.69         1.43 o                         
  -4   1   5        183.66        185.61         2.74 o                         
  -3   1   5          7.22          8.93         0.46 o                         
  -2   1   5        318.78        299.27         3.55 o                         
  -1   1   5        242.77        238.89         2.01 o                         
   0   1   5         13.54         14.23         0.44 o                         
   1   1   5       1362.15       1302.96        11.54 o                         
   2   1   5        912.14        904.28         7.09 o                         
   3   1   5          0.10          0.37         0.15 o                         
   4   1   5        380.94        390.51         3.48 o                         
   5   1   5        340.74        347.38         3.60 o                         
  -5   2   5          3.37          5.76         0.87 o                         
  -4   2   5         67.25         68.67         1.44 o                         
  -3   2   5        145.53        154.10         2.41 o                         
  -2   2   5         16.16         22.72         0.47 o                         
  -1   2   5          1.41          0.62         0.18 o                         
   0   2   5         18.55         16.38         0.44 o                         
   1   2   5        463.27        475.59         4.27 o                         
   2   2   5        131.80        147.70         1.26 o                         
   3   2   5         26.66         25.61         0.52 o                         
   4   2   5         38.12         38.07         0.80 o                         
   5   2   5         58.76         59.41         1.13 o                         
   6   2   5        157.25        161.52         6.07 o                         
  -5   3   5        259.64        251.56         7.03 o                         
  -4   3   5          1.51          0.32         0.33 o                         
  -3   3   5          8.83          7.98         0.42 o                         
  -2   3   5         32.26         28.79         0.59 o                         
  -1   3   5         75.75         79.51         1.03 o                         
   0   3   5         18.50         13.31         0.43 o                         
   1   3   5        317.40        311.56         5.38 o                         
   2   3   5        191.70        204.09         2.24 o                         
   3   3   5         30.23         33.18         0.62 o                         
   4   3   5          6.70          6.63         0.34 o                         
   5   3   5          9.60         10.97         0.52 o                         
  -5   4   5          6.40          5.60         0.83 o                         
  -4   4   5        112.12        122.54         1.99 o                         
  -3   4   5          0.24          0.61         0.29 o                         
  -2   4   5        187.72        192.91         2.60 o                         
  -1   4   5        426.38        449.71         3.90 o                         
   0   4   5          5.62          6.23         0.35 o                         
   1   4   5        139.85        151.78         1.86 o                         
   2   4   5        506.32        547.67         4.49 o                         
   3   4   5        177.52        184.28         1.84 o                         
   4   4   5         78.85         76.77         1.27 o                         
   5   4   5          4.26          5.53         0.45 o                         
   6   4   5         19.69         19.26         2.12 o                         
  -4   5   5        134.38        130.82         2.30 o                         
  -3   5   5        135.31        144.61         2.30 o                         
  -2   5   5         34.20         35.80         0.88 o                         
  -1   5   5         94.85         96.07         1.13 o                         
   0   5   5        179.87        194.48         2.28 o                         
   1   5   5          8.80         12.03         0.38 o                         
   2   5   5         77.87         83.24         1.11 o                         
   3   5   5        180.05        186.41         2.30 o                         
   4   5   5          5.70          4.93         0.34 o                         
   5   5   5        403.28        407.05         4.21 o                         
  -4   6   5          4.81          4.83         0.46 o                         
  -3   6   5         40.44         42.17         1.17 o                         
  -2   6   5          8.21          9.53         0.50 o                         
  -1   6   5         46.15         51.98         1.36 o                         
   0   6   5         48.42         46.66         0.85 o                         
   1   6   5        227.47        231.40         2.90 o                         
   2   6   5         53.95         48.02         0.90 o                         
   3   6   5         73.38         77.74         1.49 o                         
   4   6   5         38.72         38.06         0.96 o                         
   5   6   5        108.50        108.51         1.82 o                         
  -4   7   5         10.82         11.82         0.61 o                         
  -3   7   5        207.77        207.64         2.83 o                         
  -2   7   5        484.37        503.18         5.33 o                         
  -1   7   5         38.79         46.27         1.12 o                         
   0   7   5         51.18         56.44         0.93 o                         
   1   7   5        369.11        395.64         4.38 o                         
   2   7   5         93.15         92.22         1.52 o                         
   3   7   5         16.32         18.40         0.66 o                         
   4   7   5         52.80         52.35         1.07 o                         
   5   7   5         25.23         29.36         0.79 o                         
  -4   8   5          0.07          0.35         0.26 o                         
  -3   8   5          8.43          8.26         0.43 o                         
  -2   8   5         35.95         37.51         0.99 o                         
  -1   8   5        133.53        130.86         2.07 o                         
   0   8   5          2.27          2.79         0.25 o                         
   1   8   5        143.73        139.65         1.86 o                         
   2   8   5        115.03        110.60         1.92 o                         
   3   8   5        156.22        157.07         2.49 o                         
   4   8   5         30.27         30.62         0.79 o                         
   5   8   5         58.96         57.18         1.36 o                         
  -3   9   5         17.36         16.79         0.60 o                         
  -2   9   5          8.64          8.41         0.49 o                         
  -1   9   5        127.80        123.19         1.76 o                         
   0   9   5         96.79         88.67         2.03 o                         
   1   9   5          6.01          7.51         0.41 o                         
   2   9   5        401.23        402.04         5.11 o                         
   3   9   5         15.81         16.11         0.71 o                         
   4   9   5        149.51        151.73         1.78 o                         
   5   9   5          7.55          7.36         0.72 o                         
  -3  10   5         41.82         41.51         1.67 o                         
  -2  10   5         33.47         33.99         0.90 o                         
  -1  10   5         86.67         83.55         1.55 o                         
   0  10   5         20.56         20.73         0.91 o                         
   1  10   5          1.79          2.03         0.30 o                         
   2  10   5         50.76         54.23         1.18 o                         
   3  10   5          5.70          6.56         0.49 o                         
   4  10   5          9.71          8.59         0.48 o                         
  -2  11   5         19.85         18.77         0.83 o                         
  -1  11   5         79.69         82.10         1.66 o                         
   0  11   5        190.31        160.85         3.16 o                         
   1  11   5          2.47          1.41         0.31 o                         
   2  11   5          5.38          6.88         0.47 o                         
   3  11   5        300.55        314.46         5.07 o                         
   4  11   5          6.15          7.76         0.66 o                         
  -2  12   5         37.53         44.31         1.41 o                         
  -1  12   5          0.46          1.10         0.40 o                         
   0  12   5         17.02         13.94         0.83 o                         
   1  12   5          5.33          6.21         0.46 o                         
   2  12   5          0.41          0.17         0.30 o                         
   3  12   5         37.29         40.01         1.70 o                         
  -1  13   5         27.94         32.29         1.65 o                         
   0  13   5        105.60         86.71         1.99 o                         
   1  13   5          1.86          0.93         0.35 o                         
   2  13   5         20.48         18.15         0.71 o                         
   3  13   5          0.09          1.07         0.76 o                         
  -1  -9   6          9.74         11.61         1.41 o                         
   0  -9   6         65.54         61.21         2.42 o                         
  -2  -8   6         58.37         63.00         4.24 o                         
  -1  -8   6         61.61         59.19         2.45 o                         
   0  -8   6        117.56        117.82         2.11 o                         
   1  -8   6         69.89         64.55         3.05 o                         
   2  -8   6          6.86          7.50         0.76 o                         
  -2  -7   6          3.85          4.60         0.65 o                         
  -1  -7   6         99.99         99.57         1.72 o                         
   0  -7   6        153.74        150.77         2.23 o                         
   1  -7   6          2.95          2.57         0.41 o                         
   2  -7   6          6.42          5.16         0.48 o                         
   3  -7   6          2.67          1.21         0.49 o                         
  -3  -6   6         66.67         63.43         2.23 o                         
  -2  -6   6          0.13          0.39         0.32 o                         
  -1  -6   6         12.64         13.01         0.60 o                         
   0  -6   6          8.86          7.92         0.48 o                         
   1  -6   6         42.99         46.18         0.90 o                         
   2  -6   6        148.06        153.62         2.15 o                         
   3  -6   6         10.09          7.75         0.53 o                         
  -3  -5   6         34.39         29.24         1.12 o                         
  -2  -5   6          9.02          8.52         0.79 o                         
  -1  -5   6          1.16          1.52         0.29 o                         
   0  -5   6          1.65          1.22         0.27 o                         
   1  -5   6         15.14         13.50         0.55 o                         
   2  -5   6        189.59        190.87         2.25 o                         
   3  -5   6         43.21         43.92         1.11 o                         
   4  -5   6         47.62         43.17         1.45 o                         
  -4  -4   6         72.61         68.95         2.43 o                         
  -3  -4   6          3.48          3.95         0.61 o                         
  -2  -4   6         37.54         37.47         1.21 o                         
  -1  -4   6         71.45         79.74         1.29 o                         
   0  -4   6         63.21         61.74         1.33 o                         
   1  -4   6         53.68         56.77         1.02 o                         
   2  -4   6         15.77         12.96         0.52 o                         
   3  -4   6          8.43         12.17         0.62 o                         
   4  -4   6         13.27         14.44         0.66 o                         
  -4  -3   6          3.43          3.58         0.43 o                         
  -3  -3   6         16.73         18.31         0.84 o                         
  -2  -3   6         80.74         76.94         1.39 o                         
  -1  -3   6         85.40         91.93         1.37 o                         
   0  -3   6         49.16         48.36         0.94 o                         
   1  -3   6          2.21          2.53         0.30 o                         
   2  -3   6         59.88         66.58         1.18 o                         
   3  -3   6         50.08         50.35         0.99 o                         
   4  -3   6          0.11          0.24         0.26 o                         
  -4  -2   6         49.00         49.37         2.09 o                         
  -3  -2   6        129.54        139.56         2.85 o                         
  -2  -2   6         69.90         71.97         1.16 o                         
  -1  -2   6        304.63        327.74         3.06 o                         
   0  -2   6        303.47        292.93         2.74 o                         
   1  -2   6        102.31        109.55         1.48 o                         
   2  -2   6         22.91         23.36         0.57 o                         
   3  -2   6          5.05          4.78         0.35 o                         
   4  -2   6          9.96          9.48         0.42 o                         
   5  -2   6          7.57          8.09         0.62 o                         
  -4  -1   6         59.57         64.35         3.08 o                         
  -3  -1   6        494.90        493.38         8.11 o                         
  -2  -1   6          5.84          5.70         0.35 o                         
  -1  -1   6          0.25          0.41         0.20 o                         
   0  -1   6        357.99        351.03         3.37 o                         
   1  -1   6        122.72        137.61         1.82 o                         
   2  -1   6          0.19          0.36         0.18 o                         
   3  -1   6         16.69         15.88         0.53 o                         
   4  -1   6         27.29         27.55         0.61 o                         
   5  -1   6          8.02          8.68         0.61 o                         
  -5   0   6         83.62         78.73         3.79 o                         
  -4   0   6         73.64         67.27         2.11 o                         
  -3   0   6        218.64        222.61         3.14 o                         
  -2   0   6         14.64         13.25         0.52 o                         
  -1   0   6        228.24        227.45         2.80 o                         
   0   0   6        170.33        168.64         1.67 o                         
   1   0   6        708.57        741.97         6.12 o                         
   2   0   6       1141.91       1115.78        12.69 o                         
   3   0   6         54.89         52.82         1.00 o                         
   4   0   6       1101.65       1152.06         8.77 o                         
   5   0   6          0.58          0.36         0.28 o                         
  -5   1   6         53.48         49.00         1.72 o                         
  -4   1   6        340.12        344.12         5.02 o                         
  -3   1   6        636.41        641.19         9.86 o                         
  -2   1   6         31.16         35.47         0.89 o                         
  -1   1   6        107.29        112.72         1.34 o                         
   0   1   6        491.00        497.74         4.81 o                         
   1   1   6          0.42          0.49         0.13 o                         
   2   1   6         41.24         39.06         0.59 o                         
   3   1   6         16.86         15.77         0.39 o                         
   4   1   6         57.03         59.64         1.25 o                         
   5   1   6         99.01        106.53         1.93 o                         
  -5   2   6         56.37         57.52         2.32 o                         
  -4   2   6        196.65        215.46         3.57 o                         
  -3   2   6         72.12         72.42         1.81 o                         
  -2   2   6        112.39        114.26         1.75 o                         
  -1   2   6        338.02        359.21         4.97 o                         
   0   2   6        895.65        870.50         8.34 o                         
   1   2   6       2877.06       2891.72        22.91 o                         
   2   2   6        190.67        179.42         1.66 o                         
   3   2   6        306.71        306.41         2.64 o                         
   4   2   6        817.69        858.42         6.98 o                         
   5   2   6         84.94         86.67         1.70 o                         
  -4   3   6          4.92          4.03         0.49 o                         
  -3   3   6          0.71          0.51         0.31 o                         
  -2   3   6        137.06        149.58         2.17 o                         
  -1   3   6         45.89         48.60         0.80 o                         
   0   3   6        266.19        252.61         3.60 o                         
   1   3   6         97.02        100.12         1.44 o                         
   2   3   6          0.20          0.18         0.17 o                         
   3   3   6          0.16          0.29         0.20 o                         
   4   3   6         10.93         10.55         0.44 o                         
   5   3   6        105.52        106.76         1.97 o                         
  -4   4   6          0.07          0.26         0.34 o                         
  -3   4   6         50.42         48.35         1.15 o                         
  -2   4   6         32.43         34.86         0.78 o                         
  -1   4   6        156.21        178.92         1.94 o                         
   0   4   6         40.94         46.97         0.94 o                         
   1   4   6        196.86        215.37         2.54 o                         
   2   4   6          0.72          0.45         0.19 o                         
   3   4   6        452.55        476.35         5.25 o                         
   4   4   6        265.31        278.31         2.91 o                         
   5   4   6          0.05          0.27         0.38 o                         
  -4   5   6         68.03         62.57         1.37 o                         
  -3   5   6          6.77          6.74         0.48 o                         
  -2   5   6         38.21         38.32         0.89 o                         
  -1   5   6          3.15          2.44         0.22 o                         
   0   5   6        124.27        128.74         1.88 o                         
   1   5   6         76.71         85.52         1.53 o                         
   2   5   6         10.32         10.21         0.37 o                         
   3   5   6          8.82          7.80         0.44 o                         
   4   5   6         16.73         14.99         0.64 o                         
   5   5   6         57.36         58.72         1.45 o                         
  -4   6   6         58.56         58.36         1.26 o                         
  -3   6   6         50.95         53.22         1.29 o                         
  -2   6   6         23.12         20.72         0.64 o                         
  -1   6   6         35.26         31.15         0.78 o                         
   0   6   6        179.01        177.96         2.44 o                         
   1   6   6        345.69        354.03         3.86 o                         
   2   6   6        144.54        143.19         2.09 o                         
   3   6   6          2.33          3.06         0.34 o                         
   4   6   6        179.27        185.91         2.51 o                         
   5   6   6         91.04         90.62         1.74 o                         
  -4   7   6          0.09          0.09         0.30 o                         
  -3   7   6         10.70         10.45         0.57 o                         
  -2   7   6          9.61         11.53         0.56 o                         
  -1   7   6          5.87          5.84         0.56 o                         
   0   7   6         23.44         21.61         0.87 o                         
   1   7   6         15.81         11.47         0.62 o                         
   2   7   6          0.52          0.76         0.29 o                         
   3   7   6         57.46         59.79         1.42 o                         
   4   7   6          4.30          4.70         0.39 o                         
   5   7   6        109.85        113.74         2.64 o                         
  -4   8   6        132.23        149.69         2.99 o                         
  -3   8   6          3.75          3.68         0.42 o                         
  -2   8   6        157.24        149.12         2.46 o                         
  -1   8   6        326.56        341.88         6.19 o                         
   0   8   6          0.03          0.05         0.27 o                         
   1   8   6         23.08         24.31         0.83 o                         
   2   8   6         37.71         38.85         1.13 o                         
   3   8   6          8.56          8.51         0.54 o                         
   4   8   6        112.63        118.84         1.72 o                         
   5   8   6         44.37         45.04         1.19 o                         
  -3   9   6          0.00          0.28         0.34 o                         
  -2   9   6         23.88         23.90         0.82 o                         
  -1   9   6         17.49         20.44         0.85 o                         
   0   9   6          2.68          2.09         0.32 o                         
   1   9   6          8.66         10.87         0.49 o                         
   2   9   6        520.50        531.15         6.17 o                         
   3   9   6        720.85        755.93         8.30 o                         
   4   9   6         38.06         40.53         1.02 o                         
   5   9   6         15.99         17.23         0.64 o                         
  -3  10   6          4.01          5.46         0.63 o                         
  -2  10   6         24.91         23.11         0.78 o                         
  -1  10   6         36.22         33.03         1.09 o                         
   0  10   6          8.44          7.46         0.48 o                         
   1  10   6         11.41         13.00         0.63 o                         
   2  10   6         60.86         67.57         1.31 o                         
   3  10   6        400.04        421.61         5.09 o                         
   4  10   6        136.61        145.92         2.80 o                         
  -2  11   6          0.03          0.36         0.32 o                         
  -1  11   6        226.07        223.59         4.29 o                         
   0  11   6         26.61         25.20         0.84 o                         
   1  11   6          0.14          0.11         0.29 o                         
   2  11   6        167.34        174.74         2.54 o                         
   3  11   6          8.58          9.70         0.59 o                         
   4  11   6         11.97         12.49         0.72 o                         
  -2  12   6         26.35         30.58         1.03 o                         
  -1  12   6          9.32          7.14         0.82 o                         
   0  12   6          0.77          0.95         0.49 o                         
   1  12   6        112.54        104.49         1.91 o                         
   2  12   6         67.41         69.89         1.73 o                         
   3  12   6         40.37         44.68         1.31 o                         
  -1  13   6          0.65          0.01         0.41 o                         
   0  13   6         11.82         11.31         1.85 o                         
   1  13   6          0.14          0.50         0.32 o                         
   2  13   6         20.51         20.41         0.81 o                         
   3  13   6        164.28        183.52         3.42 o                         
   0  -8   7         58.83         61.32         3.38 o                         
  -2  -7   7        161.19        168.97        17.89 o                         
  -1  -7   7          1.79          1.79         0.32 o                         
   0  -7   7         31.83         29.47         0.85 o                         
   1  -7   7         21.07         21.77         0.91 o                         
   2  -7   7          0.45         -0.11         0.59 o                         
  -2  -6   7         11.16         10.21         0.61 o                         
  -1  -6   7         14.69         15.55         0.64 o                         
   0  -6   7          7.52          7.52         0.46 o                         
   1  -6   7          0.95          2.37         0.32 o                         
   2  -6   7         23.06         20.68         0.73 o                         
   3  -6   7          1.82          1.89         0.51 o                         
  -3  -5   7         19.81         19.44         4.30 o                         
  -2  -5   7         18.09         16.62         1.04 o                         
  -1  -5   7          0.30          0.18         0.33 o                         
   0  -5   7         15.04         14.95         0.62 o                         
   1  -5   7          1.72          1.98         0.34 o                         
   2  -5   7          7.92          7.79         0.48 o                         
   3  -5   7         79.51         71.72         1.45 o                         
  -3  -4   7          0.11          0.22         0.47 o                         
  -2  -4   7          2.29          1.90         0.41 o                         
  -1  -4   7          4.06          3.76         0.42 o                         
   0  -4   7          0.21          0.47         0.29 o                         
   1  -4   7         50.67         48.11         0.92 o                         
   2  -4   7         39.68         44.27         1.07 o                         
   3  -4   7         36.73         39.42         1.08 o                         
   4  -4   7         64.44         62.30         1.43 o                         
  -4  -3   7          6.96          5.86         0.70 o                         
  -3  -3   7         13.66         14.78         1.28 o                         
  -2  -3   7         31.62         32.29         0.88 o                         
  -1  -3   7          9.34         10.56         0.51 o                         
   0  -3   7         51.06         52.69         1.08 o                         
   1  -3   7          0.43          0.28         0.25 o                         
   2  -3   7          9.79          8.54         0.51 o                         
   3  -3   7         39.94         37.89         0.93 o                         
   4  -3   7          0.42          0.70         0.32 o                         
  -4  -2   7         26.47         23.90         1.23 o                         
  -3  -2   7        130.83        136.98         2.92 o                         
  -2  -2   7          7.90          7.49         0.44 o                         
  -1  -2   7          2.97          4.49         0.63 o                         
   0  -2   7         75.07         73.82         1.19 o                         
   1  -2   7          6.24          5.53         0.35 o                         
   2  -2   7         90.34         95.37         1.87 o                         
   3  -2   7         41.14         41.22         0.95 o                         
   4  -2   7          4.20          3.85         0.40 o                         
  -4  -1   7         10.63          9.29         0.75 o                         
  -3  -1   7         42.02         43.28         1.43 o                         
  -2  -1   7          3.31          3.87         0.42 o                         
  -1  -1   7         44.68         50.62         1.14 o                         
   0  -1   7        258.55        264.87         3.01 o                         
   1  -1   7         52.07         57.07         1.03 o                         
   2  -1   7         65.13         69.88         1.29 o                         
   3  -1   7        339.26        354.73         3.38 o                         
   4  -1   7         19.67         22.15         0.67 o                         
   5  -1   7         21.65         23.31         1.21 o                         
  -4   0   7        133.25        119.82         3.75 o                         
  -3   0   7          0.06         -0.37         0.43 o                         
  -2   0   7         70.99         71.54         1.72 o                         
  -1   0   7          1.32          1.73         0.28 o                         
   0   0   7         74.08         79.67         1.24 o                         
   1   0   7         44.57         49.50         0.94 o                         
   2   0   7        333.46        332.69         3.11 o                         
   3   0   7        487.30        485.41         7.38 o                         
   4   0   7          2.49          2.51         0.31 o                         
   5   0   7         34.26         36.97         1.31 o                         
  -4   1   7         22.37         22.61         0.86 o                         
  -3   1   7         19.78         16.04         1.31 o                         
  -2   1   7         72.13         76.61         1.47 o                         
  -1   1   7          0.01          0.09         0.20 o                         
   0   1   7          1.07          2.08         0.23 o                         
   1   1   7        315.44        294.05         3.80 o                         
   2   1   7        258.93        253.96         2.30 o                         
   3   1   7        352.18        346.08         3.86 o                         
   4   1   7        162.64        168.80         2.42 o                         
   5   1   7         49.60         52.64         1.67 o                         
  -4   2   7         26.75         20.21         1.04 o                         
  -3   2   7         71.22         73.23         1.72 o                         
  -2   2   7        219.67        225.06         3.04 o                         
  -1   2   7         62.60         63.55         0.96 o                         
   0   2   7        253.40        246.43         3.38 o                         
   1   2   7        193.40        185.84         2.22 o                         
   2   2   7        517.86        512.62         4.38 o                         
   3   2   7         20.70         19.37         0.62 o                         
   4   2   7        107.49        110.06         1.78 o                         
   5   2   7          5.00          5.92         0.48 o                         
  -4   3   7         19.84         20.00         0.85 o                         
  -3   3   7          8.28          7.32         0.50 o                         
  -2   3   7          2.99          4.83         0.35 o                         
  -1   3   7        184.09        197.21         2.52 o                         
   0   3   7        598.18        617.54         8.51 o                         
   1   3   7        332.34        355.18         4.79 o                         
   2   3   7          4.35          2.61         0.24 o                         
   3   3   7        160.44        160.30         2.11 o                         
   4   3   7         34.17         34.71         0.88 o                         
   5   3   7        140.28        143.42         2.74 o                         
  -4   4   7        130.11        121.20         2.25 o                         
  -3   4   7          7.48          6.69         0.57 o                         
  -2   4   7          6.58          6.29         0.48 o                         
  -1   4   7        132.16        146.29         1.99 o                         
   0   4   7          6.55          5.24         0.39 o                         
   1   4   7         18.89         16.02         0.62 o                         
   2   4   7          0.28          0.24         0.20 o                         
   3   4   7         55.97         56.19         1.32 o                         
   4   4   7         28.98         27.84         0.89 o                         
   5   4   7          0.00          0.23         0.36 o                         
  -4   5   7         22.16         22.70         1.00 o                         
  -3   5   7          1.76          1.14         0.31 o                         
  -2   5   7         94.58         98.28         1.43 o                         
  -1   5   7          1.64          2.05         0.24 o                         
   0   5   7        192.92        171.42         2.80 o                         
   1   5   7         17.63         17.39         0.65 o                         
   2   5   7        203.50        209.90         3.59 o                         
   3   5   7          5.23          3.42         0.36 o                         
   4   5   7         28.20         31.03         1.09 o                         
   5   5   7          0.14          0.20         0.36 o                         
  -4   6   7          5.81          4.60         0.86 o                         
  -3   6   7         82.23         82.47         1.70 o                         
  -2   6   7          5.76          7.06         0.44 o                         
  -1   6   7        209.71        205.61         2.52 o                         
   0   6   7        119.59        122.99         1.81 o                         
   1   6   7         18.68         16.39         0.57 o                         
   2   6   7          0.08          0.05         0.23 o                         
   3   6   7          0.26          0.03         0.26 o                         
   4   6   7          5.91          4.46         0.39 o                         
   5   6   7          6.05          6.92         0.48 o                         
  -4   7   7         19.74         17.27         1.29 o                         
  -3   7   7         18.52         18.70         0.88 o                         
  -2   7   7        257.32        274.36         3.77 o                         
  -1   7   7          0.01          0.27         0.29 o                         
   0   7   7          0.36          0.20         0.23 o                         
   1   7   7        298.75        302.25         3.84 o                         
   2   7   7          9.24          7.93         0.48 o                         
   3   7   7          0.41          0.73         0.30 o                         
   4   7   7          3.69          3.58         0.42 o                         
   5   7   7         61.50         60.56         1.69 o                         
  -3   8   7          5.85          7.37         0.54 o                         
  -2   8   7        330.22        355.20         4.21 o                         
  -1   8   7        201.01        187.51         3.52 o                         
   0   8   7        112.91        106.84         2.12 o                         
   1   8   7         15.90         18.15         0.76 o                         
   2   8   7        319.54        323.86         4.41 o                         
   3   8   7         65.72         69.45         1.74 o                         
   4   8   7          0.51          0.24         0.29 o                         
   5   8   7          0.50          0.87         0.35 o                         
  -3   9   7          1.57          2.04         0.34 o                         
  -2   9   7          0.07          0.05         0.26 o                         
  -1   9   7         25.44         26.18         0.92 o                         
   0   9   7          1.84          1.99         0.50 o                         
   1   9   7         98.92        104.44         2.03 o                         
   2   9   7        514.85        539.11         6.71 o                         
   3   9   7        414.17        426.34         6.64 o                         
   4   9   7          0.41          0.48         0.35 o                         
   5   9   7         51.86         54.51         1.17 o                         
  -3  10   7         16.75         21.39         1.12 o                         
  -2  10   7         19.20         19.14         0.84 o                         
  -1  10   7        161.33        153.76         2.67 o                         
   0  10   7          4.40          4.04         0.50 o                         
   1  10   7        185.31        196.51         3.36 o                         
   2  10   7        336.71        354.12         4.69 o                         
   3  10   7        328.02        342.34         5.30 o                         
   4  10   7         13.32         14.93         0.93 o                         
  -2  11   7         15.36         16.19         0.73 o                         
  -1  11   7          0.66          0.51         0.37 o                         
   0  11   7          9.41          7.22         0.57 o                         
   1  11   7         67.67         64.80         1.27 o                         
   2  11   7        164.65        175.26         2.38 o                         
   3  11   7         19.73         21.12         0.86 o                         
   4  11   7         90.70         93.70         1.51 o                         
  -1  12   7         51.14         43.33         1.38 o                         
   0  12   7         35.58         30.43         1.19 o                         
   1  12   7         45.32         44.81         1.49 o                         
   2  12   7         22.02         22.98         0.90 o                         
   3  12   7         38.46         39.37         1.11 o                         
  -1  13   7          0.22          1.12         0.66 o                         
   0  13   7          3.81          2.55         0.52 o                         
   1  13   7          0.07          0.15         0.27 o                         
   2  13   7         29.46         31.36         1.07 o                         
   3  13   7         18.62         22.42         1.28 o                         
  -1  -7   8          0.00         -0.11         0.71 o                         
   0  -7   8         64.30         64.73         1.80 o                         
   1  -7   8         90.10         92.31         2.57 o                         
  -2  -6   8         84.16         93.20         4.45 o                         
  -1  -6   8         29.78         29.30         0.97 o                         
   0  -6   8          1.66          1.02         0.38 o                         
   1  -6   8          5.26          4.36         0.51 o                         
   2  -6   8         65.25         57.10         3.66 o                         
  -2  -5   8          0.96          0.42         0.52 o                         
  -1  -5   8          7.08          8.65         0.58 o                         
   0  -5   8         27.14         24.78         0.80 o                         
   1  -5   8         31.83         29.56         1.00 o                         
   2  -5   8        173.84        172.18         2.61 o                         
   3  -5   8         54.10         52.55         1.57 o                         
  -3  -4   8          2.29          2.57         0.69 o                         
  -2  -4   8         16.70         17.51         0.85 o                         
  -1  -4   8          8.73          8.60         0.68 o                         
   0  -4   8         31.30         31.70         0.87 o                         
   1  -4   8         24.36         25.87         0.88 o                         
   2  -4   8         64.36         62.95         1.15 o                         
   3  -4   8          1.75          1.87         0.38 o                         
  -3  -3   8          0.01          0.19         0.51 o                         
  -2  -3   8         43.93         42.88         1.34 o                         
  -1  -3   8         13.93         14.75         0.70 o                         
   0  -3   8        139.71        147.54         1.97 o                         
   1  -3   8         55.91         65.03         1.48 o                         
   2  -3   8         40.26         40.12         0.92 o                         
   3  -3   8          5.46          4.10         0.44 o                         
   4  -3   8          3.20          6.32         1.72 o                         
  -3  -2   8        103.91         99.13         2.72 o                         
  -2  -2   8         62.44         66.28         1.55 o                         
  -1  -2   8          7.51          7.33         0.49 o                         
   0  -2   8         36.45         39.66         1.12 o                         
   1  -2   8          0.87          1.18         0.26 o                         
   2  -2   8        188.46        199.39         2.48 o                         
   3  -2   8         10.19         11.63         0.71 o                         
   4  -2   8          0.09          0.98         0.43 o                         
  -4  -1   8          3.49          4.28         0.70 o                         
  -3  -1   8          9.62         10.33         0.83 o                         
  -2  -1   8        458.60        483.94         6.21 o                         
  -1  -1   8         50.00         52.62         1.40 o                         
   0  -1   8        489.57        527.75         7.86 o                         
   1  -1   8         18.28         17.77         0.93 o                         
   2  -1   8        111.75        114.21         1.78 o                         
   3  -1   8        431.11        448.32         6.08 o                         
   4  -1   8         48.46         44.96         1.54 o                         
  -4   0   8          2.79          6.12         2.02 o                         
  -3   0   8         39.67         41.00         1.31 o                         
  -2   0   8         14.61         14.64         1.17 o                         
  -1   0   8          3.76          3.27         0.41 o                         
   0   0   8          3.44          4.03         0.37 o                         
   1   0   8         28.68         28.65         0.84 o                         
   2   0   8          0.31          0.42         0.28 o                         
   3   0   8         81.74         87.01         1.63 o                         
   4   0   8          0.08         -0.03         0.38 o                         
   5   0   8         42.44         39.86         1.84 o                         
  -4   1   8        240.03        223.67         4.72 o                         
  -3   1   8         19.57         20.43         1.24 o                         
  -2   1   8         45.52         47.53         1.17 o                         
  -1   1   8          6.23          5.41         0.41 o                         
   0   1   8        182.01        192.58         3.65 o                         
   1   1   8        674.00        702.01         9.20 o                         
   2   1   8         42.05         39.59         0.92 o                         
   3   1   8        939.61        958.71         9.15 o                         
   4   1   8          7.82          7.49         0.47 o                         
   5   1   8        148.62        140.62         3.34 o                         
  -4   2   8          3.78          6.26         0.97 o                         
  -3   2   8          6.95          7.45         0.60 o                         
  -2   2   8          6.35          5.91         0.42 o                         
  -1   2   8          3.66          4.67         0.40 o                         
   0   2   8         45.63         45.62         1.15 o                         
   1   2   8        250.48        255.12         3.11 o                         
   2   2   8          1.33          1.36         0.26 o                         
   3   2   8        227.78        236.13         3.11 o                         
   4   2   8          0.05          0.32         0.31 o                         
   5   2   8         24.62         28.30         1.17 o                         
  -4   3   8          4.98          3.09         0.46 o                         
  -3   3   8         19.84         18.32         0.85 o                         
  -2   3   8          3.40          3.72         0.37 o                         
  -1   3   8         45.80         50.70         1.11 o                         
   0   3   8         19.30         20.80         0.89 o                         
   1   3   8         38.14         39.28         1.06 o                         
   2   3   8        133.03        132.96         1.99 o                         
   3   3   8        125.97        129.90         3.17 o                         
   4   3   8         22.94         23.17         1.13 o                         
   5   3   8         14.13         17.22         0.94 o                         
  -4   4   8          2.45          3.85         0.48 o                         
  -3   4   8          3.21          3.78         0.44 o                         
  -2   4   8         22.82         23.51         0.91 o                         
  -1   4   8        129.75        146.01         2.07 o                         
   0   4   8        109.52        121.97         1.96 o                         
   1   4   8         48.46         43.43         1.11 o                         
   2   4   8        136.05        134.30         2.10 o                         
   3   4   8         16.91         17.72         0.62 o                         
   4   4   8         39.49         39.55         1.57 o                         
   5   4   8         47.38         46.95         1.68 o                         
  -4   5   8         15.82         12.41         0.79 o                         
  -3   5   8         18.75         18.33         0.93 o                         
  -2   5   8         37.60         38.34         0.91 o                         
  -1   5   8         18.12         18.71         0.61 o                         
   0   5   8         61.50         58.24         1.59 o                         
   1   5   8         56.48         60.91         1.47 o                         
   2   5   8          0.35          0.33         0.21 o                         
   3   5   8         61.03         63.76         1.15 o                         
   4   5   8         84.27         76.54         1.73 o                         
   5   5   8         87.96         80.54         2.61 o                         
  -4   6   8         71.94         67.42         2.12 o                         
  -3   6   8          0.01         -0.08         0.28 o                         
  -2   6   8          0.54          0.52         0.29 o                         
  -1   6   8         31.11         34.81         0.92 o                         
   0   6   8         47.00         45.99         1.05 o                         
   1   6   8         15.77         16.73         0.61 o                         
   2   6   8          3.12          3.61         0.40 o                         
   3   6   8          6.42          7.41         0.50 o                         
   4   6   8        136.13        125.49         1.93 o                         
   5   6   8         67.16         62.36         1.47 o                         
  -3   7   8         13.44         13.71         0.72 o                         
  -2   7   8        203.98        198.48         2.65 o                         
  -1   7   8         24.75         26.48         1.01 o                         
   0   7   8         90.81         86.33         2.00 o                         
   1   7   8        532.45        537.96         9.55 o                         
   2   7   8         76.90         81.35         1.68 o                         
   3   7   8          1.08          1.16         0.35 o                         
   4   7   8         42.68         39.14         1.04 o                         
   5   7   8          0.17         -0.16         0.32 o                         
  -3   8   8          0.69          0.33         0.39 o                         
  -2   8   8        135.54        134.49         2.33 o                         
  -1   8   8         72.64         62.39         2.00 o                         
   0   8   8         43.48         44.41         1.64 o                         
   1   8   8       1050.26       1065.64        12.46 o                         
   2   8   8        111.17        111.67         2.33 o                         
   3   8   8          4.43          5.22         0.53 o                         
   4   8   8         60.30         53.68         1.68 o                         
   5   8   8          1.53          2.26         0.37 o                         
  -3   9   8          4.17          4.36         0.63 o                         
  -2   9   8         65.21         59.94         1.62 o                         
  -1   9   8        450.37        465.86         6.56 o                         
   0   9   8          4.25          4.52         0.64 o                         
   1   9   8        159.96        161.24         2.59 o                         
   2   9   8        148.01        157.07         2.53 o                         
   3   9   8          2.10          2.53         0.53 o                         
   4   9   8         27.38         28.92         1.11 o                         
   5   9   8         13.68         15.78         1.53 o                         
  -2  10   8          0.05          0.46         0.37 o                         
  -1  10   8          3.51          4.60         0.48 o                         
   0  10   8         44.47         44.61         1.39 o                         
   1  10   8        235.01        245.09         3.08 o                         
   2  10   8        104.64        111.12         1.96 o                         
   3  10   8          2.52          3.30         0.52 o                         
   4  10   8          4.71          4.47         0.47 o                         
  -2  11   8         96.22         89.00         2.69 o                         
  -1  11   8         57.06         61.57         2.29 o                         
   0  11   8         25.77         23.31         1.18 o                         
   1  11   8        281.01        280.03         3.66 o                         
   2  11   8          1.75          1.59         0.37 o                         
   3  11   8        297.36        307.82         6.94 o                         
   4  11   8        115.25        118.68         2.14 o                         
  -1  12   8         15.07         12.60         0.81 o                         
   0  12   8          1.36          0.67         0.39 o                         
   1  12   8         11.93         13.44         0.74 o                         
   2  12   8         34.42         35.81         0.95 o                         
   3  12   8          2.27          2.94         0.42 o                         
   0  13   8         69.28         58.29         3.14 o                         
   1  13   8          1.30          3.65         0.66 o                         
   2  13   8         56.62         53.61         1.49 o                         
   0  -6   9          1.64          2.85         0.63 o                         
   1  -6   9          0.39          0.18         0.48 o                         
  -1  -5   9         13.32         15.81         0.77 o                         
   0  -5   9          9.05          9.40         0.60 o                         
   1  -5   9        143.13        137.24         3.19 o                         
   2  -5   9         44.91         40.24         2.10 o                         
  -2  -4   9          9.62          9.68         0.74 o                         
  -1  -4   9         39.75         43.54         1.63 o                         
   0  -4   9         30.88         30.41         1.21 o                         
   1  -4   9        179.69        186.62         2.75 o                         
   2  -4   9        117.11        124.66         3.01 o                         
   3  -4   9         31.25         31.08         1.63 o                         
  -2  -3   9          0.47          0.67         0.46 o                         
  -1  -3   9          2.49          3.52         0.50 o                         
   0  -3   9         14.66         15.17         0.90 o                         
   1  -3   9          8.03          9.56         0.56 o                         
   2  -3   9          7.17          7.63         0.48 o                         
   3  -3   9        103.36        104.37         2.07 o                         
  -3  -2   9        134.56        130.22         4.36 o                         
  -2  -2   9         31.71         34.04         1.26 o                         
  -1  -2   9         91.23         91.44         2.50 o                         
   0  -2   9         62.92         60.69         1.77 o                         
   1  -2   9         20.20         20.93         0.78 o                         
   2  -2   9         56.65         62.87         1.30 o                         
   3  -2   9          0.07          0.14         0.33 o                         
   4  -2   9          0.84          0.94         0.43 o                         
  -3  -1   9         16.73         15.55         1.06 o                         
  -2  -1   9        197.35        209.97         4.77 o                         
  -1  -1   9          6.40          5.23         0.50 o                         
   0  -1   9         32.67         32.86         1.23 o                         
   1  -1   9         13.00         12.78         0.72 o                         
   2  -1   9          6.36          6.15         0.55 o                         
   3  -1   9         38.86         40.01         1.28 o                         
   4  -1   9          7.90         10.10         0.76 o                         
  -3   0   9        139.36        133.32         3.57 o                         
  -2   0   9         55.25         57.16         2.06 o                         
  -1   0   9         17.44         18.69         0.89 o                         
   0   0   9         79.45         82.59         1.69 o                         
   1   0   9         42.49         43.48         1.16 o                         
   2   0   9       1310.86       1363.54        13.58 o                         
   3   0   9          6.46          8.20         0.58 o                         
   4   0   9         91.96         91.52         2.40 o                         
  -4   1   9         80.04         80.75         4.28 o                         
  -3   1   9         61.92         58.55         2.75 o                         
  -2   1   9         53.62         57.38         1.49 o                         
  -1   1   9          0.46          0.37         0.33 o                         
   0   1   9        179.39        174.47         2.93 o                         
   1   1   9        159.49        166.20         3.03 o                         
   2   1   9         29.54         29.12         0.99 o                         
   3   1   9          9.29          8.91         0.82 o                         
   4   1   9         11.68         10.85         0.76 o                         
   5   1   9         30.36         30.70         2.18 o                         
  -4   2   9         75.31         67.21         2.61 o                         
  -3   2   9          3.06          3.14         0.78 o                         
  -2   2   9          8.43          7.53         0.95 o                         
  -1   2   9         16.75         18.19         0.96 o                         
   0   2   9        198.91        210.98         6.55 o                         
   1   2   9          0.74          1.64         0.34 o                         
   2   2   9        622.18        633.22         8.20 o                         
   3   2   9        229.93        226.68         3.49 o                         
   4   2   9        138.79        131.62         2.45 o                         
   5   2   9          0.10          0.33         0.43 o                         
  -4   3   9          0.68          0.75         0.57 o                         
  -3   3   9          3.53          2.58         0.46 o                         
  -2   3   9         16.38         18.60         0.76 o                         
  -1   3   9          1.68          2.58         0.46 o                         
   0   3   9        457.30        470.45        12.05 o                         
   1   3   9         16.51         15.82         0.73 o                         
   2   3   9          3.96          4.21         0.36 o                         
   3   3   9         89.48         88.57         1.76 o                         
   4   3   9          0.85          0.52         0.38 o                         
   5   3   9         26.45         28.41         1.10 o                         
  -3   4   9          2.32          1.39         0.38 o                         
  -2   4   9         10.49         12.00         0.66 o                         
  -1   4   9          0.87          0.58         0.28 o                         
   0   4   9        170.87        188.39         7.00 o                         
   1   4   9         13.52         15.66         0.68 o                         
   2   4   9          0.05          0.27         0.23 o                         
   3   4   9         18.01         17.40         0.74 o                         
   4   4   9         23.44         23.36         1.02 o                         
   5   4   9         75.18         78.86         3.46 o                         
  -3   5   9          8.93          8.06         0.62 o                         
  -2   5   9         33.24         30.41         0.87 o                         
  -1   5   9         38.95         40.90         1.47 o                         
   0   5   9        109.73        115.26         2.73 o                         
   1   5   9          0.07          0.39         0.28 o                         
   2   5   9          3.11          1.83         0.33 o                         
   3   5   9         10.38         13.75         0.71 o                         
   4   5   9          3.98          3.75         0.43 o                         
   5   5   9          4.80          6.48         0.68 o                         
  -3   6   9         22.52         21.84         0.87 o                         
  -2   6   9          0.04          0.31         0.28 o                         
  -1   6   9         34.80         37.46         1.17 o                         
   0   6   9         97.01         99.48         2.17 o                         
   1   6   9        182.82        179.93         3.00 o                         
   2   6   9         42.21         39.53         1.53 o                         
   3   6   9         21.26         15.98         0.68 o                         
   4   6   9          7.91         10.01         0.61 o                         
   5   6   9          1.80          1.11         0.44 o                         
  -3   7   9          0.67          0.06         0.48 o                         
  -2   7   9         26.78         24.05         1.13 o                         
  -1   7   9          0.79          0.14         0.38 o                         
   0   7   9        148.66        141.12         2.58 o                         
   1   7   9        114.66        112.73         2.44 o                         
   2   7   9          8.12          8.24         0.60 o                         
   3   7   9        199.12        182.66         2.60 o                         
   4   7   9        139.12        128.20         3.35 o                         
   5   7   9         28.55         23.06         1.14 o                         
  -3   8   9          4.33          6.22         0.73 o                         
  -2   8   9         40.62         43.29         1.47 o                         
  -1   8   9         94.25         96.45         2.98 o                         
   0   8   9        122.25        128.03         3.06 o                         
   1   8   9         79.94         76.43         1.96 o                         
   2   8   9         13.44         13.97         0.90 o                         
   3   8   9         58.42         51.26         1.29 o                         
   4   8   9        103.07        101.39         2.39 o                         
   5   8   9         32.08         39.41         2.55 o                         
  -3   9   9          1.19          0.22         0.70 o                         
  -2   9   9          2.32          1.03         0.50 o                         
  -1   9   9        233.63        227.73         5.87 o                         
   0   9   9        217.04        228.59         4.09 o                         
   1   9   9        595.79        604.55        12.42 o                         
   2   9   9          7.61          7.89         0.69 o                         
   3   9   9         34.84         34.05         1.34 o                         
   4   9   9          6.01          4.81         0.62 o                         
  -2  10   9          2.60          2.41         0.86 o                         
  -1  10   9         53.99         54.29         1.76 o                         
   0  10   9         22.02         23.24         1.55 o                         
   1  10   9          0.02          0.41         0.32 o                         
   2  10   9          0.91          1.75         0.42 o                         
   3  10   9        291.92        303.80         4.67 o                         
   4  10   9        121.64        111.67         2.06 o                         
  -2  11   9          4.90          3.15         0.68 o                         
  -1  11   9         14.93         18.08         1.35 o                         
   0  11   9         11.56         11.91         0.88 o                         
   1  11   9         29.26         26.24         0.87 o                         
   2  11   9         40.29         39.58         1.13 o                         
   3  11   9         22.50         25.71         0.90 o                         
   4  11   9         11.48         12.08         1.22 o                         
  -1  12   9          8.75          8.80         0.66 o                         
   0  12   9          6.40          5.51         0.77 o                         
   1  12   9         40.22         39.04         1.98 o                         
   2  12   9         24.92         25.47         0.87 o                         
   3  12   9          0.25         -0.15         0.39 o                         
   0  13   9          6.16          6.27         0.70 o                         
   1  13   9          6.52          3.67         0.46 o                         
   2  13   9          2.81          2.80         0.57 o                         
   0  -5  10         31.58         30.66         1.42 o                         
  -1  -4  10         35.13         30.86         1.25 o                         
   0  -4  10          0.13          0.02         0.81 o                         
   1  -4  10         16.47         16.85         1.18 o                         
   2  -4  10         42.03         44.03         2.15 o                         
  -2  -3  10         18.60         17.03         2.00 o                         
  -1  -3  10         19.80         19.55         0.94 o                         
   0  -3  10         40.39         43.78         1.23 o                         
   1  -3  10        117.77        122.78         2.41 o                         
   2  -3  10          3.06          3.07         0.42 o                         
   3  -3  10         32.12         32.50         2.36 o                         
  -2  -2  10          3.68          2.88         0.54 o                         
  -1  -2  10         53.11         54.27         1.61 o                         
   0  -2  10        139.94        143.51         2.87 o                         
   1  -2  10          1.21          1.41         0.38 o                         
   2  -2  10        256.12        266.82         6.11 o                         
   3  -2  10         24.68         29.46         1.11 o                         
  -3  -1  10         11.47         12.31         1.85 o                         
  -2  -1  10          0.09          0.54         0.50 o                         
  -1  -1  10         35.60         35.26         1.30 o                         
   0  -1  10         78.57         79.87         2.35 o                         
   1  -1  10          4.84          4.86         0.50 o                         
   2  -1  10          8.56          9.13         0.57 o                         
   3  -1  10         95.53        105.35         2.08 o                         
   4  -1  10         44.12         32.84         2.47 o                         
  -3   0  10         50.90         44.01         3.18 o                         
  -2   0  10         90.11         91.61         6.20 o                         
  -1   0  10         50.29         52.95         1.95 o                         
   0   0  10         60.10         64.09         2.00 o                         
   1   0  10          1.40          1.29         0.39 o                         
   2   0  10         16.14         14.34         0.66 o                         
   3   0  10          0.26          0.65         0.40 o                         
   4   0  10         19.59         21.79         1.42 o                         
  -3   1  10          7.96          8.98         2.01 o                         
  -2   1  10          5.66          5.21         0.71 o                         
  -1   1  10          0.41          0.94         0.49 o                         
   0   1  10         47.83         48.69         2.24 o                         
   1   1  10        255.31        272.44         4.12 o                         
   2   1  10         49.71         54.86         1.24 o                         
   3   1  10         12.97         11.02         0.73 o                         
   4   1  10         34.61         31.16         1.98 o                         
  -3   2  10         14.73         15.90         1.39 o                         
  -2   2  10          0.18          0.09         0.51 o                         
  -1   2  10         57.97         60.99         3.52 o                         
   0   2  10        276.93        295.85         7.59 o                         
   1   2  10         43.21         48.92         1.53 o                         
   2   2  10        516.06        497.15         9.09 o                         
   3   2  10         35.82         31.45         1.79 o                         
   4   2  10         24.97         23.69         1.20 o                         
  -3   3  10         15.43         14.45         1.30 o                         
  -2   3  10          0.66          0.28         0.45 o                         
  -1   3  10         44.01         49.17         1.70 o                         
   0   3  10          6.51          7.74         0.83 o                         
   1   3  10         38.14         36.56         1.71 o                         
   2   3  10          6.09          6.04         0.54 o                         
   3   3  10          0.48          0.16         0.35 o                         
   4   3  10          1.94          2.61         0.37 o                         
  -3   4  10         22.20         20.51         1.48 o                         
  -2   4  10         21.93         19.05         1.02 o                         
  -1   4  10        582.13        604.29        11.31 o                         
   0   4  10        111.98        112.56         2.42 o                         
   1   4  10         93.72         91.26         2.07 o                         
   2   4  10         62.69         57.83         1.57 o                         
   3   4  10          0.39          0.70         0.30 o                         
   4   4  10          9.94          9.18         0.64 o                         
   5   4  10          5.16          6.47         1.06 o                         
  -3   5  10          2.95          2.61         0.46 o                         
  -2   5  10         63.89         63.41         1.55 o                         
  -1   5  10         18.61         18.21         0.75 o                         
   0   5  10        111.16        104.59         2.87 o                         
   1   5  10         36.53         37.84         1.67 o                         
   2   5  10         13.96         11.79         0.73 o                         
   3   5  10        110.39         90.45         2.12 o                         
   4   5  10         75.69         73.77         2.75 o                         
   5   5  10         47.47         52.58         2.93 o                         
  -3   6  10        134.95        125.84         3.10 o                         
  -2   6  10          9.76         10.17         0.70 o                         
  -1   6  10          2.89          3.27         0.44 o                         
   0   6  10         48.20         50.64         1.38 o                         
   1   6  10         47.18         47.10         1.89 o                         
   2   6  10         24.27         23.55         1.20 o                         
   3   6  10         20.56         18.03         0.82 o                         
   4   6  10          8.69         10.65         0.69 o                         
  -3   7  10         21.04         19.50         1.32 o                         
  -2   7  10          2.54          2.94         0.60 o                         
  -1   7  10         25.16         23.63         1.19 o                         
   0   7  10         33.00         29.73         1.34 o                         
   1   7  10         26.93         28.25         1.47 o                         
   2   7  10        129.33        116.83         2.44 o                         
   3   7  10         31.21         20.83         0.96 o                         
   4   7  10          8.89          6.17         0.62 o                         
  -2   8  10         36.81         33.72         1.39 o                         
  -1   8  10         96.99         98.53         3.08 o                         
   0   8  10        742.95        764.08        12.71 o                         
   1   8  10         43.89         44.40         1.63 o                         
   2   8  10        113.64        113.37         3.21 o                         
   3   8  10         93.42         85.95         2.27 o                         
   4   8  10         16.35         15.01         1.24 o                         
  -2   9  10         86.27         84.92         3.07 o                         
  -1   9  10        256.10        269.88         5.80 o                         
   0   9  10         17.76         17.65         1.06 o                         
   1   9  10         11.08         10.37         1.01 o                         
   2   9  10          5.68          7.17         1.08 o                         
   3   9  10        155.55        152.70         2.92 o                         
   4   9  10          3.32          5.93         0.61 o                         
  -2  10  10          7.72          8.10         0.89 o                         
  -1  10  10         25.80         25.41         1.73 o                         
   0  10  10        341.67        321.81         7.65 o                         
   1  10  10          0.00         -0.18         0.48 o                         
   2  10  10        113.44        120.04         2.85 o                         
   3  10  10         65.17         65.46         1.85 o                         
   4  10  10          0.19          0.56         0.41 o                         
  -1  11  10         21.94         20.58         1.96 o                         
   0  11  10         10.89         11.84         1.29 o                         
   1  11  10         92.87        101.19         2.58 o                         
   2  11  10          0.40          0.47         0.34 o                         
   3  11  10          0.59          0.48         0.39 o                         
  -1  12  10          4.70          3.00         1.02 o                         
   0  12  10         22.46         19.20         2.03 o                         
   1  12  10         30.88         34.69         2.83 o                         
   2  12  10         29.41         31.63         1.11 o                         
   3  12  10         14.40         13.25         0.94 o                         
   1  13  10          0.10          0.44         0.41 o                         
  -1  -3  11         22.38         22.29         1.63 o                         
   0  -3  11          5.07          6.31         0.81 o                         
   1  -3  11         79.43         76.69         2.48 o                         
  -1  -2  11          1.10          0.69         0.50 o                         
   0  -2  11          6.74          7.06         0.67 o                         
   1  -2  11          0.03          0.08         0.50 o                         
   2  -2  11        131.11        128.62         3.29 o                         
  -1  -1  11         24.81         27.45         1.94 o                         
   0  -1  11          0.10         -0.26         0.69 o                         
   1  -1  11        175.52        186.51         4.01 o                         
   2  -1  11          0.05          0.44         0.35 o                         
   3  -1  11          0.01          0.25         0.71 o                         
  -2   0  11         51.74         49.69         2.99 o                         
  -1   0  11          2.49          2.40         0.64 o                         
   0   0  11          2.04          3.46         0.77 o                         
   1   0  11         23.61         25.25         1.00 o                         
   2   0  11          6.47          6.14         0.53 o                         
   3   0  11         16.09         14.72         0.87 o                         
  -2   1  11          0.00         -0.25         0.68 o                         
  -1   1  11         30.78         33.53         1.64 o                         
   0   1  11         38.57         50.00         2.50 o                         
   1   1  11         19.19         18.92         0.94 o                         
   2   1  11          0.14          0.49         0.34 o                         
   3   1  11        311.38        292.92         6.70 o                         
   4   1  11         41.59         37.09         7.41 o                         
  -3   2  11          0.86          1.08         0.97 o                         
  -2   2  11          0.79          1.04         0.52 o                         
  -1   2  11         52.39         50.33         2.48 o                         
   0   2  11         72.45         76.84         3.09 o                         
   1   2  11        346.24        362.21         6.57 o                         
   2   2  11         44.15         39.04         1.23 o                         
   3   2  11         16.61         16.80         1.09 o                         
   4   2  11          0.60          1.30         0.46 o                         
  -3   3  11          4.52          4.95         1.23 o                         
  -2   3  11         51.70         49.97         2.68 o                         
  -1   3  11         31.08         28.73         2.75 o                         
   0   3  11          2.70          2.16         0.61 o                         
   1   3  11         26.44         24.36         2.26 o                         
   2   3  11          0.80          1.98         0.44 o                         
   3   3  11        120.57        112.79         3.61 o                         
   4   3  11          3.02          3.18         0.73 o                         
  -2   4  11          6.29          5.29         0.60 o                         
  -1   4  11          4.93          5.50         1.35 o                         
   0   4  11         32.74         35.11         1.74 o                         
   1   4  11         34.72         37.96         1.56 o                         
   2   4  11         38.83         34.98         1.31 o                         
   3   4  11         20.78         16.27         1.25 o                         
   4   4  11          2.88          2.61         0.64 o                         
  -2   5  11        148.19        138.07         3.44 o                         
  -1   5  11        153.11        159.76         7.19 o                         
   0   5  11          0.00         -0.22         0.37 o                         
   1   5  11         12.85         14.96         1.09 o                         
   2   5  11          1.03          1.60         0.39 o                         
   3   5  11         49.26         46.98         1.37 o                         
   4   5  11          6.14          7.83         0.71 o                         
  -2   6  11         31.00         29.25         2.34 o                         
  -1   6  11         82.47         89.61         3.34 o                         
   0   6  11        161.80        158.63         3.10 o                         
   1   6  11         57.56         58.06         1.96 o                         
   2   6  11         67.89         57.41         1.86 o                         
   3   6  11         51.26         42.78         1.49 o                         
   4   6  11         27.30         29.79         1.71 o                         
  -2   7  11         43.14         42.80         2.77 o                         
  -1   7  11          7.86          7.04         0.72 o                         
   0   7  11        199.85        203.61         9.37 o                         
   1   7  11        311.70        299.16         8.02 o                         
   2   7  11         66.56         65.82         4.55 o                         
   3   7  11          5.90          5.63         0.73 o                         
   4   7  11         13.47         11.71         1.04 o                         
  -2   8  11          6.64          7.36         0.90 o                         
  -1   8  11         29.14         29.61         1.84 o                         
   0   8  11         25.35         25.73         1.26 o                         
   1   8  11         60.29         56.33         3.28 o                         
   2   8  11         27.15         22.36         2.43 o                         
   3   8  11         50.56         42.30         1.75 o                         
   4   8  11         18.35         14.91         1.16 o                         
  -2   9  11          3.02          1.82         0.59 o                         
  -1   9  11        407.05        414.78         9.37 o                         
   0   9  11          0.34         -0.24         0.49 o                         
   1   9  11          0.00          0.34         0.47 o                         
   2   9  11          5.25          3.57         0.80 o                         
   3   9  11          0.04         -0.02         0.44 o                         
   4   9  11         32.80         31.67         1.17 o                         
  -1  10  11        102.49        102.16         2.76 o                         
   0  10  11         30.35         35.14         1.63 o                         
   1  10  11         27.31         31.64         1.96 o                         
   2  10  11         11.24         10.33         0.77 o                         
   3  10  11          5.90          7.81         0.81 o                         
  -1  11  11          6.78          6.89         1.34 o                         
   0  11  11         21.17         16.44         1.28 o                         
   1  11  11         71.42         70.18         3.29 o                         
   2  11  11          8.13          8.21         0.66 o                         
   3  11  11         31.90         32.20         1.20 o                         
   0  12  11         22.95         24.72         2.08 o                         
   1  12  11          8.99          9.50         0.99 o                         
   2  12  11          0.02          0.52         0.42 o                         
   0  -2  12          9.74          6.84         0.78 o                         
  -1  -1  12         69.45         62.96         3.48 o                         
   0  -1  12         16.20         14.13         1.56 o                         
   1  -1  12         14.80         14.63         1.08 o                         
  -1   0  12         95.27         98.58         4.75 o                         
   0   0  12          0.10          1.03         0.65 o                         
   1   0  12          9.39          9.31         0.82 o                         
   2   0  12         24.45         24.33         1.78 o                         
  -1   1  12          8.22          9.44         1.05 o                         
   0   1  12        158.14        157.91         6.27 o                         
   1   1  12        337.81        335.94        14.90 o                         
   2   1  12         39.07         37.87         1.37 o                         
   3   1  12         19.55         16.32         1.67 o                         
  -1   2  12         95.19         99.78         3.95 o                         
   0   2  12        184.44        193.34         5.55 o                         
   1   2  12         66.24         69.08         3.40 o                         
   2   2  12         62.72         61.03         3.12 o                         
   3   2  12        208.40        167.35        10.26 o                         
  -1   3  12        110.43        124.92         5.84 o                         
   0   3  12          4.03          4.67         1.36 o                         
   1   3  12        192.04        200.34         5.82 o                         
   2   3  12         19.35         14.64         1.30 o                         
   3   3  12        103.78         99.32         4.70 o                         
  -1   4  12          6.74          7.08         1.43 o                         
   0   4  12         98.82         99.22         5.35 o                         
   1   4  12         12.86         14.02         1.34 o                         
   2   4  12         25.69         20.05         2.11 o                         
   3   4  12         33.14         29.58         2.11 o                         
  -2   5  12          0.38          0.49         0.76 o                         
  -1   5  12         24.75         25.47         3.29 o                         
   0   5  12         20.48         19.50         2.29 o                         
   1   5  12          1.12          0.36         1.03 o                         
   2   5  12          9.53          5.83         2.47 o                         
   3   5  12          9.55         11.18         1.35 o                         
  -1   6  12          1.63          1.13         0.95 o                         
   0   6  12        153.84        161.15         6.64 o                         
   1   6  12          1.14          1.22         0.52 o                         
   2   6  12         80.76         74.09         3.97 o                         
   3   6  12          0.20          0.48         0.79 o                         
  -1   7  12         27.14         31.49         2.65 o                         
   0   7  12          5.22          6.27         1.03 o                         
   1   7  12          2.19          1.79         0.62 o                         
   2   7  12         29.74         25.83         2.61 o                         
   3   7  12         15.19         17.04         1.26 o                         
  -1   8  12         29.53         29.67         1.80 o                         
   0   8  12         27.81         34.15         1.89 o                         
   1   8  12         49.44         52.32         2.08 o                         
   2   8  12         23.63         24.82         1.59 o                         
   3   8  12        108.59        108.36         3.53 o                         
  -1   9  12         30.07         31.70         1.68 o                         
   0   9  12          4.64          5.94         1.31 o                         
   1   9  12         81.90         82.20         3.23 o                         
   2   9  12          1.12          1.55         0.65 o                         
   3   9  12          7.29          8.21         1.40 o                         
   0  10  12        249.71        271.49         9.68 o                         
   1  10  12          1.34          0.68         0.56 o                         
   2  10  12          5.09          5.85         1.18 o                         
   3  10  12         43.21         41.62         1.56 o                         
   0  11  12          2.11          1.96         0.90 o                         
   1  11  12          0.51          0.19         0.51 o                         
   2  11  12          0.90          1.08         0.54 o                         
   0   1  13          4.56          6.11         1.26 o                         
   1   1  13          8.48          6.20         0.72 o                         
  -1   2  13         18.81         17.15         1.75 o                         
   0   2  13        222.22        230.74         8.65 o                         
   1   2  13         85.97         70.50         2.78 o                         
   2   2  13         36.38         35.73         2.43 o                         
  -1   3  13        199.02        206.53         7.64 o                         
   0   3  13         24.20         18.03         4.10 o                         
   1   3  13         24.47         26.03         2.42 o                         
   2   3  13          6.22          4.16         1.03 o                         
  -1   4  13         45.26         50.36         3.11 o                         
   0   4  13          3.67          6.39         1.37 o                         
   1   4  13         61.07         59.27         2.57 o                         
   2   4  13          5.73          4.34         1.04 o                         
  -1   5  13         36.24         34.41         2.56 o                         
   0   5  13          1.87          0.96         0.95 o                         
   1   5  13          3.05          2.86         1.12 o                         
   2   5  13         19.09          6.35         2.36 o                         
  -1   6  13         21.25         23.94         2.14 o                         
   0   6  13         20.45         21.77         2.21 o                         
   1   6  13         18.30         24.02         2.36 o                         
   2   6  13         15.99         11.17         1.54 o                         
   0   7  13         45.68         45.83         3.21 o                         
   1   7  13         18.52         21.25         4.31 o                         
   0   8  13        150.66        158.42         6.56 o                         
   1   8  13         45.38         43.55         2.17 o                         
   2   8  13         41.67         34.61         3.34 o                         
   3   8  13         92.02         89.06         4.32 o                         
   0   9  13          0.07          0.52         0.80 o                         
   1   9  13          5.10          5.13         0.80 o                         
   2   9  13          2.15          2.37         0.64 o                         
   1  10  13         42.31         42.98         2.86 o                         
   2  10  13          1.06          2.68         1.37 o                         
   0   4  14          2.13          2.34         0.93 o                         
   1   4  14         64.77         55.89         3.25 o                         
   0   5  14         37.64         38.27         2.65 o                         
   1   5  14          4.53          5.00         1.19 o                         
   0   6  14          0.29          0.24         0.72 o                         
   1   6  14          0.25         -0.12         0.75 o                         
   1   7  14         31.34         26.69         2.17 o                         
                                                                                
